# Supplementary material for: A catalogue of novel bovine long noncoding RNA across 18 tissues
Source: PLoS One. 2015 Oct 23;10(10):e0141225. doi: 10.1371/journal.pone.0141225 (PMC4619662; doi:10.1371/journal.pone.0141225)
Supplement: S1 Table — (XLSX) [file pone.0141225.s002.xlsx]

## Sheet: FastQ Sequences Generated
Sum of number of fastq sequences generated
Tissue	Replicates			Total paired tissue reads
	1	2	3
Adrenal	18425266	15393674	18122955	51941895
Blood	14711251	13873654	16665107	45250012
BrainCaud	14765009	12779025	18042531	45586565
BrainCereb	18296948	15232472	11543205	45072625
Heart	12765188	10631569	32958555	56355312
Kidney	35081638	41046535	40839619	116967792
LegMuscle	15017614	18100705	15795041	48913360
Liver	39368604	30355922	32130431	101854957
Lung	11037104	32960923	10743957	54741984
LymphInt	16487542	15333348	15376551	47197441
Mammary	11765151	15232827	12450615	39448593
Ovaries	10834807	16775628	16120120	43730555
Spleen	11578803	18611787	11154713	41345303
Thymus	23631021	31768625	18515063	73914709
Thyroid	18693599	54084710	26059615	98837924
Tongue	21955237	15522007	12119560	49596804
Black_skin	6056114	21995270	15003849	43055233
White_skin	18303585	16854016	18251723	53409324

## Sheet: Number of RNA-Seq reads
Number of RNA-Seq reads generated and total that uniquely paired to the UMD 3.1 Ensembl reference genome for each tissue
Tissues	Replicates			Total	Total paired	% of QC-ed reads
	1	2	3
Adrenal	34526148	28675279	33694135	96895562	48447781	0.933
Blood	27160283	25678338	30872111	83710732	41855366	0.925
Brain Caud	27737262	24057205	33901874	85696341	42848171	0.94
Brain Cereb	34398035	28537659	21605859	84541553	42270777	0.938
Heart	22942539	19394057	59924294	102260890	51130445	0.907
Kidney	64954189	73132935	75558766	213645890	106822945	0.913
Leg Muscle	26574794	31985407	27569046	86129247	43064624	0.88
Liver	70703215	55172724	58033167	183909106	91954553	0.903
Lung	19620637	57766730	19323024	96710391	48355196	0.883
LymphInt	22890338	25983389	26346956	75220683	37610342	0.797
Mammary	19627700	25848186	23417273	68893159	34446580	0.873
Ovaries	18690029	28974323	27217159	74881511	37440756	0.856
Spleen	18456980	29602723	17394986	65454689	32727345	0.792
Thymus	39583329	52189966	31288488	123061783	61530892	0.832
Thyroid	31251355	90922485	44309156	166482996	83241498	0.842
Tongue	37465111	26499076	20741349	84705536	42352768	0.854
Black Skin	11222694	41093090	28132557	80448341	40224171	0.934
White Skin	33782233	31270161	33626006	98678400	49339200	0.924
Total (Average)	31199271	38710207	34053123	103962601	51981300	0.885
