# Supplementary material for: A catalogue of novel bovine long noncoding RNA across 18 tissues
Source: PLoS One. 2015 Oct 23;10(10):e0141225. doi: 10.1371/journal.pone.0141225 (PMC4619662; doi:10.1371/journal.pone.0141225)
Supplement: S2 Table — (XLSX) [file pone.0141225.s003.xlsx]

## Sheet: Lambros_Koufariotis_lncRNA_Pape
Transcript ID	Loci	Transcript Length (nts)	No. of Exons	Transcripts	Class Code	Overlapping protein coding gene
XLOC_000004	1:28829-29793	964	1	TCONS_00000004	u	-
XLOC_000033	1:25619041-25620268	1227	1	TCONS_00000371	x	ROBO1|NM_001192888.2
XLOC_000084	1:79916746-79918071	1325	2	TCONS_00001357	u	-
XLOC_000134	1:127941296-127941523	227	2	TCONS_00002293	u	-
XLOC_000139	1:131580576-131582573	1997	2	TCONS_00002366	u	-
XLOC_000153	1:144942213-144943994	1781	2	TCONS_00002630	u	-
XLOC_000167	1:150439160-150439809	649	2	TCONS_00003003	u	-
XLOC_000265	1:69724902-69731132	6230	2	TCONS_00004212	x	LOC100847188|XM_003585655.1
XLOC_000277	1:75895125-75900428	5303	2	TCONS_00004470	x	FGF12|NM_001079789.1
XLOC_000279	1:80010747-80019676	8929	3	TCONS_00004527,TCONS_00004528	u	-
XLOC_000292	1:98513696-98517080	3384	5	TCONS_00005048,TCONS_00005049,TCONS_00005050,TCONS_00005051,TCONS_00005052,TCONS_00005053	x	MECOM|XM_003585684.1
XLOC_000304	1:115766731-115767433	702	2	TCONS_00005186	u	-
XLOC_000306	1:116616728-116617626	898	2	TCONS_00005225	u	-
XLOC_000328	1:141101278-141102205	927	1	TCONS_00005784	u	-
XLOC_000339	1:146938856-146940824	1968	2	TCONS_00005919	u	-
XLOC_000341	1:147359807-147361382	1575	1	TCONS_00005931	x	PCBP3|NM_001076284.1
XLOC_000359	1:153969116-153971113	1997	2	TCONS_00006084,TCONS_00006085	u	-
XLOC_000363	1:59174-60699	1525	1	TCONS_00006180	u	-
XLOC_000368	1:95370-96059	689	1	TCONS_00006185	u	-
XLOC_000376	1:457051-457328	277	1	TCONS_00006193	u	-
XLOC_000381	1:1294407-1294962	555	1	TCONS_00006198	u	-
XLOC_000382	1:1295363-1296052	689	1	TCONS_00006199	u	-
XLOC_000383	1:1296270-1296582	312	1	TCONS_00006200	u	-
XLOC_000392	1:1427192-1428709	1517	1	TCONS_00006209	u	-
XLOC_000394	1:1430455-1430926	471	1	TCONS_00006211	u	-
XLOC_000395	1:1434859-1436558	1699	1	TCONS_00006212	u	-
XLOC_000399	1:1499927-1500402	475	1	TCONS_00006216	u	-
XLOC_000402	1:1504204-1504497	293	1	TCONS_00006219	u	-
XLOC_000403	1:1507406-1508079	673	1	TCONS_00006220	u	-
XLOC_000404	1:1510369-1511155	786	1	TCONS_00006221	u	-
XLOC_000420	1:1823068-1824551	1483	1	TCONS_00006237	u	-
XLOC_000427	1:2250983-2251995	1012	1	TCONS_00006244	u	-
XLOC_000431	1:2507195-2507733	538	1	TCONS_00006248	u	-
XLOC_000441	1:3042814-3044147	1333	1	TCONS_00006258	u	-
XLOC_000442	1:3044207-3045090	883	1	TCONS_00006259	u	-
XLOC_000460	1:3726304-3727019	715	1	TCONS_00006277	u	-
XLOC_000466	1:4547090-4547677	587	1	TCONS_00006286	u	-
XLOC_000467	1:4555295-4555843	548	1	TCONS_00006287	u	-
XLOC_000473	1:5050345-5050637	292	1	TCONS_00006300	u	-
XLOC_000488	1:6179178-6181570	2392	1	TCONS_00006315	u	-
XLOC_000524	1:6816409-6817012	603	1	TCONS_00006351	u	-
XLOC_000559	1:9386674-9387160	486	1	TCONS_00006386	u	-
XLOC_000567	1:9462265-9463000	735	1	TCONS_00006394	u	-
XLOC_000568	1:9464932-9465578	646	1	TCONS_00006395	u	-
XLOC_000574	1:9477743-9478142	399	1	TCONS_00006401	u	-
XLOC_000576	1:9480993-9481599	606	1	TCONS_00006403	u	-
XLOC_000578	1:9483441-9484370	929	1	TCONS_00006405	u	-
XLOC_000584	1:9496651-9497205	554	1	TCONS_00006411	u	-
XLOC_000594	1:9520074-9521212	1138	1	TCONS_00006421	u	-
XLOC_000598	1:9529269-9530284	1015	1	TCONS_00006425	u	-
XLOC_000600	1:9533082-9533940	858	1	TCONS_00006427	u	-
XLOC_000602	1:9535171-9535726	555	1	TCONS_00006429	u	-
XLOC_000608	1:9552845-9554325	1480	1	TCONS_00006435	u	-
XLOC_000616	1:9605827-9606106	279	1	TCONS_00006443	u	-
XLOC_000630	1:11670611-11670977	366	1	TCONS_00006457	u	-
XLOC_000631	1:14366902-14367507	605	1	TCONS_00006458	u	-
XLOC_000642	1:18938216-18938840	624	1	TCONS_00006470	u	-
XLOC_000654	1:19798581-19799387	806	1	TCONS_00006482	u	-
XLOC_000672	1:19927388-19928109	721	1	TCONS_00006500	u	-
XLOC_000673	1:19960801-19962667	1866	1	TCONS_00006501	u	-
XLOC_000674	1:19963583-19963852	269	1	TCONS_00006502	u	-
XLOC_000690	1:20143328-20143947	619	1	TCONS_00006518	u	-
XLOC_000692	1:20158284-20158568	284	1	TCONS_00006520	u	-
XLOC_000698	1:20182028-20182401	373	1	TCONS_00006526	u	-
XLOC_000710	1:21362539-21363268	729	1	TCONS_00006538	u	-
XLOC_000711	1:21363421-21364592	1171	1	TCONS_00006539	u	-
XLOC_000713	1:21376594-21376856	262	1	TCONS_00006541	u	-
XLOC_000724	1:21796159-21796494	335	1	TCONS_00006552	u	-
XLOC_000733	1:22257315-22258095	780	1	TCONS_00006561	u	-
XLOC_000734	1:22306617-22308271	1654	1	TCONS_00006562	u	-
XLOC_000743	1:23115591-23116442	851	1	TCONS_00006571	u	-
XLOC_000746	1:23456663-23459726	3063	1	TCONS_00006574	u	-
XLOC_000747	1:23544937-23546247	1310	1	TCONS_00006575	u	-
XLOC_000754	1:24077451-24078155	704	1	TCONS_00006582	u	-
XLOC_000788	1:29159867-29160411	544	1	TCONS_00006616	u	-
XLOC_000790	1:29170378-29170939	561	1	TCONS_00006618	u	-
XLOC_000801	1:31248837-31249110	273	1	TCONS_00006629	u	-
XLOC_000802	1:31722634-31722921	287	1	TCONS_00006630	u	-
XLOC_000827	1:34004505-34004918	413	1	TCONS_00006655	u	-
XLOC_000836	1:34950353-34950713	360	1	TCONS_00006664	u	-
XLOC_000839	1:35377738-35378535	797	1	TCONS_00006668	u	-
XLOC_000842	1:35479579-35480177	598	1	TCONS_00006671	u	-
XLOC_000843	1:35537755-35538735	980	1	TCONS_00006672	u	-
XLOC_000844	1:35590107-35591792	1685	1	TCONS_00006673	u	-
XLOC_000846	1:35748623-35749521	898	1	TCONS_00006675	u	-
XLOC_000849	1:35782938-35783143	205	1	TCONS_00006678	u	-
XLOC_000856	1:35811125-35811386	261	1	TCONS_00006685	u	-
XLOC_000857	1:35811848-35812718	870	1	TCONS_00006686	u	-
XLOC_000860	1:35821752-35823710	1958	1	TCONS_00006689	u	-
XLOC_000862	1:35825864-35826152	288	1	TCONS_00006691	u	-
XLOC_000875	1:37867177-37869422	2245	1	TCONS_00006704	u	-
XLOC_000878	1:38040179-38040457	278	1	TCONS_00006707	u	-
XLOC_000893	1:42514024-42515838	1814	1	TCONS_00006723	u	-
XLOC_000907	1:42596355-42597730	1375	1	TCONS_00006737	u	-
XLOC_000908	1:42598144-42598514	370	1	TCONS_00006738	u	-
XLOC_000913	1:42647713-42648173	460	1	TCONS_00006743	u	-
XLOC_000915	1:42656227-42657112	885	1	TCONS_00006745	u	-
XLOC_000916	1:42657939-42658154	215	1	TCONS_00006746	u	-
XLOC_000918	1:42950282-42951129	847	1	TCONS_00006748	u	-
XLOC_000939	1:44493459-44494503	1044	1	TCONS_00006769	u	-
XLOC_000946	1:44838346-44839254	908	1	TCONS_00006777	u	-
XLOC_000947	1:44842655-44843420	765	1	TCONS_00006778	u	-
XLOC_000949	1:44935243-44935545	302	1	TCONS_00006780	u	-
XLOC_000951	1:45007832-45008704	872	1	TCONS_00006782	u	-
XLOC_000965	1:46335608-46335898	290	1	TCONS_00006796	u	-
XLOC_000966	1:46344474-46345375	901	1	TCONS_00006797	u	-
XLOC_000968	1:46347082-46347427	345	1	TCONS_00006799	u	-
XLOC_000969	1:46347871-46349053	1182	1	TCONS_00006800	u	-
XLOC_000973	1:47044446-47045092	646	1	TCONS_00006804	u	-
XLOC_000993	1:51723859-51724337	478	1	TCONS_00006824	u	-
XLOC_000999	1:52368100-52368377	277	1	TCONS_00006830	u	-
XLOC_001001	1:52389862-52390424	562	1	TCONS_00006832	u	-
XLOC_001010	1:52846927-52847475	548	1	TCONS_00006841	u	-
XLOC_001011	1:52848400-52848677	277	1	TCONS_00006842	u	-
XLOC_001022	1:53086721-53088438	1717	1	TCONS_00006853	u	-
XLOC_001024	1:53095692-53096590	898	1	TCONS_00006855	u	-
XLOC_001025	1:53099857-53101986	2129	1	TCONS_00006856	u	-
XLOC_001037	1:53975392-53976555	1163	1	TCONS_00006869	u	-
XLOC_001040	1:54047790-54049641	1851	1	TCONS_00006872	u	-
XLOC_001041	1:54071333-54072056	723	1	TCONS_00006873	u	-
XLOC_001048	1:55844181-55845715	1534	1	TCONS_00006880	u	-
XLOC_001050	1:55849567-55850175	608	1	TCONS_00006882	u	-
XLOC_001051	1:55853687-55854005	318	1	TCONS_00006883	u	-
XLOC_001091	1:57541982-57542237	255	1	TCONS_00006923	u	-
XLOC_001092	1:57543388-57544876	1488	1	TCONS_00006924	u	-
XLOC_001098	1:57563654-57564176	522	1	TCONS_00006930	u	-
XLOC_001099	1:57566501-57567295	794	1	TCONS_00006931	u	-
XLOC_001103	1:57814618-57815964	1346	1	TCONS_00006935	u	-
XLOC_001115	1:58186388-58186771	383	1	TCONS_00006948	u	-
XLOC_001131	1:58582313-58583018	705	1	TCONS_00006964	u	-
XLOC_001160	1:60269716-60271377	1661	1	TCONS_00006995	u	-
XLOC_001164	1:60279437-60280031	594	1	TCONS_00006999	u	-
XLOC_001167	1:60293241-60296059	2818	1	TCONS_00007002	u	-
XLOC_001172	1:60316165-60316662	497	1	TCONS_00007007	u	-
XLOC_001173	1:60316716-60318056	1340	1	TCONS_00007008	u	-
XLOC_001174	1:60318495-60319221	726	1	TCONS_00007009	u	-
XLOC_001175	1:60319273-60319963	690	1	TCONS_00007010	u	-
XLOC_001185	1:60601712-60602094	382	1	TCONS_00007020	u	-
XLOC_001191	1:60640186-60640570	384	1	TCONS_00007026	u	-
XLOC_001196	1:62486733-62488060	1327	1	TCONS_00007031	u	-
XLOC_001202	1:64341021-64342476	1455	1	TCONS_00007038	u	-
XLOC_001203	1:64342640-64343032	392	1	TCONS_00007039	u	-
XLOC_001211	1:64354404-64354726	322	1	TCONS_00007047	u	-
XLOC_001212	1:64488425-64488637	212	1	TCONS_00007048	u	-
XLOC_001235	1:64997245-64997532	287	1	TCONS_00007072	u	-
XLOC_001236	1:64997594-64997829	235	1	TCONS_00007073	u	-
XLOC_001237	1:64999093-64999651	558	1	TCONS_00007074	u	-
XLOC_001255	1:65465138-65467485	2347	1	TCONS_00007092	u	-
XLOC_001262	1:65479595-65479851	256	1	TCONS_00007099	u	-
XLOC_001263	1:65481412-65481683	271	1	TCONS_00007100	u	-
XLOC_001268	1:65494560-65496518	1958	1	TCONS_00007105	u	-
XLOC_001269	1:65496880-65497908	1028	1	TCONS_00007106	u	-
XLOC_001271	1:65499163-65500864	1701	1	TCONS_00007108	u	-
XLOC_001272	1:65501386-65502200	814	1	TCONS_00007109	u	-
XLOC_001273	1:65503101-65503438	337	1	TCONS_00007110	u	-
XLOC_001274	1:65503579-65504639	1060	1	TCONS_00007111	u	-
XLOC_001278	1:65649512-65650412	900	1	TCONS_00007115	u	-
XLOC_001281	1:65669481-65671045	1564	1	TCONS_00007118	u	-
XLOC_001300	1:66543514-66544823	1309	1	TCONS_00007137	u	-
XLOC_001302	1:66661070-66661732	662	1	TCONS_00007139	u	-
XLOC_001308	1:66672256-66672709	453	1	TCONS_00007145	u	-
XLOC_001322	1:67012026-67012320	294	1	TCONS_00007159	u	-
XLOC_001323	1:67012440-67014004	1564	1	TCONS_00007160	u	-
XLOC_001327	1:67026041-67026344	303	1	TCONS_00007164	u	-
XLOC_001345	1:67605896-67606898	1002	1	TCONS_00007182	u	-
XLOC_001352	1:67892740-67893358	618	1	TCONS_00007189	u	-
XLOC_001359	1:67907871-67908551	680	1	TCONS_00007196	u	-
XLOC_001360	1:67909153-67909484	331	1	TCONS_00007197	u	-
XLOC_001361	1:67909690-67910279	589	1	TCONS_00007198	u	-
XLOC_001364	1:67926952-67927456	504	1	TCONS_00007201	u	-
XLOC_001367	1:68237750-68238014	264	1	TCONS_00007204	u	-
XLOC_001368	1:68239698-68239947	249	1	TCONS_00007205	u	-
XLOC_001375	1:68259848-68260077	229	1	TCONS_00007212	u	-
XLOC_001381	1:68949769-68950338	569	1	TCONS_00007218	u	-
XLOC_001383	1:69044443-69044651	208	1	TCONS_00007220	u	-
XLOC_001384	1:69047146-69047833	687	1	TCONS_00007221	u	-
XLOC_001385	1:69050556-69050856	300	1	TCONS_00007222	u	-
XLOC_001398	1:70281327-70281560	233	1	TCONS_00007236	u	-
XLOC_001399	1:70282657-70283629	972	1	TCONS_00007237	u	-
XLOC_001403	1:70499501-70500749	1248	1	TCONS_00007241	u	-
XLOC_001407	1:70948275-70948938	663	1	TCONS_00007246	u	-
XLOC_001409	1:70949501-70950694	1193	1	TCONS_00007248	u	-
XLOC_001416	1:71306160-71307762	1602	1	TCONS_00007255	u	-
XLOC_001427	1:71414551-71414790	239	1	TCONS_00007266	u	-
XLOC_001430	1:71530834-71531700	866	1	TCONS_00007269	u	-
XLOC_001431	1:71532898-71533104	206	1	TCONS_00007270	u	-
XLOC_001432	1:71533182-71533456	274	1	TCONS_00007271	u	-
XLOC_001445	1:71764076-71764839	763	1	TCONS_00007284	u	-
XLOC_001447	1:71864423-71865182	759	1	TCONS_00007286	u	-
XLOC_001456	1:72665367-72665686	319	1	TCONS_00007295	u	-
XLOC_001457	1:72687121-72688067	946	1	TCONS_00007296	u	-
XLOC_001458	1:72689058-72690568	1510	1	TCONS_00007297	u	-
XLOC_001466	1:73361494-73362463	969	1	TCONS_00007305	u	-
XLOC_001470	1:73615096-73616680	1584	1	TCONS_00007309	u	-
XLOC_001472	1:73620656-73621422	766	1	TCONS_00007311	u	-
XLOC_001474	1:73654769-73655509	740	1	TCONS_00007313	u	-
XLOC_001483	1:73939097-73940547	1450	1	TCONS_00007322	u	-
XLOC_001485	1:73943946-73944901	955	1	TCONS_00007324	u	-
XLOC_001486	1:73967212-73969743	2531	1	TCONS_00007325	u	-
XLOC_001490	1:74066379-74066872	493	1	TCONS_00007329	u	-
XLOC_001491	1:74067797-74068111	314	1	TCONS_00007330	u	-
XLOC_001498	1:74370795-74371620	825	1	TCONS_00007337	u	-
XLOC_001499	1:74375122-74375481	359	1	TCONS_00007338	u	-
XLOC_001505	1:75099838-75100443	605	1	TCONS_00007344	u	-
XLOC_001510	1:75234634-75234992	358	1	TCONS_00007349	u	-
XLOC_001528	1:76728663-76729324	661	1	TCONS_00007367	u	-
XLOC_001531	1:77005715-77006721	1006	1	TCONS_00007370	u	-
XLOC_001536	1:77098811-77099389	578	1	TCONS_00007375	u	-
XLOC_001539	1:77137184-77138952	1768	1	TCONS_00007378	u	-
XLOC_001540	1:77141413-77141676	263	1	TCONS_00007379	u	-
XLOC_001544	1:77178436-77180309	1873	1	TCONS_00007383	u	-
XLOC_001549	1:77192849-77194699	1850	1	TCONS_00007388	u	-
XLOC_001579	1:80651841-80652346	505	1	TCONS_00007418	u	-
XLOC_001581	1:80657239-80657456	217	1	TCONS_00007420	u	-
XLOC_001588	1:80765756-80766327	571	1	TCONS_00007427	u	-
XLOC_001600	1:81064430-81066000	1570	1	TCONS_00007439	u	-
XLOC_001611	1:81695139-81697073	1934	1	TCONS_00007450	u	-
XLOC_001612	1:81697851-81699157	1306	1	TCONS_00007451	u	-
XLOC_001616	1:82167144-82168487	1343	1	TCONS_00007455	u	-
XLOC_001619	1:82282307-82282895	588	1	TCONS_00007458	u	-
XLOC_001620	1:82284119-82284346	227	1	TCONS_00007459	u	-
XLOC_001623	1:82530128-82530519	391	1	TCONS_00007462	u	-
XLOC_001624	1:82532712-82533044	332	1	TCONS_00007463	u	-
XLOC_001626	1:82535940-82537721	1781	1	TCONS_00007465	u	-
XLOC_001636	1:83001198-83001600	402	1	TCONS_00007475	u	-
XLOC_001642	1:83503629-83504627	998	1	TCONS_00007481	u	-
XLOC_001643	1:83559751-83561347	1596	1	TCONS_00007482	u	-
XLOC_001645	1:83612191-83612776	585	1	TCONS_00007484	u	-
XLOC_001647	1:83710566-83711008	442	1	TCONS_00007486	u	-
XLOC_001668	1:84700709-84701031	322	1	TCONS_00007509	u	-
XLOC_001680	1:85733476-85734457	981	1	TCONS_00007521	u	-
XLOC_001683	1:85778490-85779866	1376	1	TCONS_00007524	u	-
XLOC_001684	1:85835082-85836640	1558	1	TCONS_00007525	u	-
XLOC_001691	1:87023019-87023234	215	1	TCONS_00007532	u	-
XLOC_001702	1:88395759-88396016	257	1	TCONS_00007543	u	-
XLOC_001704	1:88430296-88430556	260	1	TCONS_00007545	u	-
XLOC_001706	1:88442331-88442876	545	1	TCONS_00007547	u	-
XLOC_001708	1:88469871-88470117	246	1	TCONS_00007549	u	-
XLOC_001709	1:88479485-88479748	263	1	TCONS_00007550	u	-
XLOC_001728	1:89839870-89840142	272	1	TCONS_00007569	u	-
XLOC_001733	1:89887610-89888664	1054	1	TCONS_00007574	u	-
XLOC_001735	1:89893654-89894001	347	1	TCONS_00007576	u	-
XLOC_001736	1:89901414-89902270	856	1	TCONS_00007577	u	-
XLOC_001747	1:90192522-90193420	898	1	TCONS_00007588	u	-
XLOC_001748	1:90361182-90362127	945	1	TCONS_00007589	u	-
XLOC_001749	1:90428615-90428825	210	1	TCONS_00007590	u	-
XLOC_001750	1:90429847-90430338	491	1	TCONS_00007591	u	-
XLOC_001753	1:90435204-90436289	1085	1	TCONS_00007594	u	-
XLOC_001754	1:90436360-90436869	509	1	TCONS_00007595	u	-
XLOC_001755	1:90440137-90441481	1344	1	TCONS_00007596	u	-
XLOC_001756	1:90441711-90442275	564	1	TCONS_00007597	u	-
XLOC_001757	1:90442649-90442961	312	1	TCONS_00007598	u	-
XLOC_001758	1:90443163-90443641	478	1	TCONS_00007599	u	-
XLOC_001759	1:90443748-90445568	1820	1	TCONS_00007600	u	-
XLOC_001760	1:90447520-90448491	971	1	TCONS_00007601	u	-
XLOC_001761	1:90448693-90449490	797	1	TCONS_00007602	u	-
XLOC_001762	1:90449798-90450281	483	1	TCONS_00007603	u	-
XLOC_001771	1:90470248-90471226	978	1	TCONS_00007612	u	-
XLOC_001772	1:90471277-90473292	2015	1	TCONS_00007613	u	-
XLOC_001779	1:90630871-90631380	509	1	TCONS_00007620	u	-
XLOC_001792	1:93268479-93268826	347	1	TCONS_00007634	u	-
XLOC_001804	1:93423716-93424956	1240	1	TCONS_00007646	u	-
XLOC_001806	1:93426284-93427587	1303	1	TCONS_00007648	u	-
XLOC_001814	1:93610775-93614729	3954	1	TCONS_00007656	u	-
XLOC_001815	1:93614924-93615753	829	1	TCONS_00007657	u	-
XLOC_001821	1:93776729-93777026	297	1	TCONS_00007663	u	-
XLOC_001826	1:95370036-95371107	1071	1	TCONS_00007668	u	-
XLOC_001829	1:95777961-95778261	300	1	TCONS_00007671	u	-
XLOC_001832	1:95802602-95803361	759	1	TCONS_00007675	u	-
XLOC_001833	1:96236440-96237545	1105	1	TCONS_00007676	u	-
XLOC_001839	1:96269303-96269583	280	1	TCONS_00007683	u	-
XLOC_001840	1:96270659-96271499	840	1	TCONS_00007684	u	-
XLOC_001851	1:96729967-96730829	862	1	TCONS_00007695	u	-
XLOC_001865	1:97336712-97338145	1433	1	TCONS_00007709	u	-
XLOC_001949	1:99334587-99335546	959	1	TCONS_00007793	u	-
XLOC_001969	1:100030158-100030923	765	1	TCONS_00007813	u	-
XLOC_001972	1:100788620-100790693	2073	1	TCONS_00007816	u	-
XLOC_001975	1:101095721-101096561	840	1	TCONS_00007819	u	-
XLOC_001978	1:101102095-101104985	2890	1	TCONS_00007822	u	-
XLOC_001980	1:101121478-101121935	457	1	TCONS_00007824	u	-
XLOC_002003	1:107851816-107852407	591	1	TCONS_00007847	u	-
XLOC_002021	1:109596757-109597055	298	1	TCONS_00007865	u	-
XLOC_002026	1:109810107-109811543	1436	1	TCONS_00007870	u	-
XLOC_002029	1:110291142-110291656	514	1	TCONS_00007873	u	-
XLOC_002031	1:110522440-110522691	251	1	TCONS_00007875	u	-
XLOC_002038	1:111224505-111224846	341	1	TCONS_00007882	u	-
XLOC_002049	1:111258270-111260011	1741	1	TCONS_00007893	u	-
XLOC_002050	1:111261469-111261795	326	1	TCONS_00007894	u	-
XLOC_002058	1:111289971-111290252	281	1	TCONS_00007902	u	-
XLOC_002061	1:111310462-111310889	427	1	TCONS_00007905	u	-
XLOC_002065	1:111334946-111335233	287	1	TCONS_00007909	u	-
XLOC_002072	1:111682842-111683640	798	1	TCONS_00007916	u	-
XLOC_002075	1:111722252-111723675	1423	1	TCONS_00007919	u	-
XLOC_002079	1:112567503-112568059	556	1	TCONS_00007923	u	-
XLOC_002080	1:112568789-112569607	818	1	TCONS_00007924	u	-
XLOC_002081	1:112571037-112571580	543	1	TCONS_00007925	u	-
XLOC_002082	1:112571736-112572173	437	1	TCONS_00007926	u	-
XLOC_002083	1:112572228-112572451	223	1	TCONS_00007927	u	-
XLOC_002096	1:112717252-112717540	288	1	TCONS_00007940	u	-
XLOC_002097	1:112722486-112724020	1534	1	TCONS_00007941	u	-
XLOC_002100	1:112757414-112757710	296	1	TCONS_00007944	u	-
XLOC_002111	1:113366348-113367764	1416	1	TCONS_00007955	u	-
XLOC_002119	1:113804058-113804465	407	1	TCONS_00007963	u	-
XLOC_002121	1:114285236-114285539	303	1	TCONS_00007965	u	-
XLOC_002127	1:115483608-115485359	1751	1	TCONS_00007971	u	-
XLOC_002135	1:115970501-115970819	318	1	TCONS_00007979	u	-
XLOC_002137	1:115985366-115986162	796	1	TCONS_00007981	u	-
XLOC_002141	1:116112644-116113635	991	1	TCONS_00007985	u	-
XLOC_002145	1:116574590-116577719	3129	1	TCONS_00007989	u	-
XLOC_002150	1:116969828-116970648	820	1	TCONS_00007994	u	-
XLOC_002151	1:116970816-116971656	840	1	TCONS_00007995	u	-
XLOC_002157	1:118235261-118236159	898	1	TCONS_00008001	u	-
XLOC_002160	1:118288520-118290736	2216	1	TCONS_00008004	u	-
XLOC_002167	1:118543142-118544335	1193	1	TCONS_00008011	u	-
XLOC_002170	1:118658698-118659786	1088	1	TCONS_00008014	u	-
XLOC_002173	1:118671912-118672192	280	1	TCONS_00008017	u	-
XLOC_002174	1:118685963-118686800	837	1	TCONS_00008018	u	-
XLOC_002189	1:119381963-119382251	288	1	TCONS_00008034	u	-
XLOC_002191	1:119424646-119425123	477	1	TCONS_00008036	u	-
XLOC_002192	1:119426100-119426410	310	1	TCONS_00008037	u	-
XLOC_002194	1:119435085-119435797	712	1	TCONS_00008039	u	-
XLOC_002205	1:119825562-119826057	495	1	TCONS_00008050	u	-
XLOC_002206	1:119826208-119827122	914	1	TCONS_00008051	u	-
XLOC_002209	1:119882979-119883732	753	1	TCONS_00008055	u	-
XLOC_002214	1:120136589-120136885	296	1	TCONS_00008060	u	-
XLOC_002218	1:120472156-120472512	356	1	TCONS_00008064	u	-
XLOC_002227	1:120657328-120658229	901	1	TCONS_00008073	u	-
XLOC_002228	1:121282732-121283687	955	1	TCONS_00008074	u	-
XLOC_002241	1:121850075-121851258	1183	1	TCONS_00008087	u	-
XLOC_002243	1:122175140-122175612	472	1	TCONS_00008089	u	-
XLOC_002252	1:122310672-122313772	3100	1	TCONS_00008098	u	-
XLOC_002256	1:122880379-122880706	327	1	TCONS_00008102	u	-
XLOC_002258	1:122884483-122885250	767	1	TCONS_00008104	u	-
XLOC_002259	1:122891589-122892562	973	1	TCONS_00008105	u	-
XLOC_002266	1:122900776-122901425	649	1	TCONS_00008112	u	-
XLOC_002267	1:122902532-122902801	269	1	TCONS_00008113	u	-
XLOC_002270	1:122960998-122961300	302	1	TCONS_00008116	u	-
XLOC_002271	1:122961385-122961656	271	1	TCONS_00008117	u	-
XLOC_002274	1:122977010-122977623	613	1	TCONS_00008120	u	-
XLOC_002277	1:122983655-122983883	228	1	TCONS_00008123	u	-
XLOC_002278	1:122985480-122986330	850	1	TCONS_00008124	u	-
XLOC_002285	1:123005331-123005558	227	1	TCONS_00008131	u	-
XLOC_002306	1:125897632-125897853	221	1	TCONS_00008153	u	-
XLOC_002307	1:125898292-125899122	830	1	TCONS_00008154	u	-
XLOC_002309	1:125906579-125907932	1353	1	TCONS_00008156	u	-
XLOC_002310	1:125908041-125908446	405	1	TCONS_00008157	u	-
XLOC_002316	1:126776113-126776787	674	1	TCONS_00008163	u	-
XLOC_002317	1:126790221-126790594	373	1	TCONS_00008164	u	-
XLOC_002326	1:127038106-127038528	422	1	TCONS_00008173	u	-
XLOC_002327	1:127038732-127040150	1418	1	TCONS_00008174	u	-
XLOC_002335	1:127714369-127714653	284	1	TCONS_00008182	u	-
XLOC_002336	1:127715375-127715576	201	1	TCONS_00008183	u	-
XLOC_002339	1:128045427-128046678	1251	1	TCONS_00008186	u	-
XLOC_002346	1:128593611-128593890	279	1	TCONS_00008193	u	-
XLOC_002347	1:128602642-128603609	967	1	TCONS_00008194	u	-
XLOC_002351	1:128622751-128623802	1051	1	TCONS_00008198	u	-
XLOC_002356	1:128673474-128674249	775	1	TCONS_00008203	u	-
XLOC_002360	1:129042005-129043134	1129	1	TCONS_00008207	u	-
XLOC_002368	1:130551654-130552241	587	1	TCONS_00008215	u	-
XLOC_002377	1:131536377-131537003	626	1	TCONS_00008224	u	-
XLOC_002379	1:131541658-131541954	296	1	TCONS_00008226	u	-
XLOC_002380	1:131544882-131545377	495	1	TCONS_00008227	u	-
XLOC_002382	1:131545693-131545984	291	1	TCONS_00008229	u	-
XLOC_002403	1:134181831-134182244	413	1	TCONS_00008251	u	-
XLOC_002406	1:134188222-134188879	657	1	TCONS_00008254	u	-
XLOC_002409	1:134414139-134414427	288	1	TCONS_00008257	u	-
XLOC_002412	1:134425778-134426486	708	1	TCONS_00008260	u	-
XLOC_002428	1:134486004-134486516	512	1	TCONS_00008276	u	-
XLOC_002468	1:135837473-135837999	526	1	TCONS_00008316	u	-
XLOC_002474	1:136297277-136297551	274	1	TCONS_00008323	u	-
XLOC_002480	1:136723418-136723778	360	1	TCONS_00008329	u	-
XLOC_002484	1:136733229-136733489	260	1	TCONS_00008333	u	-
XLOC_002495	1:137802930-137803714	784	1	TCONS_00008344	u	-
XLOC_002502	1:138123880-138124597	717	1	TCONS_00008351	u	-
XLOC_002507	1:138132225-138133113	888	1	TCONS_00008356	u	-
XLOC_002509	1:138136541-138136860	319	1	TCONS_00008358	u	-
XLOC_002517	1:138344860-138346116	1256	1	TCONS_00008366	u	-
XLOC_002520	1:138705023-138705354	331	1	TCONS_00008369	u	-
XLOC_002522	1:138718663-138718950	287	1	TCONS_00008371	u	-
XLOC_002532	1:139966377-139967083	706	1	TCONS_00008381	u	-
XLOC_002535	1:139972386-139972665	279	1	TCONS_00008384	u	-
XLOC_002536	1:139972913-139973298	385	1	TCONS_00008385	u	-
XLOC_002539	1:139985755-139986046	291	1	TCONS_00008388	u	-
XLOC_002544	1:140006374-140007290	916	1	TCONS_00008393	u	-
XLOC_002548	1:140356187-140356692	505	1	TCONS_00008398	u	-
XLOC_002550	1:140720275-140721223	948	1	TCONS_00008400	u	-
XLOC_002572	1:143252756-143254527	1771	1	TCONS_00008423	u	-
XLOC_002587	1:144299952-144300605	653	1	TCONS_00008441	u	-
XLOC_002598	1:144731517-144736532	5015	1	TCONS_00008452	u	-
XLOC_002607	1:144827252-144827624	372	1	TCONS_00008461	u	-
XLOC_002610	1:144914489-144914867	378	1	TCONS_00008464	u	-
XLOC_002614	1:145019248-145019882	634	1	TCONS_00008468	u	-
XLOC_002618	1:145097193-145099835	2642	1	TCONS_00008472	u	-
XLOC_002622	1:145138040-145139459	1419	1	TCONS_00008476	u	-
XLOC_002625	1:145200977-145202793	1816	1	TCONS_00008479	u	-
XLOC_002626	1:145203649-145203931	282	1	TCONS_00008480	u	-
XLOC_002644	1:146123045-146123326	281	1	TCONS_00008499	u	-
XLOC_002646	1:146125644-146125969	325	1	TCONS_00008501	u	-
XLOC_002647	1:146126257-146127661	1404	1	TCONS_00008502	u	-
XLOC_002649	1:146129359-146131656	2297	1	TCONS_00008504	u	-
XLOC_002673	1:146879512-146880561	1049	1	TCONS_00008528	u	-
XLOC_002680	1:147092441-147093735	1294	1	TCONS_00008535	u	-
XLOC_002699	1:148367036-148367378	342	1	TCONS_00008555	u	-
XLOC_002700	1:148367863-148369200	1337	1	TCONS_00008556	u	-
XLOC_002704	1:148394887-148395529	642	1	TCONS_00008560	u	-
XLOC_002716	1:148502763-148503086	323	1	TCONS_00008572	u	-
XLOC_002724	1:148639764-148640289	525	1	TCONS_00008580	u	-
XLOC_002733	1:149136089-149136735	646	1	TCONS_00008589	u	-
XLOC_002748	1:150394765-150396007	1242	1	TCONS_00008605	u	-
XLOC_002757	1:150455703-150456304	601	1	TCONS_00008616	u	-
XLOC_002758	1:150456732-150457474	742	1	TCONS_00008617	u	-
XLOC_002765	1:150478889-150479599	710	1	TCONS_00008624	u	-
XLOC_002770	1:150483640-150484618	978	1	TCONS_00008629	u	-
XLOC_002774	1:150493563-150494066	503	1	TCONS_00008633	u	-
XLOC_002780	1:151032779-151034132	1353	1	TCONS_00008639	u	-
XLOC_002788	1:151270172-151270634	462	1	TCONS_00008647	u	-
XLOC_002790	1:151416747-151417013	266	1	TCONS_00008649	u	-
XLOC_002791	1:151418573-151419447	874	1	TCONS_00008650	u	-
XLOC_002794	1:151422221-151422801	580	1	TCONS_00008653	u	-
XLOC_002800	1:151429541-151430216	675	1	TCONS_00008659	u	-
XLOC_002807	1:151449056-151449577	521	1	TCONS_00008666	u	-
XLOC_002823	1:152825154-152826132	978	1	TCONS_00008682	u	-
XLOC_002830	1:152895143-152897088	1945	1	TCONS_00008690	u	-
XLOC_002831	1:152929517-152930104	587	1	TCONS_00008691	u	-
XLOC_002852	1:154140502-154141550	1048	1	TCONS_00008713	u	-
XLOC_002857	1:154206424-154206630	206	1	TCONS_00008718	u	-
XLOC_002868	1:154771869-154772609	740	1	TCONS_00008729	u	-
XLOC_002872	1:154975601-154976156	555	1	TCONS_00008733	u	-
XLOC_002881	1:155408939-155409383	444	1	TCONS_00008742	u	-
XLOC_002883	1:155582805-155583852	1047	1	TCONS_00008744	u	-
XLOC_002884	1:155613493-155614438	945	1	TCONS_00008745	u	-
XLOC_002885	1:155615676-155616405	729	1	TCONS_00008746	u	-
XLOC_002888	1:156408099-156409232	1133	1	TCONS_00008749	u	-
XLOC_002890	1:156641476-156643305	1829	1	TCONS_00008751	u	-
XLOC_002891	1:156648695-156648968	273	1	TCONS_00008752	u	-
XLOC_002894	1:156691290-156691767	477	1	TCONS_00008755	u	-
XLOC_002895	1:156692344-156692569	225	1	TCONS_00008756	u	-
XLOC_002901	1:156730306-156730759	453	1	TCONS_00008762	u	-
XLOC_002902	1:156731077-156731949	872	1	TCONS_00008763	u	-
XLOC_002908	1:156769089-156771153	2064	1	TCONS_00008769	u	-
XLOC_002910	1:156781377-156782346	969	1	TCONS_00008771	u	-
XLOC_002911	1:156782577-156784852	2275	1	TCONS_00008772	u	-
XLOC_002914	1:156884680-156885776	1096	1	TCONS_00008775	u	-
XLOC_002915	1:156885956-156887732	1776	1	TCONS_00008776	u	-
XLOC_002926	1:157296808-157297565	757	1	TCONS_00008787	u	-
XLOC_002927	1:157315122-157315375	253	1	TCONS_00008788	u	-
XLOC_002928	1:157334427-157334968	541	1	TCONS_00008789	u	-
XLOC_002929	1:157346534-157347060	526	1	TCONS_00008790	u	-
XLOC_002931	1:157364652-157365129	477	1	TCONS_00008792	u	-
XLOC_002938	1:157763497-157763930	433	1	TCONS_00008799	u	-
XLOC_002940	1:157806302-157808198	1896	1	TCONS_00008801	u	-
XLOC_002941	1:157822590-157823348	758	1	TCONS_00008802	u	-
XLOC_002953	10:4597886-4598835	949	1	TCONS_00008867	x	CDO1|NM_001034465.2
XLOC_002965	10:12717328-12718111	783	1	TCONS_00009059	u	-
XLOC_002973	10:19089813-19091979	2166	2	TCONS_00009236	u	-
XLOC_002995	10:26131114-26132215	1101	1	TCONS_00009765	u	-
XLOC_002996	10:26132346-26133478	1132	1	TCONS_00009767	u	-
XLOC_003005	10:35016332-35020652	4320	2	TCONS_00010014,TCONS_00010015,TCONS_00010016	u	-
XLOC_003022	10:45893748-45899346	5598	2	TCONS_00010417,TCONS_00010418	u	-
XLOC_003033	10:52709399-52709861	462	2	TCONS_00010579	u	-
XLOC_003060	10:81805150-81806474	1324	1	TCONS_00011577	u	-
XLOC_003081	10:89260994-89263133	2139	2	TCONS_00012017	u	-
XLOC_003091	10:93900397-93904798	4401	2	TCONS_00012090,TCONS_00012091	x	SEL1L|NM_001206908.1
XLOC_003109	10:6452472-6453177	705	1	TCONS_00012321	u	-
XLOC_003112	10:7531401-7532590	1189	2	TCONS_00012361	u	-
XLOC_003122	10:13506742-13507690	948	1	TCONS_00012621	x	SMAD6|NM_001206145.1
XLOC_003135	10:21771626-21777343	5717	2	TCONS_00013011	x	RBM23|NM_001075636.1
XLOC_003197	10:34070968-34071646	678	1	TCONS_00013470	u	-
XLOC_003205	10:37161761-37162045	284	1	TCONS_00013644	u	-
XLOC_003207	10:37164757-37165035	278	1	TCONS_00013646	u	-
XLOC_003211	10:37180461-37180760	299	1	TCONS_00013650	u	-
XLOC_003212	10:37182389-37183952	1563	1	TCONS_00013651	u	-
XLOC_003215	10:37336573-37338645	2072	2	TCONS_00013656	x	MAPKBP1|XM_002690804.1
XLOC_003221	10:46571233-46574003	2770	2	TCONS_00014004	u	-
XLOC_003232	10:52401891-52403439	1548	1	TCONS_00014130	x	ALDH1A2|XM_002690855.2
XLOC_003270	10:76989510-76991640	2130	1	TCONS_00014615	u	-
XLOC_003271	10:77378278-77378834	556	1	TCONS_00014621	x	CHURC1|NM_001046581.1
XLOC_003275	10:78165138-78165352	214	1	TCONS_00014651	x	FUT8|NM_177501.2
XLOC_003285	10:83624511-83626271	1760	1	TCONS_00014773	x	SIPA1L1|XM_002690995.2
XLOC_003289	10:86709832-86711601	1769	2	TCONS_00014965	u	-
XLOC_003292	10:89249617-89253102	3485	1	TCONS_00015037	u	-
XLOC_003310	10:572204-572828	624	1	TCONS_00015321	u	-
XLOC_003316	10:1256119-1256345	226	1	TCONS_00015327	u	-
XLOC_003322	10:2004188-2005260	1072	1	TCONS_00015333	u	-
XLOC_003334	10:2786624-2787633	1009	1	TCONS_00015345	u	-
XLOC_003336	10:2790298-2792425	2127	1	TCONS_00015347	u	-
XLOC_003340	10:2814592-2815651	1059	1	TCONS_00015351	u	-
XLOC_003344	10:3375827-3376115	288	1	TCONS_00015355	u	-
XLOC_003357	10:4291585-4292072	487	1	TCONS_00015368	u	-
XLOC_003360	10:4297207-4297918	711	1	TCONS_00015371	u	-
XLOC_003362	10:4303018-4303555	537	1	TCONS_00015373	u	-
XLOC_003367	10:4394067-4394508	441	1	TCONS_00015378	u	-
XLOC_003371	10:4421671-4422213	542	1	TCONS_00015382	u	-
XLOC_003381	10:4439955-4440648	693	1	TCONS_00015392	u	-
XLOC_003383	10:4442148-4443248	1100	1	TCONS_00015394	u	-
XLOC_003405	10:5399570-5400697	1127	1	TCONS_00015417	u	-
XLOC_003406	10:5403558-5404393	835	1	TCONS_00015418	u	-
XLOC_003407	10:5434138-5435436	1298	1	TCONS_00015419	u	-
XLOC_003422	10:6719382-6719748	366	1	TCONS_00015434	u	-
XLOC_003423	10:6857655-6857883	228	1	TCONS_00015435	u	-
XLOC_003424	10:6861658-6861908	250	1	TCONS_00015436	u	-
XLOC_003425	10:6863318-6863601	283	1	TCONS_00015437	u	-
XLOC_003430	10:6870596-6870883	287	1	TCONS_00015442	u	-
XLOC_003432	10:6889877-6890259	382	1	TCONS_00015444	u	-
XLOC_003437	10:7137950-7138708	758	1	TCONS_00015449	u	-
XLOC_003444	10:7529408-7529910	502	1	TCONS_00015456	u	-
XLOC_003446	10:7530842-7531130	288	1	TCONS_00015458	u	-
XLOC_003449	10:7545033-7545694	661	1	TCONS_00015461	u	-
XLOC_003454	10:7967939-7970124	2185	1	TCONS_00015466	u	-
XLOC_003459	10:8185465-8187493	2028	1	TCONS_00015471	u	-
XLOC_003462	10:8191779-8192826	1047	1	TCONS_00015474	u	-
XLOC_003465	10:8731300-8731817	517	1	TCONS_00015477	u	-
XLOC_003466	10:8732897-8733598	701	1	TCONS_00015478	u	-
XLOC_003472	10:9982696-9982949	253	1	TCONS_00015484	u	-
XLOC_003484	10:10341553-10342171	618	1	TCONS_00015497	u	-
XLOC_003485	10:10342782-10343627	845	1	TCONS_00015498	u	-
XLOC_003487	10:10613470-10613712	242	1	TCONS_00015500	u	-
XLOC_003495	10:11282241-11283893	1652	1	TCONS_00015508	u	-
XLOC_003496	10:11284041-11285641	1600	1	TCONS_00015509	u	-
XLOC_003497	10:11290249-11291042	793	1	TCONS_00015510	u	-
XLOC_003498	10:11294408-11294668	260	1	TCONS_00015511	u	-
XLOC_003520	10:11926919-11928116	1197	1	TCONS_00015533	u	-
XLOC_003524	10:12144909-12145587	678	1	TCONS_00015537	u	-
XLOC_003525	10:12186780-12187021	241	1	TCONS_00015538	u	-
XLOC_003526	10:12619350-12621740	2390	1	TCONS_00015539	u	-
XLOC_003527	10:12714658-12715073	415	1	TCONS_00015541	u	-
XLOC_003529	10:13161104-13161358	254	1	TCONS_00015543	u	-
XLOC_003533	10:13634857-13636803	1946	1	TCONS_00015547	u	-
XLOC_003541	10:13851067-13852193	1126	1	TCONS_00015555	u	-
XLOC_003542	10:13852401-13852624	223	1	TCONS_00015556	u	-
XLOC_003546	10:14325824-14326040	216	1	TCONS_00015560	u	-
XLOC_003547	10:14326979-14327272	293	1	TCONS_00015561	u	-
XLOC_003558	10:15699500-15700315	815	1	TCONS_00015573	u	-
XLOC_003560	10:15807951-15808166	215	1	TCONS_00015575	u	-
XLOC_003561	10:15808731-15809314	583	1	TCONS_00015576	u	-
XLOC_003562	10:15810272-15811338	1066	1	TCONS_00015577	u	-
XLOC_003564	10:15815603-15816111	508	1	TCONS_00015579	u	-
XLOC_003570	10:15830279-15830537	258	1	TCONS_00015585	u	-
XLOC_003571	10:15833656-15834613	957	1	TCONS_00015586	u	-
XLOC_003577	10:15926298-15927387	1089	1	TCONS_00015592	u	-
XLOC_003578	10:15927466-15929095	1629	1	TCONS_00015593	u	-
XLOC_003580	10:16045063-16045277	214	1	TCONS_00015595	u	-
XLOC_003585	10:16334171-16334471	300	1	TCONS_00015600	u	-
XLOC_003586	10:16335904-16336536	632	1	TCONS_00015601	u	-
XLOC_003590	10:16358072-16358727	655	1	TCONS_00015605	u	-
XLOC_003596	10:16602284-16603221	937	1	TCONS_00015611	u	-
XLOC_003597	10:16603564-16604332	768	1	TCONS_00015612	u	-
XLOC_003601	10:17383793-17384625	832	1	TCONS_00015616	u	-
XLOC_003615	10:18102835-18103222	387	1	TCONS_00015630	u	-
XLOC_003628	10:18957535-18958638	1103	1	TCONS_00015643	u	-
XLOC_003630	10:18960730-18961509	779	1	TCONS_00015645	u	-
XLOC_003632	10:19128042-19128758	716	1	TCONS_00015647	u	-
XLOC_003633	10:19192657-19193549	892	1	TCONS_00015648	u	-
XLOC_003644	10:20025399-20026225	826	1	TCONS_00015659	u	-
XLOC_003653	10:20376150-20376631	481	1	TCONS_00015668	u	-
XLOC_003656	10:20554608-20554819	211	1	TCONS_00015671	u	-
XLOC_003658	10:20564273-20564847	574	1	TCONS_00015673	u	-
XLOC_003660	10:20609267-20610131	864	1	TCONS_00015675	u	-
XLOC_003665	10:20757357-20757653	296	1	TCONS_00015680	u	-
XLOC_003667	10:20939354-20941358	2004	1	TCONS_00015682	u	-
XLOC_003668	10:20961001-20961462	461	1	TCONS_00015683	u	-
XLOC_003670	10:21047430-21047741	311	1	TCONS_00015685	u	-
XLOC_003680	10:21227724-21228612	888	1	TCONS_00015696	u	-
XLOC_003681	10:21233202-21234173	971	1	TCONS_00015697	u	-
XLOC_003683	10:21239094-21240856	1762	1	TCONS_00015699	u	-
XLOC_003684	10:21263349-21264803	1454	1	TCONS_00015700	u	-
XLOC_003691	10:21286691-21286991	300	1	TCONS_00015707	u	-
XLOC_003692	10:21287314-21288056	742	1	TCONS_00015708	u	-
XLOC_003697	10:21676326-21676826	500	1	TCONS_00015713	u	-
XLOC_003698	10:21677133-21677414	281	1	TCONS_00015714	u	-
XLOC_003700	10:21697281-21697681	400	1	TCONS_00015716	u	-
XLOC_003701	10:21697970-21698582	612	1	TCONS_00015717	u	-
XLOC_003705	10:21724295-21724797	502	1	TCONS_00015721	u	-
XLOC_003708	10:21821274-21821575	301	1	TCONS_00015724	u	-
XLOC_003712	10:22061816-22062394	578	1	TCONS_00015728	u	-
XLOC_003713	10:22064059-22064287	228	1	TCONS_00015729	u	-
XLOC_003721	10:23326250-23326924	674	1	TCONS_00015737	u	-
XLOC_003724	10:23339946-23340350	404	1	TCONS_00015740	u	-
XLOC_003740	10:23902656-23903639	983	1	TCONS_00015759	u	-
XLOC_003743	10:23909145-23909937	792	1	TCONS_00015762	u	-
XLOC_003766	10:25262158-25262995	837	1	TCONS_00015787	u	-
XLOC_003770	10:25470005-25470277	272	1	TCONS_00015792	u	-
XLOC_003771	10:25471894-25472481	587	1	TCONS_00015793	u	-
XLOC_003774	10:25534084-25534768	684	1	TCONS_00015796	u	-
XLOC_003782	10:25702840-25704239	1399	1	TCONS_00015804	u	-
XLOC_003786	10:26033427-26033919	492	1	TCONS_00015808	u	-
XLOC_003801	10:26447567-26447917	350	1	TCONS_00015826	u	-
XLOC_003808	10:26460931-26461377	446	1	TCONS_00015833	u	-
XLOC_003821	10:26621921-26622129	208	1	TCONS_00015847	u	-
XLOC_003829	10:26718124-26718410	286	1	TCONS_00015855	u	-
XLOC_003834	10:27040529-27040965	436	1	TCONS_00015860	u	-
XLOC_003838	10:28526219-28526498	279	1	TCONS_00015864	u	-
XLOC_003839	10:28527044-28527707	663	1	TCONS_00015865	u	-
XLOC_003848	10:29622035-29624739	2704	1	TCONS_00015874	u	-
XLOC_003849	10:29625725-29626941	1216	1	TCONS_00015875	u	-
XLOC_003853	10:30051710-30052901	1191	1	TCONS_00015879	u	-
XLOC_003855	10:30072130-30072943	813	1	TCONS_00015881	u	-
XLOC_003856	10:30074239-30074617	378	1	TCONS_00015882	u	-
XLOC_003861	10:30277143-30277978	835	1	TCONS_00015887	u	-
XLOC_003866	10:30530417-30531648	1231	1	TCONS_00015892	u	-
XLOC_003867	10:30673146-30673620	474	1	TCONS_00015893	u	-
XLOC_003872	10:30853579-30853910	331	1	TCONS_00015898	u	-
XLOC_003877	10:30907305-30909300	1995	1	TCONS_00015903	u	-
XLOC_003887	10:32572733-32574565	1832	1	TCONS_00015913	u	-
XLOC_003889	10:32580500-32580769	269	1	TCONS_00015915	u	-
XLOC_003893	10:32868607-32869481	874	1	TCONS_00015920	u	-
XLOC_003903	10:33931356-33932346	990	1	TCONS_00015930	u	-
XLOC_003905	10:33934950-33935772	822	1	TCONS_00015932	u	-
XLOC_003906	10:33936924-33937898	974	1	TCONS_00015933	u	-
XLOC_003907	10:33938792-33940102	1310	1	TCONS_00015934	u	-
XLOC_003912	10:34297506-34298898	1392	1	TCONS_00015939	u	-
XLOC_003915	10:34330555-34335200	4645	1	TCONS_00015942	u	-
XLOC_003916	10:34335333-34337569	2236	1	TCONS_00015943	u	-
XLOC_003917	10:34337965-34338985	1020	1	TCONS_00015944	u	-
XLOC_003920	10:34345451-34346306	855	1	TCONS_00015947	u	-
XLOC_003922	10:34347829-34350154	2325	1	TCONS_00015949	u	-
XLOC_003925	10:34360903-34362689	1786	1	TCONS_00015952	u	-
XLOC_003926	10:34363902-34365191	1289	1	TCONS_00015953	u	-
XLOC_003928	10:34369212-34369659	447	1	TCONS_00015955	u	-
XLOC_003929	10:34370788-34374005	3217	1	TCONS_00015956	u	-
XLOC_003935	10:34443906-34445089	1183	1	TCONS_00015962	u	-
XLOC_003941	10:34486813-34488070	1257	1	TCONS_00015968	u	-
XLOC_003949	10:35007314-35008296	982	1	TCONS_00015976	u	-
XLOC_003954	10:35829366-35830120	754	1	TCONS_00015981	u	-
XLOC_003955	10:35962611-35963511	900	1	TCONS_00015982	u	-
XLOC_003956	10:35966626-35967484	858	1	TCONS_00015983	u	-
XLOC_003961	10:36247520-36248173	653	1	TCONS_00015988	u	-
XLOC_003964	10:36261067-36262586	1519	1	TCONS_00015991	u	-
XLOC_003966	10:36362822-36363709	887	1	TCONS_00015993	u	-
XLOC_003968	10:36366640-36367169	529	1	TCONS_00015995	u	-
XLOC_003970	10:36422759-36423058	299	1	TCONS_00015997	u	-
XLOC_003982	10:37031662-37031918	256	1	TCONS_00016009	u	-
XLOC_003984	10:37825067-37825462	395	1	TCONS_00016011	u	-
XLOC_003985	10:37825809-37826052	243	1	TCONS_00016012	u	-
XLOC_003990	10:38472166-38472673	507	1	TCONS_00016017	u	-
XLOC_003995	10:40824662-40825939	1277	1	TCONS_00016024	u	-
XLOC_004003	10:41566140-41568566	2426	1	TCONS_00016032	u	-
XLOC_004013	10:42894905-42895568	663	1	TCONS_00016042	u	-
XLOC_004015	10:42905560-42908979	3419	1	TCONS_00016044	u	-
XLOC_004016	10:42909412-42910305	893	1	TCONS_00016045	u	-
XLOC_004017	10:42911143-42911826	683	1	TCONS_00016046	u	-
XLOC_004020	10:42979989-42980606	617	1	TCONS_00016049	u	-
XLOC_004021	10:42981983-42983321	1338	1	TCONS_00016050	u	-
XLOC_004026	10:42996496-42996724	228	1	TCONS_00016055	u	-
XLOC_004028	10:43010834-43011396	562	1	TCONS_00016057	u	-
XLOC_004030	10:43021061-43021940	879	1	TCONS_00016059	u	-
XLOC_004031	10:43023552-43024047	495	1	TCONS_00016060	u	-
XLOC_004034	10:43192532-43192789	257	1	TCONS_00016063	u	-
XLOC_004035	10:43195620-43195874	254	1	TCONS_00016064	u	-
XLOC_004038	10:43202984-43203430	446	1	TCONS_00016067	u	-
XLOC_004047	10:43605152-43606511	1359	1	TCONS_00016076	u	-
XLOC_004053	10:43866202-43866436	234	1	TCONS_00016083	u	-
XLOC_004065	10:45005651-45006987	1336	1	TCONS_00016095	u	-
XLOC_004066	10:45008347-45008763	416	1	TCONS_00016096	u	-
XLOC_004068	10:45011802-45012282	480	1	TCONS_00016098	u	-
XLOC_004071	10:45015818-45016784	966	1	TCONS_00016101	u	-
XLOC_004073	10:45023873-45025455	1582	1	TCONS_00016103	u	-
XLOC_004077	10:45037093-45037385	292	1	TCONS_00016107	u	-
XLOC_004093	10:45252149-45252987	838	1	TCONS_00016123	u	-
XLOC_004094	10:45253969-45254240	271	1	TCONS_00016124	u	-
XLOC_004095	10:45255153-45255436	283	1	TCONS_00016125	u	-
XLOC_004100	10:45272114-45272525	411	1	TCONS_00016130	u	-
XLOC_004105	10:45315849-45316651	802	1	TCONS_00016135	u	-
XLOC_004132	10:45638452-45638714	262	1	TCONS_00016163	u	-
XLOC_004134	10:45886945-45887820	875	1	TCONS_00016165	u	-
XLOC_004138	10:46223889-46224610	721	1	TCONS_00016169	u	-
XLOC_004145	10:46684435-46685378	943	1	TCONS_00016176	u	-
XLOC_004148	10:46691787-46692518	731	1	TCONS_00016179	u	-
XLOC_004149	10:46694716-46695441	725	1	TCONS_00016180	u	-
XLOC_004150	10:46695756-46696435	679	1	TCONS_00016181	u	-
XLOC_004151	10:46697094-46699030	1936	1	TCONS_00016182	u	-
XLOC_004152	10:46699399-46700445	1046	1	TCONS_00016183	u	-
XLOC_004154	10:46703165-46704065	900	1	TCONS_00016185	u	-
XLOC_004159	10:46781542-46782026	484	1	TCONS_00016190	u	-
XLOC_004162	10:46927893-46928133	240	1	TCONS_00016193	u	-
XLOC_004163	10:46951881-46952169	288	1	TCONS_00016194	u	-
XLOC_004164	10:47018479-47019294	815	1	TCONS_00016195	u	-
XLOC_004166	10:47023984-47026860	2876	1	TCONS_00016197	u	-
XLOC_004167	10:47027275-47028126	851	1	TCONS_00016198	u	-
XLOC_004170	10:47042548-47043393	845	1	TCONS_00016201	u	-
XLOC_004176	10:47101658-47102823	1165	1	TCONS_00016208	u	-
XLOC_004177	10:47103645-47105213	1568	1	TCONS_00016209	u	-
XLOC_004182	10:47131548-47133335	1787	1	TCONS_00016214	u	-
XLOC_004185	10:47277198-47277726	528	1	TCONS_00016217	u	-
XLOC_004187	10:47288312-47288910	598	1	TCONS_00016219	u	-
XLOC_004188	10:47289925-47291115	1190	1	TCONS_00016220	u	-
XLOC_004189	10:47291338-47292540	1202	1	TCONS_00016221	u	-
XLOC_004192	10:47796840-47797098	258	1	TCONS_00016224	u	-
XLOC_004194	10:47954963-47955828	865	1	TCONS_00016226	u	-
XLOC_004200	10:48406914-48407428	514	1	TCONS_00016232	u	-
XLOC_004202	10:48420187-48422500	2313	1	TCONS_00016234	u	-
XLOC_004204	10:48470791-48472203	1412	1	TCONS_00016236	u	-
XLOC_004207	10:48560351-48561466	1115	1	TCONS_00016239	u	-
XLOC_004209	10:48718711-48719342	631	1	TCONS_00016241	u	-
XLOC_004210	10:48905775-48906708	933	1	TCONS_00016242	u	-
XLOC_004214	10:49764227-49764552	325	1	TCONS_00016246	u	-
XLOC_004218	10:49929030-49929307	277	1	TCONS_00016250	u	-
XLOC_004222	10:49964571-49965344	773	1	TCONS_00016254	u	-
XLOC_004223	10:49965732-49966412	680	1	TCONS_00016255	u	-
XLOC_004230	10:49997948-49998836	888	1	TCONS_00016262	u	-
XLOC_004231	10:50000312-50000874	562	1	TCONS_00016263	u	-
XLOC_004234	10:50018710-50019150	440	1	TCONS_00016266	u	-
XLOC_004237	10:50021341-50021689	348	1	TCONS_00016269	u	-
XLOC_004238	10:50023713-50024356	643	1	TCONS_00016270	u	-
XLOC_004240	10:50284503-50285616	1113	1	TCONS_00016272	u	-
XLOC_004253	10:50721123-50722005	882	1	TCONS_00016285	u	-
XLOC_004257	10:50859350-50859814	464	1	TCONS_00016290	u	-
XLOC_004258	10:51470386-51470870	484	1	TCONS_00016291	u	-
XLOC_004259	10:51471534-51472074	540	1	TCONS_00016292	u	-
XLOC_004262	10:52033046-52034369	1323	1	TCONS_00016295	u	-
XLOC_004266	10:52655880-52656238	358	1	TCONS_00016299	u	-
XLOC_004271	10:53502309-53503920	1611	1	TCONS_00016304	u	-
XLOC_004277	10:53855454-53855916	462	1	TCONS_00016310	u	-
XLOC_004284	10:53895510-53896256	746	1	TCONS_00016317	u	-
XLOC_004285	10:53896769-53897327	558	1	TCONS_00016318	u	-
XLOC_004286	10:53897437-53897898	461	1	TCONS_00016319	u	-
XLOC_004288	10:54424094-54424905	811	1	TCONS_00016321	u	-
XLOC_004290	10:54632807-54633508	701	1	TCONS_00016323	u	-
XLOC_004304	10:55198074-55198343	269	1	TCONS_00016338	u	-
XLOC_004305	10:55198879-55200262	1383	1	TCONS_00016339	u	-
XLOC_004308	10:55305495-55305906	411	1	TCONS_00016342	u	-
XLOC_004312	10:55643457-55643849	392	1	TCONS_00016346	u	-
XLOC_004313	10:55643949-55644479	530	1	TCONS_00016347	u	-
XLOC_004324	10:57701660-57702141	481	1	TCONS_00016358	u	-
XLOC_004331	10:57825849-57826081	232	1	TCONS_00016365	u	-
XLOC_004334	10:58328129-58328631	502	1	TCONS_00016368	u	-
XLOC_004338	10:58424901-58425182	281	1	TCONS_00016372	u	-
XLOC_004339	10:58426323-58426592	269	1	TCONS_00016373	u	-
XLOC_004352	10:59556399-59559536	3137	1	TCONS_00016386	u	-
XLOC_004354	10:59562184-59563239	1055	1	TCONS_00016388	u	-
XLOC_004358	10:59569122-59571035	1913	1	TCONS_00016392	u	-
XLOC_004362	10:59699943-59700282	339	1	TCONS_00016396	u	-
XLOC_004363	10:59700426-59700757	331	1	TCONS_00016397	u	-
XLOC_004368	10:60055295-60055662	367	1	TCONS_00016402	u	-
XLOC_004370	10:60076609-60077527	918	1	TCONS_00016404	u	-
XLOC_004375	10:60172209-60172858	649	1	TCONS_00016409	u	-
XLOC_004376	10:60172934-60173213	279	1	TCONS_00016410	u	-
XLOC_004390	10:60828801-60829061	260	1	TCONS_00016424	u	-
XLOC_004395	10:60901709-60902181	472	1	TCONS_00016429	u	-
XLOC_004396	10:60903497-60905022	1525	1	TCONS_00016430	u	-
XLOC_004409	10:61342698-61343267	569	1	TCONS_00016443	u	-
XLOC_004417	10:62152907-62154238	1331	1	TCONS_00016452	u	-
XLOC_004434	10:65208388-65208764	376	1	TCONS_00016469	u	-
XLOC_004461	10:65844991-65845346	355	1	TCONS_00016497	u	-
XLOC_004462	10:65855925-65856218	293	1	TCONS_00016498	u	-
XLOC_004463	10:65862632-65863038	406	1	TCONS_00016499	u	-
XLOC_004464	10:65863371-65863625	254	1	TCONS_00016500	u	-
XLOC_004467	10:65887984-65888645	661	1	TCONS_00016503	u	-
XLOC_004473	10:66757451-66757928	477	1	TCONS_00016509	u	-
XLOC_004480	10:67275297-67276481	1184	1	TCONS_00016516	u	-
XLOC_004488	10:67774740-67775095	355	1	TCONS_00016526	u	-
XLOC_004494	10:68232200-68233710	1510	1	TCONS_00016532	u	-
XLOC_004496	10:68361322-68361760	438	1	TCONS_00016534	u	-
XLOC_004497	10:68371867-68372146	279	1	TCONS_00016535	u	-
XLOC_004504	10:68624553-68626147	1594	1	TCONS_00016542	u	-
XLOC_004505	10:68626800-68628194	1394	1	TCONS_00016543	u	-
XLOC_004515	10:69464374-69465359	985	1	TCONS_00016553	u	-
XLOC_004519	10:70040287-70040697	410	1	TCONS_00016558	u	-
XLOC_004520	10:70042880-70043162	282	1	TCONS_00016559	u	-
XLOC_004524	10:70553077-70555994	2917	1	TCONS_00016563	u	-
XLOC_004525	10:70556550-70557633	1083	1	TCONS_00016564	u	-
XLOC_004540	10:71171084-71171531	447	1	TCONS_00016579	u	-
XLOC_004541	10:71189377-71189638	261	1	TCONS_00016580	u	-
XLOC_004542	10:71190888-71191211	323	1	TCONS_00016581	u	-
XLOC_004547	10:72102262-72103086	824	1	TCONS_00016586	u	-
XLOC_004566	10:72776572-72777526	954	1	TCONS_00016605	u	-
XLOC_004568	10:73062684-73065327	2643	1	TCONS_00016607	u	-
XLOC_004576	10:73463504-73463853	349	1	TCONS_00016615	u	-
XLOC_004587	10:73686517-73687225	708	1	TCONS_00016626	u	-
XLOC_004589	10:73982129-73982518	389	1	TCONS_00016628	u	-
XLOC_004606	10:76212323-76213644	1321	1	TCONS_00016645	u	-
XLOC_004608	10:76217066-76217690	624	1	TCONS_00016647	u	-
XLOC_004609	10:76224549-76225604	1055	1	TCONS_00016648	u	-
XLOC_004614	10:76286423-76286721	298	1	TCONS_00016653	u	-
XLOC_004615	10:76298104-76298369	265	1	TCONS_00016654	u	-
XLOC_004627	10:76922595-76923098	503	1	TCONS_00016666	u	-
XLOC_004629	10:76987780-76988901	1121	1	TCONS_00016668	u	-
XLOC_004630	10:77026562-77027111	549	1	TCONS_00016669	u	-
XLOC_004633	10:77586683-77587316	633	1	TCONS_00016672	u	-
XLOC_004634	10:77587418-77588144	726	1	TCONS_00016673	u	-
XLOC_004642	10:77647387-77649342	1955	1	TCONS_00016681	u	-
XLOC_004652	10:77716144-77717651	1507	1	TCONS_00016691	u	-
XLOC_004656	10:77811103-77811710	607	1	TCONS_00016695	u	-
XLOC_004657	10:77812567-77813386	819	1	TCONS_00016696	u	-
XLOC_004659	10:78169103-78169845	742	1	TCONS_00016698	u	-
XLOC_004660	10:78170201-78170750	549	1	TCONS_00016699	u	-
XLOC_004661	10:78171851-78172573	722	1	TCONS_00016700	u	-
XLOC_004662	10:78174188-78174791	603	1	TCONS_00016701	u	-
XLOC_004664	10:78181589-78182035	446	1	TCONS_00016703	u	-
XLOC_004666	10:78192427-78193262	835	1	TCONS_00016705	u	-
XLOC_004667	10:78202405-78203235	830	1	TCONS_00016706	u	-
XLOC_004669	10:78205146-78205996	850	1	TCONS_00016708	u	-
XLOC_004670	10:78207122-78207973	851	1	TCONS_00016709	u	-
XLOC_004671	10:78208186-78208838	652	1	TCONS_00016710	u	-
XLOC_004672	10:78208927-78209391	464	1	TCONS_00016711	u	-
XLOC_004674	10:78220449-78221519	1070	1	TCONS_00016713	u	-
XLOC_004675	10:78227830-78228355	525	1	TCONS_00016714	u	-
XLOC_004678	10:78427320-78427871	551	1	TCONS_00016717	u	-
XLOC_004683	10:79682328-79682881	553	1	TCONS_00016722	u	-
XLOC_004690	10:79860928-79861928	1000	1	TCONS_00016729	u	-
XLOC_004691	10:79882679-79883849	1170	1	TCONS_00016730	u	-
XLOC_004692	10:79884810-79885411	601	1	TCONS_00016731	u	-
XLOC_004693	10:79885951-79886630	679	1	TCONS_00016732	u	-
XLOC_004698	10:79910505-79911334	829	1	TCONS_00016737	u	-
XLOC_004700	10:79923318-79924303	985	1	TCONS_00016739	u	-
XLOC_004701	10:79927337-79928512	1175	1	TCONS_00016740	u	-
XLOC_004707	10:79951338-79952639	1301	1	TCONS_00016746	u	-
XLOC_004709	10:79957297-79959254	1957	1	TCONS_00016748	u	-
XLOC_004716	10:79972248-79973925	1677	1	TCONS_00016755	u	-
XLOC_004717	10:79973980-79974866	886	1	TCONS_00016756	u	-
XLOC_004722	10:79981861-79983024	1163	1	TCONS_00016761	u	-
XLOC_004734	10:80020065-80021489	1424	1	TCONS_00016773	u	-
XLOC_004738	10:80028666-80030737	2071	1	TCONS_00016777	u	-
XLOC_004746	10:80050729-80051763	1034	1	TCONS_00016785	u	-
XLOC_004753	10:80063499-80065345	1846	1	TCONS_00016792	u	-
XLOC_004763	10:80693475-80696060	2585	1	TCONS_00016802	u	-
XLOC_004766	10:80698308-80699903	1595	1	TCONS_00016805	u	-
XLOC_004779	10:80731022-80734326	3304	1	TCONS_00016818	u	-
XLOC_004781	10:80736315-80738119	1804	1	TCONS_00016820	u	-
XLOC_004782	10:80738817-80741605	2788	1	TCONS_00016821	u	-
XLOC_004791	10:80771492-80772329	837	1	TCONS_00016830	u	-
XLOC_004795	10:80799873-80801724	1851	1	TCONS_00016834	u	-
XLOC_004804	10:81122043-81124396	2353	1	TCONS_00016843	u	-
XLOC_004809	10:81498386-81499079	693	1	TCONS_00016848	u	-
XLOC_004811	10:81511028-81511750	722	1	TCONS_00016850	u	-
XLOC_004814	10:81516729-81517391	662	1	TCONS_00016853	u	-
XLOC_004832	10:81911377-81912793	1416	1	TCONS_00016872	u	-
XLOC_004839	10:81928186-81928950	764	1	TCONS_00016879	u	-
XLOC_004846	10:81942171-81942570	399	1	TCONS_00016886	u	-
XLOC_004852	10:81948643-81949756	1113	1	TCONS_00016892	u	-
XLOC_004867	10:82534564-82534790	226	1	TCONS_00016907	u	-
XLOC_004871	10:82540420-82541156	736	1	TCONS_00016911	u	-
XLOC_004875	10:82876819-82877398	579	1	TCONS_00016916	u	-
XLOC_004913	10:85351420-85352723	1303	1	TCONS_00016955	u	-
XLOC_004927	10:85668723-85668932	209	1	TCONS_00016972	u	-
XLOC_004928	10:85766705-85769353	2648	1	TCONS_00016973	u	-
XLOC_004941	10:86329784-86330572	788	1	TCONS_00016987	u	-
XLOC_004942	10:86500633-86501867	1234	1	TCONS_00016988	u	-
XLOC_004957	10:86882769-86883229	460	1	TCONS_00017003	u	-
XLOC_004958	10:86896745-86897466	721	1	TCONS_00017004	u	-
XLOC_004960	10:86901103-86902114	1011	1	TCONS_00017006	u	-
XLOC_004964	10:87261401-87261789	388	1	TCONS_00017010	u	-
XLOC_004990	10:89165007-89166711	1704	1	TCONS_00017036	u	-
XLOC_004994	10:89238918-89239937	1019	1	TCONS_00017040	u	-
XLOC_004995	10:89253431-89255784	2353	1	TCONS_00017041	u	-
XLOC_004997	10:89257117-89260298	3181	1	TCONS_00017043	u	-
XLOC_005001	10:89337476-89338974	1498	1	TCONS_00017047	u	-
XLOC_005008	10:90219115-90220677	1562	1	TCONS_00017054	u	-
XLOC_005009	10:90221028-90221754	726	1	TCONS_00017055	u	-
XLOC_005024	10:92233643-92234945	1302	1	TCONS_00017070	u	-
XLOC_005029	10:93678113-93679173	1060	1	TCONS_00017075	u	-
XLOC_005033	10:94257435-94258009	574	1	TCONS_00017079	u	-
XLOC_005053	10:94341495-94342041	546	1	TCONS_00017099	u	-
XLOC_005054	10:94342418-94343149	731	1	TCONS_00017100	u	-
XLOC_005068	10:94513319-94514363	1044	1	TCONS_00017114	u	-
XLOC_005071	10:94532189-94533226	1037	1	TCONS_00017117	u	-
XLOC_005072	10:94542243-94542633	390	1	TCONS_00017118	u	-
XLOC_005083	10:94631739-94632569	830	1	TCONS_00017129	u	-
XLOC_005084	10:94634152-94634494	342	1	TCONS_00017130	u	-
XLOC_005093	10:96871021-96871592	571	1	TCONS_00017139	u	-
XLOC_005094	10:96874369-96876317	1948	1	TCONS_00017140	u	-
XLOC_005103	10:98229808-98230833	1025	1	TCONS_00017149	u	-
XLOC_005112	10:99794465-99794703	238	1	TCONS_00017158	u	-
XLOC_005118	10:99839716-99840353	637	1	TCONS_00017164	u	-
XLOC_005121	10:99850110-99851221	1111	1	TCONS_00017167	u	-
XLOC_005123	10:99853829-99854776	947	1	TCONS_00017169	u	-
XLOC_005133	10:100835822-100837179	1357	1	TCONS_00017179	u	-
XLOC_005152	10:101877984-101878429	445	1	TCONS_00017198	u	-
XLOC_005156	10:102317952-102319561	1609	1	TCONS_00017202	u	-
XLOC_005157	10:102320501-102320780	279	1	TCONS_00017203	u	-
XLOC_005158	10:102330220-102331579	1359	1	TCONS_00017204	u	-
XLOC_005160	10:102336184-102336479	295	1	TCONS_00017206	u	-
XLOC_005181	10:103002455-103004460	2005	1	TCONS_00017227	u	-
XLOC_005182	10:103009200-103009576	376	1	TCONS_00017228	u	-
XLOC_005185	10:103020430-103021296	866	1	TCONS_00017231	u	-
XLOC_005187	10:103040335-103041433	1098	1	TCONS_00017233	u	-
XLOC_005192	10:103491051-103491341	290	1	TCONS_00017238	u	-
XLOC_005193	10:103491567-103491930	363	1	TCONS_00017239	u	-
XLOC_005198	10:103720881-103721131	250	1	TCONS_00017244	u	-
XLOC_005205	10:103983657-103984070	413	1	TCONS_00017251	u	-
XLOC_005207	10:104148834-104149118	284	1	TCONS_00017253	u	-
XLOC_005211	11:263964-267560	3596	1	TCONS_00017264	x	TMEM87B|XM_002691155.2
XLOC_005245	11:12363837-12368907	5070	2	TCONS_00017816,TCONS_00017817	u	-
XLOC_005253	11:16300944-16305759	4815	2	TCONS_00018031,TCONS_00018032	u	-
XLOC_005272	11:27646775-27647261	486	1	TCONS_00018237	x	SRBD1|NM_001205772.1
XLOC_005311	11:68047367-68049116	1749	2	TCONS_00018871	u	-
XLOC_005323	11:72066206-72067221	1015	1	TCONS_00018979	x	ZNF512|NM_001083472.1
XLOC_005382	11:103683309-103685363	2054	2	TCONS_00020290	u	-
XLOC_005407	11:106807653-106809490	1837	3	TCONS_00020528	u	-
XLOC_005410	11:107258055-107259027	972	2	TCONS_00020548,TCONS_00020549	u	-
XLOC_005432	11:19041810-19044655	2845	2	TCONS_00021346,TCONS_00021347	x	CRIM1|NM_001205298.1
XLOC_005436	11:20253088-20254479	1391	2	TCONS_00021416	u	-
XLOC_005448	11:37027874-37028950	1076	1	TCONS_00021769	u	-
XLOC_005484	11:64916970-64920930	3960	2	TCONS_00022421,TCONS_00022422,TCONS_00022423,TCONS_00022424	u	-
XLOC_005499	11:72971944-72973322	1378	1	TCONS_00022797	x	CIB4|NM_001076455.2
XLOC_005514	11:88936510-88938358	1848	2	TCONS_00023103	u	-
XLOC_005517	11:90918142-90923447	5305	2	TCONS_00023131,TCONS_00023132	u	-
XLOC_005527	11:97974615-97980070	5455	1	TCONS_00023341	x	RALGPS1|NM_001193100.1-1
XLOC_005530	11:98323456-98325639	2183	1	TCONS_00023354	u	-
XLOC_005542	11:101343688-101346494	2806	3	TCONS_00023617	x	AIF1L|NM_001078079.1
XLOC_005555	11:105573407-105573851	444	1	TCONS_00024096	u	-
XLOC_005577	11:147056-147341	285	1	TCONS_00024320	u	-
XLOC_005584	11:607135-607404	269	1	TCONS_00024327	u	-
XLOC_005591	11:1023268-1023606	338	1	TCONS_00024334	u	-
XLOC_005594	11:1030755-1031060	305	1	TCONS_00024337	u	-
XLOC_005595	11:1033384-1033798	414	1	TCONS_00024338	u	-
XLOC_005598	11:1039353-1039641	288	1	TCONS_00024341	u	-
XLOC_005600	11:1041402-1041689	287	1	TCONS_00024343	u	-
XLOC_005609	11:1086464-1087308	844	1	TCONS_00024352	u	-
XLOC_005617	11:1656804-1657531	727	1	TCONS_00024360	u	-
XLOC_005620	11:1865819-1867411	1592	1	TCONS_00024363	u	-
XLOC_005630	11:1944127-1944588	461	1	TCONS_00024373	u	-
XLOC_005638	11:2116704-2117131	427	1	TCONS_00024381	u	-
XLOC_005644	11:2269160-2269905	745	1	TCONS_00024387	u	-
XLOC_005645	11:2270051-2270569	518	1	TCONS_00024388	u	-
XLOC_005649	11:2308256-2308503	247	1	TCONS_00024392	u	-
XLOC_005658	11:2516967-2518344	1377	1	TCONS_00024401	u	-
XLOC_005659	11:2521024-2521922	898	1	TCONS_00024402	u	-
XLOC_005664	11:2728895-2730682	1787	1	TCONS_00024407	u	-
XLOC_005669	11:3266254-3267133	879	1	TCONS_00024412	u	-
XLOC_005700	11:5585030-5585316	286	1	TCONS_00024443	u	-
XLOC_005701	11:5589613-5589851	238	1	TCONS_00024444	u	-
XLOC_005705	11:5752072-5752327	255	1	TCONS_00024448	u	-
XLOC_005712	11:6257768-6258537	769	1	TCONS_00024455	u	-
XLOC_005728	11:6664337-6664817	480	1	TCONS_00024472	u	-
XLOC_005733	11:6695107-6696017	910	1	TCONS_00024477	u	-
XLOC_005739	11:6774253-6775165	912	1	TCONS_00024483	u	-
XLOC_005740	11:6777062-6779375	2313	1	TCONS_00024484	u	-
XLOC_005741	11:6779742-6780066	324	1	TCONS_00024485	u	-
XLOC_005744	11:6788454-6788861	407	1	TCONS_00024488	u	-
XLOC_005749	11:6793452-6793823	371	1	TCONS_00024493	u	-
XLOC_005753	11:6801790-6802062	272	1	TCONS_00024497	u	-
XLOC_005756	11:6803901-6804126	225	1	TCONS_00024500	u	-
XLOC_005758	11:6804937-6805295	358	1	TCONS_00024502	u	-
XLOC_005763	11:6820530-6821390	860	1	TCONS_00024507	u	-
XLOC_005765	11:6822700-6823439	739	1	TCONS_00024509	u	-
XLOC_005773	11:7118570-7118956	386	1	TCONS_00024517	u	-
XLOC_005775	11:7144366-7145570	1204	1	TCONS_00024519	u	-
XLOC_005776	11:7146431-7146757	326	1	TCONS_00024520	u	-
XLOC_005784	11:8436180-8438322	2142	1	TCONS_00024528	u	-
XLOC_005785	11:8817043-8818114	1071	1	TCONS_00024529	u	-
XLOC_005790	11:8921309-8921634	325	1	TCONS_00024534	u	-
XLOC_005795	11:8959395-8962195	2800	1	TCONS_00024542	u	-
XLOC_005799	11:8993712-8995399	1687	1	TCONS_00024546	u	-
XLOC_005805	11:9110123-9111444	1321	1	TCONS_00024552	u	-
XLOC_005812	11:9794537-9795798	1261	1	TCONS_00024559	u	-
XLOC_005821	11:9909289-9909490	201	1	TCONS_00024568	u	-
XLOC_005822	11:9909631-9910096	465	1	TCONS_00024569	u	-
XLOC_005825	11:10118839-10120322	1483	1	TCONS_00024572	u	-
XLOC_005828	11:10217836-10218673	837	1	TCONS_00024575	u	-
XLOC_005831	11:10230592-10231547	955	1	TCONS_00024578	u	-
XLOC_005832	11:10436417-10436770	353	1	TCONS_00024579	u	-
XLOC_005833	11:10439113-10439511	398	1	TCONS_00024580	u	-
XLOC_005835	11:10442308-10442977	669	1	TCONS_00024582	u	-
XLOC_005837	11:10449416-10449707	291	1	TCONS_00024584	u	-
XLOC_005844	11:10499919-10501023	1104	1	TCONS_00024591	u	-
XLOC_005848	11:10663184-10664123	939	1	TCONS_00024595	u	-
XLOC_005862	11:12352788-12353523	735	1	TCONS_00024609	u	-
XLOC_005864	11:12504471-12505108	637	1	TCONS_00024611	u	-
XLOC_005874	11:13133684-13134323	639	1	TCONS_00024621	u	-
XLOC_005875	11:13134642-13135832	1190	1	TCONS_00024622	u	-
XLOC_005889	11:14000016-14000306	290	1	TCONS_00024636	u	-
XLOC_005891	11:14037689-14038406	717	1	TCONS_00024638	u	-
XLOC_005893	11:14169252-14169736	484	1	TCONS_00024640	u	-
XLOC_005894	11:14170808-14171759	951	1	TCONS_00024641	u	-
XLOC_005901	11:14524479-14525139	660	1	TCONS_00024649	u	-
XLOC_005915	11:14978884-14979579	695	1	TCONS_00024664	u	-
XLOC_005916	11:15200779-15201275	496	1	TCONS_00024665	u	-
XLOC_005921	11:15455163-15455981	818	1	TCONS_00024670	u	-
XLOC_005924	11:15461883-15462971	1088	1	TCONS_00024673	u	-
XLOC_005928	11:15479753-15481027	1274	1	TCONS_00024677	u	-
XLOC_005935	11:16149313-16149714	401	1	TCONS_00024684	u	-
XLOC_005937	11:16150676-16150920	244	1	TCONS_00024686	u	-
XLOC_005939	11:16153417-16154010	593	1	TCONS_00024688	u	-
XLOC_005946	11:17297227-17297886	659	1	TCONS_00024695	u	-
XLOC_005953	11:19455822-19457031	1209	1	TCONS_00024702	u	-
XLOC_005954	11:19459009-19459783	774	1	TCONS_00024703	u	-
XLOC_005961	11:20450773-20451955	1182	1	TCONS_00024711	u	-
XLOC_005963	11:20456433-20456842	409	1	TCONS_00024713	u	-
XLOC_005964	11:20457695-20458208	513	1	TCONS_00024714	u	-
XLOC_005967	11:20479277-20480582	1305	1	TCONS_00024717	u	-
XLOC_005974	11:20871626-20871931	305	1	TCONS_00024724	u	-
XLOC_005977	11:20879745-20879996	251	1	TCONS_00024727	u	-
XLOC_005978	11:20903914-20904285	371	1	TCONS_00024728	u	-
XLOC_005979	11:20904999-20906634	1635	1	TCONS_00024729	u	-
XLOC_005985	11:20982975-20984628	1653	1	TCONS_00024735	u	-
XLOC_005986	11:20984751-20985226	475	1	TCONS_00024736	u	-
XLOC_005993	11:21007966-21008487	521	1	TCONS_00024743	u	-
XLOC_005994	11:21008677-21010509	1832	1	TCONS_00024744	u	-
XLOC_005996	11:21097806-21098092	286	1	TCONS_00024746	u	-
XLOC_006010	11:21512078-21512687	609	1	TCONS_00024760	u	-
XLOC_006012	11:21514654-21516014	1360	1	TCONS_00024762	u	-
XLOC_006014	11:21765675-21765953	278	1	TCONS_00024764	u	-
XLOC_006022	11:21821827-21823040	1213	1	TCONS_00024772	u	-
XLOC_006024	11:21827469-21827729	260	1	TCONS_00024774	u	-
XLOC_006025	11:21827860-21828145	285	1	TCONS_00024775	u	-
XLOC_006031	11:21987753-21988202	449	1	TCONS_00024781	u	-
XLOC_006032	11:22390372-22391128	756	1	TCONS_00024782	u	-
XLOC_006043	11:22909007-22909377	370	1	TCONS_00024793	u	-
XLOC_006046	11:22918280-22918487	207	1	TCONS_00024796	u	-
XLOC_006047	11:22924348-22924651	303	1	TCONS_00024797	u	-
XLOC_006048	11:22925750-22927857	2107	1	TCONS_00024798	u	-
XLOC_006049	11:22928317-22929923	1606	1	TCONS_00024799	u	-
XLOC_006050	11:22930357-22931639	1282	1	TCONS_00024800	u	-
XLOC_006057	11:22986437-22986747	310	1	TCONS_00024807	u	-
XLOC_006067	11:24458897-24459736	839	1	TCONS_00024817	u	-
XLOC_006068	11:24459940-24461456	1516	1	TCONS_00024818	u	-
XLOC_006069	11:24461515-24463146	1631	1	TCONS_00024819	u	-
XLOC_006072	11:24480908-24482834	1926	1	TCONS_00024822	u	-
XLOC_006078	11:24607007-24607303	296	1	TCONS_00024828	u	-
XLOC_006079	11:24618899-24619520	621	1	TCONS_00024829	u	-
XLOC_006080	11:24622700-24623705	1005	1	TCONS_00024830	u	-
XLOC_006081	11:24629953-24630178	225	1	TCONS_00024831	u	-
XLOC_006083	11:24633019-24633779	760	1	TCONS_00024833	u	-
XLOC_006084	11:24638933-24639242	309	1	TCONS_00024834	u	-
XLOC_006085	11:24641518-24642945	1427	1	TCONS_00024835	u	-
XLOC_006089	11:25208585-25209173	588	1	TCONS_00024840	u	-
XLOC_006090	11:25210615-25211015	400	1	TCONS_00024841	u	-
XLOC_006091	11:25211212-25212330	1118	1	TCONS_00024842	u	-
XLOC_006092	11:25226900-25228581	1681	1	TCONS_00024843	u	-
XLOC_006095	11:25314974-25317136	2162	1	TCONS_00024846	u	-
XLOC_006096	11:25317219-25318790	1571	1	TCONS_00024847	u	-
XLOC_006100	11:25345090-25346102	1012	1	TCONS_00024851	u	-
XLOC_006105	11:25362013-25362735	722	1	TCONS_00024856	u	-
XLOC_006107	11:25398609-25399505	896	1	TCONS_00024858	u	-
XLOC_006109	11:25439677-25441000	1323	1	TCONS_00024860	u	-
XLOC_006110	11:25470985-25472386	1401	1	TCONS_00024861	u	-
XLOC_006111	11:25512112-25512941	829	1	TCONS_00024862	u	-
XLOC_006112	11:25516245-25516736	491	1	TCONS_00024863	u	-
XLOC_006113	11:25525530-25526374	844	1	TCONS_00024864	u	-
XLOC_006117	11:25552516-25552806	290	1	TCONS_00024868	u	-
XLOC_006123	11:26118149-26118392	243	1	TCONS_00024874	u	-
XLOC_006130	11:26443377-26443907	530	1	TCONS_00024881	u	-
XLOC_006154	11:26601080-26601531	451	1	TCONS_00024906	u	-
XLOC_006155	11:27413715-27414335	620	1	TCONS_00024907	u	-
XLOC_006156	11:27417278-27417785	507	1	TCONS_00024908	u	-
XLOC_006165	11:27931411-27933022	1611	1	TCONS_00024917	u	-
XLOC_006166	11:28489497-28490330	833	1	TCONS_00024918	u	-
XLOC_006169	11:28554021-28554645	624	1	TCONS_00024921	u	-
XLOC_006170	11:28555182-28555931	749	1	TCONS_00024922	u	-
XLOC_006171	11:28556262-28557306	1044	1	TCONS_00024923	u	-
XLOC_006176	11:28565526-28566026	500	1	TCONS_00024928	u	-
XLOC_006177	11:28566619-28568057	1438	1	TCONS_00024929	u	-
XLOC_006181	11:28570360-28570700	340	1	TCONS_00024933	u	-
XLOC_006182	11:28570833-28571593	760	1	TCONS_00024934	u	-
XLOC_006191	11:28918226-28918739	513	1	TCONS_00024943	u	-
XLOC_006193	11:28930124-28930453	329	1	TCONS_00024945	u	-
XLOC_006195	11:28942477-28942720	243	1	TCONS_00024947	u	-
XLOC_006197	11:28946984-28947499	515	1	TCONS_00024949	u	-
XLOC_006201	11:28953734-28954463	729	1	TCONS_00024954	u	-
XLOC_006203	11:28958846-28959171	325	1	TCONS_00024956	u	-
XLOC_006205	11:28961200-28961653	453	1	TCONS_00024958	u	-
XLOC_006207	11:28962466-28963649	1183	1	TCONS_00024960	u	-
XLOC_006210	11:28966296-28966982	686	1	TCONS_00024963	u	-
XLOC_006213	11:28974733-28975016	283	1	TCONS_00024966	u	-
XLOC_006217	11:28981345-28981670	325	1	TCONS_00024970	u	-
XLOC_006218	11:28982398-28982672	274	1	TCONS_00024971	u	-
XLOC_006219	11:28983890-28984459	569	1	TCONS_00024972	u	-
XLOC_006220	11:29058747-29059586	839	1	TCONS_00024973	u	-
XLOC_006228	11:29212351-29212644	293	1	TCONS_00024981	u	-
XLOC_006229	11:29214302-29215413	1111	1	TCONS_00024982	u	-
XLOC_006231	11:29221056-29221672	616	1	TCONS_00024984	u	-
XLOC_006235	11:29235767-29236422	655	1	TCONS_00024988	u	-
XLOC_006245	11:29451776-29452681	905	1	TCONS_00024999	u	-
XLOC_006250	11:29540894-29541155	261	1	TCONS_00025004	u	-
XLOC_006254	11:29754419-29755413	994	1	TCONS_00025008	u	-
XLOC_006256	11:30102792-30104477	1685	1	TCONS_00025010	u	-
XLOC_006257	11:30104589-30105126	537	1	TCONS_00025011	u	-
XLOC_006258	11:30105203-30105752	549	1	TCONS_00025012	u	-
XLOC_006262	11:30121699-30122763	1064	1	TCONS_00025016	u	-
XLOC_006266	11:30323507-30324282	775	1	TCONS_00025020	u	-
XLOC_006267	11:30325065-30325845	780	1	TCONS_00025021	u	-
XLOC_006284	11:30820996-30821429	433	1	TCONS_00025038	u	-
XLOC_006321	11:33930012-33930408	396	1	TCONS_00025075	u	-
XLOC_006324	11:33944221-33945402	1181	1	TCONS_00025078	u	-
XLOC_006336	11:33976114-33976337	223	1	TCONS_00025090	u	-
XLOC_006338	11:34090375-34091448	1073	1	TCONS_00025092	u	-
XLOC_006348	11:34182658-34182939	281	1	TCONS_00025102	u	-
XLOC_006354	11:34193994-34194262	268	1	TCONS_00025108	u	-
XLOC_006355	11:34194398-34194859	461	1	TCONS_00025109	u	-
XLOC_006366	11:34327371-34327681	310	1	TCONS_00025120	u	-
XLOC_006382	11:36245541-36246995	1454	1	TCONS_00025136	u	-
XLOC_006384	11:36400858-36402218	1360	1	TCONS_00025138	u	-
XLOC_006385	11:36402700-36402942	242	1	TCONS_00025139	u	-
XLOC_006387	11:36405010-36405275	265	1	TCONS_00025141	u	-
XLOC_006389	11:36524997-36525803	806	1	TCONS_00025143	u	-
XLOC_006391	11:36536446-36536651	205	1	TCONS_00025145	u	-
XLOC_006394	11:36604371-36604931	560	1	TCONS_00025148	u	-
XLOC_006399	11:37025676-37027752	2076	1	TCONS_00025153	u	-
XLOC_006408	11:38157585-38157972	387	1	TCONS_00025162	u	-
XLOC_006418	11:38333415-38334678	1263	1	TCONS_00025172	u	-
XLOC_006420	11:38432500-38433103	603	1	TCONS_00025174	u	-
XLOC_006421	11:38497385-38497940	555	1	TCONS_00025175	u	-
XLOC_006431	11:40746645-40746898	253	1	TCONS_00025185	u	-
XLOC_006434	11:41213990-41214491	501	1	TCONS_00025188	u	-
XLOC_006437	11:41518094-41519109	1015	1	TCONS_00025191	u	-
XLOC_006439	11:41664410-41668976	4566	1	TCONS_00025193	u	-
XLOC_006440	11:42095731-42096333	602	1	TCONS_00025194	u	-
XLOC_006447	11:42676626-42678046	1420	1	TCONS_00025201	u	-
XLOC_006448	11:42680218-42681321	1103	1	TCONS_00025202	u	-
XLOC_006451	11:42684594-42685374	780	1	TCONS_00025205	u	-
XLOC_006452	11:42686391-42687387	996	1	TCONS_00025206	u	-
XLOC_006458	11:42732152-42733051	899	1	TCONS_00025212	u	-
XLOC_006460	11:43175900-43177228	1328	1	TCONS_00025214	u	-
XLOC_006461	11:43181459-43182535	1076	1	TCONS_00025215	u	-
XLOC_006466	11:43229606-43230354	748	1	TCONS_00025220	u	-
XLOC_006467	11:43233068-43233775	707	1	TCONS_00025221	u	-
XLOC_006468	11:43236468-43238147	1679	1	TCONS_00025222	u	-
XLOC_006473	11:43413995-43415070	1075	1	TCONS_00025227	u	-
XLOC_006477	11:43429522-43430913	1391	1	TCONS_00025231	u	-
XLOC_006488	11:43482633-43483133	500	1	TCONS_00025242	u	-
XLOC_006490	11:43488315-43489119	804	1	TCONS_00025244	u	-
XLOC_006491	11:43642526-43643296	770	1	TCONS_00025245	u	-
XLOC_006517	11:44139908-44140846	938	1	TCONS_00025272	u	-
XLOC_006529	11:44786276-44787810	1534	1	TCONS_00025284	u	-
XLOC_006530	11:44788065-44789121	1056	1	TCONS_00025285	u	-
XLOC_006531	11:44796884-44799535	2651	1	TCONS_00025286	u	-
XLOC_006533	11:44802941-44803324	383	1	TCONS_00025288	u	-
XLOC_006534	11:44804509-44804972	463	1	TCONS_00025289	u	-
XLOC_006537	11:44808031-44808690	659	1	TCONS_00025292	u	-
XLOC_006543	11:45971562-45972333	771	1	TCONS_00025298	u	-
XLOC_006551	11:46163853-46164461	608	1	TCONS_00025306	u	-
XLOC_006552	11:46164543-46166021	1478	1	TCONS_00025307	u	-
XLOC_006558	11:46192153-46192436	283	1	TCONS_00025313	u	-
XLOC_006559	11:46193069-46194389	1320	1	TCONS_00025314	u	-
XLOC_006563	11:46213176-46213457	281	1	TCONS_00025318	u	-
XLOC_006568	11:46696403-46696695	292	1	TCONS_00025323	u	-
XLOC_006575	11:46867860-46869611	1751	1	TCONS_00025330	u	-
XLOC_006580	11:46987762-46988190	428	1	TCONS_00025335	u	-
XLOC_006592	11:47867426-47867691	265	1	TCONS_00025347	u	-
XLOC_006593	11:47869959-47870259	300	1	TCONS_00025348	u	-
XLOC_006597	11:47945473-47946906	1433	1	TCONS_00025352	u	-
XLOC_006603	11:47980593-47984201	3608	1	TCONS_00025358	u	-
XLOC_006619	11:48809817-48810579	762	1	TCONS_00025374	u	-
XLOC_006628	11:48843303-48843537	234	1	TCONS_00025383	u	-
XLOC_006629	11:48843881-48844759	878	1	TCONS_00025384	u	-
XLOC_006630	11:48847578-48848464	886	1	TCONS_00025385	u	-
XLOC_006654	11:49825728-49825962	234	1	TCONS_00025409	u	-
XLOC_006659	11:49836218-49837145	927	1	TCONS_00025414	u	-
XLOC_006661	11:49840383-49843375	2992	1	TCONS_00025416	u	-
XLOC_006662	11:49844933-49846116	1183	1	TCONS_00025417	u	-
XLOC_006664	11:49850769-49852137	1368	1	TCONS_00025419	u	-
XLOC_006668	11:49922144-49922631	487	1	TCONS_00025423	u	-
XLOC_006671	11:49925827-49926424	597	1	TCONS_00025426	u	-
XLOC_006680	11:49978709-49979803	1094	1	TCONS_00025435	u	-
XLOC_006695	11:59610510-59611310	800	1	TCONS_00025451	u	-
XLOC_006698	11:59613733-59614124	391	1	TCONS_00025454	u	-
XLOC_006723	11:60110406-60110697	291	1	TCONS_00025479	u	-
XLOC_006724	11:60223764-60223982	218	1	TCONS_00025480	u	-
XLOC_006726	11:60240029-60240321	292	1	TCONS_00025482	u	-
XLOC_006729	11:60247609-60247824	215	1	TCONS_00025485	u	-
XLOC_006730	11:60250288-60250493	205	1	TCONS_00025486	u	-
XLOC_006739	11:60272141-60272540	399	1	TCONS_00025495	u	-
XLOC_006741	11:60274184-60274458	274	1	TCONS_00025497	u	-
XLOC_006746	11:60313253-60313505	252	1	TCONS_00025502	u	-
XLOC_006749	11:60331985-60332810	825	1	TCONS_00025505	u	-
XLOC_006757	11:60623190-60623914	724	1	TCONS_00025513	u	-
XLOC_006762	11:60748957-60749387	430	1	TCONS_00025518	u	-
XLOC_006768	11:60922544-60922909	365	1	TCONS_00025524	u	-
XLOC_006769	11:60929345-60929592	247	1	TCONS_00025525	u	-
XLOC_006770	11:60930581-60932609	2028	1	TCONS_00025526	u	-
XLOC_006801	11:62424016-62424700	684	1	TCONS_00025557	u	-
XLOC_006806	11:62450098-62450337	239	1	TCONS_00025562	u	-
XLOC_006807	11:62451330-62451867	537	1	TCONS_00025563	u	-
XLOC_006810	11:62455983-62456607	624	1	TCONS_00025566	u	-
XLOC_006813	11:62628988-62630363	1375	1	TCONS_00025569	u	-
XLOC_006816	11:62660653-62661289	636	1	TCONS_00025572	u	-
XLOC_006823	11:63027224-63027477	253	1	TCONS_00025579	u	-
XLOC_006827	11:63070429-63070666	237	1	TCONS_00025583	u	-
XLOC_006828	11:63103418-63103677	259	1	TCONS_00025584	u	-
XLOC_006831	11:63222941-63223588	647	1	TCONS_00025587	u	-
XLOC_006844	11:64921039-64924177	3138	1	TCONS_00025600	u	-
XLOC_006845	11:64924776-64927945	3169	1	TCONS_00025601	u	-
XLOC_006848	11:64945826-64947891	2065	1	TCONS_00025604	u	-
XLOC_006849	11:64948013-64951832	3819	1	TCONS_00025605	u	-
XLOC_006852	11:65010239-65011707	1468	1	TCONS_00025608	u	-
XLOC_006859	11:65830433-65830653	220	1	TCONS_00025615	u	-
XLOC_006860	11:65830863-65831333	470	1	TCONS_00025616	u	-
XLOC_006865	11:66454627-66455404	777	1	TCONS_00025621	u	-
XLOC_006869	11:66526690-66527564	874	1	TCONS_00025625	u	-
XLOC_006871	11:66669843-66671141	1298	1	TCONS_00025627	u	-
XLOC_006872	11:66671490-66674464	2974	1	TCONS_00025628	u	-
XLOC_006881	11:67008286-67008789	503	1	TCONS_00025637	u	-
XLOC_006885	11:67044843-67045353	510	1	TCONS_00025641	u	-
XLOC_006889	11:67182091-67184536	2445	1	TCONS_00025645	u	-
XLOC_006891	11:67676719-67677281	562	1	TCONS_00025647	u	-
XLOC_006895	11:67749892-67750155	263	1	TCONS_00025652	u	-
XLOC_006905	11:68212767-68213006	239	1	TCONS_00025662	u	-
XLOC_006906	11:68213387-68213621	234	1	TCONS_00025663	u	-
XLOC_006907	11:68225824-68226205	381	1	TCONS_00025664	u	-
XLOC_006914	11:68411532-68412249	717	1	TCONS_00025673	u	-
XLOC_006917	11:68441901-68443106	1205	1	TCONS_00025676	u	-
XLOC_006922	11:69326686-69326966	280	1	TCONS_00025681	u	-
XLOC_006926	11:69432199-69432841	642	1	TCONS_00025685	u	-
XLOC_006929	11:69443530-69444173	643	1	TCONS_00025688	u	-
XLOC_006939	11:70822526-70824206	1680	1	TCONS_00025698	u	-
XLOC_006944	11:70957686-70958821	1135	1	TCONS_00025703	u	-
XLOC_006948	11:71304705-71305047	342	1	TCONS_00025707	u	-
XLOC_006950	11:71319292-71320868	1576	1	TCONS_00025709	u	-
XLOC_006951	11:71932650-71934082	1432	1	TCONS_00025710	u	-
XLOC_006952	11:71952247-71953359	1112	1	TCONS_00025711	u	-
XLOC_006964	11:72295512-72296010	498	1	TCONS_00025725	u	-
XLOC_006980	11:72595069-72595624	555	1	TCONS_00025742	u	-
XLOC_006981	11:72773381-72773612	231	1	TCONS_00025743	u	-
XLOC_006984	11:72868742-72869270	528	1	TCONS_00025746	u	-
XLOC_006994	11:73325432-73325855	423	1	TCONS_00025756	u	-
XLOC_006995	11:73327123-73327618	495	1	TCONS_00025757	u	-
XLOC_006997	11:73329353-73330125	772	1	TCONS_00025759	u	-
XLOC_006998	11:73331543-73332604	1061	1	TCONS_00025760	u	-
XLOC_006999	11:73447006-73447301	295	1	TCONS_00025761	u	-
XLOC_007001	11:73509716-73510874	1158	1	TCONS_00025763	u	-
XLOC_007003	11:73515127-73516736	1609	1	TCONS_00025765	u	-
XLOC_007009	11:73691551-73692915	1364	1	TCONS_00025771	u	-
XLOC_007012	11:73968545-73968752	207	1	TCONS_00025774	u	-
XLOC_007013	11:73970566-73971762	1196	1	TCONS_00025775	u	-
XLOC_007014	11:73973049-73973574	525	1	TCONS_00025776	u	-
XLOC_007016	11:74211584-74212675	1091	1	TCONS_00025779	u	-
XLOC_007018	11:74363217-74363427	210	1	TCONS_00025781	u	-
XLOC_007019	11:74488307-74489008	701	1	TCONS_00025782	u	-
XLOC_007021	11:74679782-74680568	786	1	TCONS_00025784	u	-
XLOC_007023	11:74703781-74704298	517	1	TCONS_00025786	u	-
XLOC_007032	11:74848865-74850012	1147	1	TCONS_00025795	u	-
XLOC_007033	11:74850341-74850630	289	1	TCONS_00025796	u	-
XLOC_007034	11:74851336-74851755	419	1	TCONS_00025797	u	-
XLOC_007035	11:75131243-75131762	519	1	TCONS_00025798	u	-
XLOC_007037	11:75270211-75270466	255	1	TCONS_00025800	u	-
XLOC_007039	11:75273605-75274824	1219	1	TCONS_00025802	u	-
XLOC_007044	11:76995639-76996674	1035	1	TCONS_00025807	u	-
XLOC_007045	11:77069316-77070677	1361	1	TCONS_00025808	u	-
XLOC_007052	11:77841186-77842385	1199	1	TCONS_00025815	u	-
XLOC_007053	11:77842537-77843306	769	1	TCONS_00025816	u	-
XLOC_007075	11:78262457-78265443	2986	1	TCONS_00025838	u	-
XLOC_007077	11:78266333-78266702	369	1	TCONS_00025840	u	-
XLOC_007082	11:78386403-78386855	452	1	TCONS_00025845	u	-
XLOC_007083	11:78387341-78388445	1104	1	TCONS_00025846	u	-
XLOC_007086	11:78468257-78469189	932	1	TCONS_00025849	u	-
XLOC_007088	11:78684094-78684404	310	1	TCONS_00025851	u	-
XLOC_007102	11:80736974-80737268	294	1	TCONS_00025866	u	-
XLOC_007111	11:83456101-83457225	1124	1	TCONS_00025875	u	-
XLOC_007114	11:83511987-83512722	735	1	TCONS_00025878	u	-
XLOC_007123	11:85257498-85258344	846	1	TCONS_00025887	u	-
XLOC_007128	11:85264084-85264599	515	1	TCONS_00025892	u	-
XLOC_007130	11:85277009-85277912	903	1	TCONS_00025894	u	-
XLOC_007133	11:85318561-85319130	569	1	TCONS_00025897	u	-
XLOC_007134	11:85319901-85320872	971	1	TCONS_00025898	u	-
XLOC_007135	11:85321200-85321912	712	1	TCONS_00025899	u	-
XLOC_007152	11:86043170-86044082	912	1	TCONS_00025916	u	-
XLOC_007154	11:86046761-86047745	984	1	TCONS_00025918	u	-
XLOC_007156	11:86339089-86340513	1424	1	TCONS_00025920	u	-
XLOC_007161	11:86706181-86708381	2200	1	TCONS_00025925	u	-
XLOC_007163	11:86748895-86750287	1392	1	TCONS_00025927	u	-
XLOC_007166	11:86919886-86920139	253	1	TCONS_00025930	u	-
XLOC_007167	11:86926341-86926565	224	1	TCONS_00025931	u	-
XLOC_007169	11:86933252-86933540	288	1	TCONS_00025933	u	-
XLOC_007171	11:86940973-86942897	1924	1	TCONS_00025935	u	-
XLOC_007173	11:86945516-86946626	1110	1	TCONS_00025937	u	-
XLOC_007194	11:88603511-88604060	549	1	TCONS_00025959	u	-
XLOC_007197	11:88616597-88617443	846	1	TCONS_00025962	u	-
XLOC_007208	11:88795043-88795635	592	1	TCONS_00025973	u	-
XLOC_007210	11:88822559-88822868	309	1	TCONS_00025975	u	-
XLOC_007217	11:89830952-89831214	262	1	TCONS_00025982	u	-
XLOC_007222	11:89867367-89868137	770	1	TCONS_00025987	u	-
XLOC_007223	11:89868225-89869581	1356	1	TCONS_00025988	u	-
XLOC_007224	11:90001511-90002344	833	1	TCONS_00025989	u	-
XLOC_007228	11:90010265-90010548	283	1	TCONS_00025993	u	-
XLOC_007230	11:90062367-90063250	883	1	TCONS_00025995	u	-
XLOC_007232	11:90070395-90070685	290	1	TCONS_00025997	u	-
XLOC_007242	11:92282046-92282928	882	1	TCONS_00026008	u	-
XLOC_007245	11:92374958-92376857	1899	1	TCONS_00026011	u	-
XLOC_007249	11:92545258-92545613	355	1	TCONS_00026015	u	-
XLOC_007258	11:93098754-93099017	263	1	TCONS_00026024	u	-
XLOC_007265	11:93723771-93724029	258	1	TCONS_00026031	u	-
XLOC_007271	11:94067929-94068227	298	1	TCONS_00026037	u	-
XLOC_007273	11:94491768-94493035	1267	1	TCONS_00026039	u	-
XLOC_007274	11:94496201-94497119	918	1	TCONS_00026040	u	-
XLOC_007293	11:96088029-96088853	824	1	TCONS_00026060	u	-
XLOC_007299	11:97642197-97642754	557	1	TCONS_00026066	u	-
XLOC_007300	11:98173190-98173852	662	1	TCONS_00026067	u	-
XLOC_007311	11:98668590-98669367	777	1	TCONS_00026080	u	-
XLOC_007315	11:98747732-98748624	892	1	TCONS_00026084	u	-
XLOC_007321	11:98952693-98953355	662	1	TCONS_00026090	u	-
XLOC_007330	11:99336977-99338127	1150	1	TCONS_00026099	u	-
XLOC_007339	11:99800400-99801276	876	1	TCONS_00026108	u	-
XLOC_007341	11:99815038-99815239	201	1	TCONS_00026110	u	-
XLOC_007342	11:99826076-99826831	755	1	TCONS_00026111	u	-
XLOC_007346	11:99871669-99873360	1691	1	TCONS_00026115	u	-
XLOC_007354	11:100040374-100040893	519	1	TCONS_00026123	u	-
XLOC_007361	11:100383345-100384033	688	1	TCONS_00026130	u	-
XLOC_007362	11:100385028-100385279	251	1	TCONS_00026131	u	-
XLOC_007363	11:100386496-100387064	568	1	TCONS_00026132	u	-
XLOC_007366	11:100391981-100392271	290	1	TCONS_00026135	u	-
XLOC_007367	11:100393047-100393711	664	1	TCONS_00026136	u	-
XLOC_007368	11:100400430-100400866	436	1	TCONS_00026137	u	-
XLOC_007369	11:100402467-100403283	816	1	TCONS_00026138	u	-
XLOC_007371	11:100406074-100406663	589	1	TCONS_00026140	u	-
XLOC_007372	11:100408157-100408473	316	1	TCONS_00026141	u	-
XLOC_007374	11:100414027-100415030	1003	1	TCONS_00026143	u	-
XLOC_007376	11:100416950-100421043	4093	1	TCONS_00026145	u	-
XLOC_007377	11:100426374-100426671	297	1	TCONS_00026147	u	-
XLOC_007384	11:100575212-100577728	2516	1	TCONS_00026154	u	-
XLOC_007393	11:101323453-101323863	410	1	TCONS_00026163	u	-
XLOC_007394	11:101324308-101324870	562	1	TCONS_00026164	u	-
XLOC_007395	11:101455264-101456028	764	1	TCONS_00026165	u	-
XLOC_007396	11:101491060-101491334	274	1	TCONS_00026166	u	-
XLOC_007413	11:101865532-101866427	895	1	TCONS_00026183	u	-
XLOC_007415	11:101953986-101954682	696	1	TCONS_00026185	u	-
XLOC_007416	11:101956732-101959850	3118	1	TCONS_00026186	u	-
XLOC_007417	11:101959989-101963177	3188	1	TCONS_00026187	u	-
XLOC_007418	11:101963230-101964195	965	1	TCONS_00026188	u	-
XLOC_007420	11:101973179-101973893	714	1	TCONS_00026190	u	-
XLOC_007426	11:102368211-102368442	231	1	TCONS_00026196	u	-
XLOC_007427	11:102455400-102456074	674	1	TCONS_00026197	u	-
XLOC_007446	11:103384742-103385148	406	1	TCONS_00026216	u	-
XLOC_007447	11:103389100-103390319	1219	1	TCONS_00026217	u	-
XLOC_007450	11:103618553-103619429	876	1	TCONS_00026222	u	-
XLOC_007455	11:103775842-103776516	674	1	TCONS_00026227	u	-
XLOC_007458	11:103972043-103972262	219	1	TCONS_00026230	u	-
XLOC_007471	11:104192574-104193409	835	1	TCONS_00026243	u	-
XLOC_007472	11:104223998-104224278	280	1	TCONS_00026244	u	-
XLOC_007473	11:104224921-104225830	909	1	TCONS_00026245	u	-
XLOC_007483	11:104451504-104452003	499	1	TCONS_00026255	u	-
XLOC_007484	11:104453200-104453748	548	1	TCONS_00026256	u	-
XLOC_007486	11:104802804-104803076	272	1	TCONS_00026258	u	-
XLOC_007490	11:104892131-104892425	294	1	TCONS_00026262	u	-
XLOC_007491	11:104910878-104912120	1242	1	TCONS_00026263	u	-
XLOC_007504	11:105036124-105037213	1089	1	TCONS_00026276	u	-
XLOC_007509	11:105151938-105153015	1077	1	TCONS_00026281	u	-
XLOC_007510	11:105159984-105160832	848	1	TCONS_00026282	u	-
XLOC_007512	11:105172385-105173693	1308	1	TCONS_00026284	u	-
XLOC_007517	11:105695462-105695707	245	1	TCONS_00026289	u	-
XLOC_007532	11:105979811-105980105	294	1	TCONS_00026304	u	-
XLOC_007553	11:106625735-106626308	573	1	TCONS_00026329	u	-
XLOC_007557	11:106730114-106732101	1987	1	TCONS_00026333	u	-
XLOC_007559	11:106734849-106735105	256	1	TCONS_00026335	u	-
XLOC_007560	11:106749900-106750678	778	1	TCONS_00026336	u	-
XLOC_007567	11:107256776-107257805	1029	1	TCONS_00026344	u	-
XLOC_007569	11:107282662-107283827	1165	1	TCONS_00026346	u	-
XLOC_007572	11:107302255-107303452	1197	1	TCONS_00026349	u	-
XLOC_007583	12:14597155-14600107	2952	2	TCONS_00026506	u	-
XLOC_007596	12:19192667-19194371	1704	2	TCONS_00026687	x	RCBTB1|NM_001191212.1
XLOC_007599	12:19481117-19481684	567	1	TCONS_00026694	x	LOC100848764|XM_003586708.1
XLOC_007624	12:33439056-33440283	1227	2	TCONS_00027093	u	-
XLOC_007631	12:36655557-36656726	1169	1	TCONS_00027230	x	PARP4|XM_002691868.2
XLOC_007684	12:87678524-87680025	1501	2	TCONS_00027739	x	LOC100337484|XM_002692008.1
XLOC_007724	12:21505723-21506541	818	1	TCONS_00028279	u	-
XLOC_007725	12:21508792-21509227	435	1	TCONS_00028280	u	-
XLOC_007730	12:24948031-24948299	268	1	TCONS_00028377	u	-
XLOC_007737	12:30368132-30370233	2101	2	TCONS_00028515	u	-
XLOC_007745	12:31851015-31853034	2019	1	TCONS_00028545	x	FLT1|NM_001191132.2
XLOC_007749	12:35518338-35520944	2606	2	TCONS_00028686	u	-
XLOC_007803	12:86563528-86566344	2816	3	TCONS_00029241	u	-
XLOC_007810	12:89223544-89224844	1300	2	TCONS_00029287	u	-
XLOC_007824	12:1469516-1469954	438	1	TCONS_00029406	u	-
XLOC_007833	12:1797575-1798854	1279	1	TCONS_00029415	u	-
XLOC_007842	12:4369088-4369769	681	1	TCONS_00029424	u	-
XLOC_007853	12:5750005-5750516	511	1	TCONS_00029435	u	-
XLOC_007871	12:11346431-11346811	380	1	TCONS_00029453	u	-
XLOC_007879	12:11408375-11408777	402	1	TCONS_00029461	u	-
XLOC_007888	12:11573931-11574247	316	1	TCONS_00029470	u	-
XLOC_007889	12:11574554-11575174	620	1	TCONS_00029471	u	-
XLOC_007894	12:11618002-11618397	395	1	TCONS_00029476	u	-
XLOC_007895	12:11620168-11620727	559	1	TCONS_00029477	u	-
XLOC_007907	12:12206321-12206797	476	1	TCONS_00029489	u	-
XLOC_007909	12:12215583-12215880	297	1	TCONS_00029491	u	-
XLOC_007922	12:12958434-12958816	382	1	TCONS_00029505	u	-
XLOC_007926	12:13271771-13272058	287	1	TCONS_00029509	u	-
XLOC_007927	12:13272778-13273065	287	1	TCONS_00029510	u	-
XLOC_007939	12:14154042-14154598	556	1	TCONS_00029522	u	-
XLOC_007942	12:14156467-14156760	293	1	TCONS_00029525	u	-
XLOC_007953	12:14725800-14726458	658	1	TCONS_00029537	u	-
XLOC_007954	12:14726713-14727719	1006	1	TCONS_00029538	u	-
XLOC_007955	12:14728015-14729471	1456	1	TCONS_00029539	u	-
XLOC_007956	12:14729561-14730945	1384	1	TCONS_00029540	u	-
XLOC_007957	12:14732544-14732825	281	1	TCONS_00029541	u	-
XLOC_007958	12:14733025-14733611	586	1	TCONS_00029542	u	-
XLOC_007959	12:14733861-14734116	255	1	TCONS_00029543	u	-
XLOC_007960	12:14754559-14757442	2883	1	TCONS_00029544	u	-
XLOC_007961	12:14757546-14757902	356	1	TCONS_00029545	u	-
XLOC_007963	12:14761038-14761426	388	1	TCONS_00029547	u	-
XLOC_007965	12:14765998-14766403	405	1	TCONS_00029549	u	-
XLOC_007968	12:14788248-14788628	380	1	TCONS_00029552	u	-
XLOC_007977	12:14841213-14841460	247	1	TCONS_00029561	u	-
XLOC_007980	12:14856200-14857946	1746	1	TCONS_00029564	u	-
XLOC_007984	12:14877606-14877988	382	1	TCONS_00029568	u	-
XLOC_007985	12:15008981-15009367	386	1	TCONS_00029569	u	-
XLOC_007989	12:15144994-15145653	659	1	TCONS_00029573	u	-
XLOC_007993	12:15243398-15244162	764	1	TCONS_00029577	u	-
XLOC_007994	12:15245105-15245478	373	1	TCONS_00029578	u	-
XLOC_007996	12:15247086-15248251	1165	1	TCONS_00029580	u	-
XLOC_008001	12:15515216-15515457	241	1	TCONS_00029585	u	-
XLOC_008002	12:15523782-15524824	1042	1	TCONS_00029586	u	-
XLOC_008004	12:15586562-15587616	1054	1	TCONS_00029588	u	-
XLOC_008005	12:15588299-15590177	1878	1	TCONS_00029589	u	-
XLOC_008008	12:15624752-15625470	718	1	TCONS_00029592	u	-
XLOC_008009	12:15625898-15626234	336	1	TCONS_00029593	u	-
XLOC_008010	12:15626285-15626800	515	1	TCONS_00029594	u	-
XLOC_008017	12:16073270-16073614	344	1	TCONS_00029601	u	-
XLOC_008023	12:16323832-16324664	832	1	TCONS_00029607	u	-
XLOC_008025	12:16329109-16329947	838	1	TCONS_00029609	u	-
XLOC_008026	12:16334221-16334792	571	1	TCONS_00029610	u	-
XLOC_008029	12:16343014-16344570	1556	1	TCONS_00029613	u	-
XLOC_008030	12:16344754-16346799	2045	1	TCONS_00029614	u	-
XLOC_008045	12:17864647-17864925	278	1	TCONS_00029630	u	-
XLOC_008047	12:17877980-17879042	1062	1	TCONS_00029632	u	-
XLOC_008050	12:17943321-17943938	617	1	TCONS_00029635	u	-
XLOC_008052	12:17954015-17954326	311	1	TCONS_00029637	u	-
XLOC_008056	12:18004231-18004619	388	1	TCONS_00029641	u	-
XLOC_008057	12:18004686-18006226	1540	1	TCONS_00029642	u	-
XLOC_008058	12:18006448-18006780	332	1	TCONS_00029643	u	-
XLOC_008059	12:18007093-18008417	1324	1	TCONS_00029644	u	-
XLOC_008065	12:18013921-18014424	503	1	TCONS_00029650	u	-
XLOC_008066	12:18015630-18015913	283	1	TCONS_00029651	u	-
XLOC_008067	12:18016235-18016462	227	1	TCONS_00029652	u	-
XLOC_008068	12:18016618-18017766	1148	1	TCONS_00029653	u	-
XLOC_008070	12:18350089-18352985	2896	1	TCONS_00029655	u	-
XLOC_008072	12:18355636-18356329	693	1	TCONS_00029657	u	-
XLOC_008073	12:18360438-18360737	299	1	TCONS_00029658	u	-
XLOC_008088	12:18568831-18569080	249	1	TCONS_00029673	u	-
XLOC_008097	12:19513918-19514838	920	1	TCONS_00029682	u	-
XLOC_008105	12:19607758-19608783	1025	1	TCONS_00029690	u	-
XLOC_008106	12:19611714-19612771	1057	1	TCONS_00029691	u	-
XLOC_008108	12:19615099-19615522	423	1	TCONS_00029693	u	-
XLOC_008110	12:19618405-19618872	467	1	TCONS_00029695	u	-
XLOC_008111	12:19621871-19623872	2001	1	TCONS_00029696	u	-
XLOC_008113	12:19627453-19628450	997	1	TCONS_00029698	u	-
XLOC_008115	12:19669545-19670158	613	1	TCONS_00029700	u	-
XLOC_008118	12:19686240-19686767	527	1	TCONS_00029703	u	-
XLOC_008128	12:20294544-20295093	549	1	TCONS_00029713	u	-
XLOC_008132	12:20303777-20304508	731	1	TCONS_00029717	u	-
XLOC_008134	12:20305614-20306571	957	1	TCONS_00029719	u	-
XLOC_008150	12:20782422-20785424	3002	1	TCONS_00029735	u	-
XLOC_008151	12:20787624-20788792	1168	1	TCONS_00029736	u	-
XLOC_008157	12:21079655-21081181	1526	1	TCONS_00029742	u	-
XLOC_008158	12:21081680-21082659	979	1	TCONS_00029743	u	-
XLOC_008164	12:21700005-21700297	292	1	TCONS_00029749	u	-
XLOC_008170	12:22015756-22016450	694	1	TCONS_00029757	u	-
XLOC_008172	12:22020553-22020771	218	1	TCONS_00029759	u	-
XLOC_008180	12:22146345-22146567	222	1	TCONS_00029767	u	-
XLOC_008181	12:22149402-22149816	414	1	TCONS_00029768	u	-
XLOC_008182	12:22150086-22150408	322	1	TCONS_00029769	u	-
XLOC_008183	12:22151459-22152299	840	1	TCONS_00029770	u	-
XLOC_008186	12:22430500-22431121	621	1	TCONS_00029773	u	-
XLOC_008189	12:22440418-22440852	434	1	TCONS_00029776	u	-
XLOC_008191	12:22442806-22443843	1037	1	TCONS_00029778	u	-
XLOC_008192	12:22445099-22445777	678	1	TCONS_00029779	u	-
XLOC_008201	12:23212083-23212339	256	1	TCONS_00029788	u	-
XLOC_008215	12:23924197-23924789	592	1	TCONS_00029803	u	-
XLOC_008226	12:24781431-24781679	248	1	TCONS_00029814	u	-
XLOC_008230	12:26407950-26409035	1085	1	TCONS_00029818	u	-
XLOC_008234	12:27119024-27119967	943	1	TCONS_00029822	u	-
XLOC_008235	12:27122295-27123364	1069	1	TCONS_00029823	u	-
XLOC_008241	12:27352876-27355057	2181	1	TCONS_00029829	u	-
XLOC_008244	12:27591342-27591813	471	1	TCONS_00029832	u	-
XLOC_008245	12:27599380-27599881	501	1	TCONS_00029833	u	-
XLOC_008246	12:27600913-27601281	368	1	TCONS_00029834	u	-
XLOC_008251	12:27632823-27633228	405	1	TCONS_00029839	u	-
XLOC_008285	12:28318229-28319505	1276	1	TCONS_00029874	u	-
XLOC_008289	12:28498789-28499194	405	1	TCONS_00029878	u	-
XLOC_008291	12:28507966-28508728	762	1	TCONS_00029880	u	-
XLOC_008316	12:29187939-29188712	773	1	TCONS_00029907	u	-
XLOC_008321	12:30044892-30046581	1689	1	TCONS_00029912	u	-
XLOC_008323	12:30074645-30074931	286	1	TCONS_00029914	u	-
XLOC_008324	12:30101901-30102838	937	1	TCONS_00029915	u	-
XLOC_008328	12:30127359-30128630	1271	1	TCONS_00029919	u	-
XLOC_008329	12:30130195-30131592	1397	1	TCONS_00029920	u	-
XLOC_008330	12:30134333-30134608	275	1	TCONS_00029921	u	-
XLOC_008332	12:30249897-30251322	1425	1	TCONS_00029923	u	-
XLOC_008333	12:30251740-30252687	947	1	TCONS_00029924	u	-
XLOC_008334	12:30253861-30254871	1010	1	TCONS_00029925	u	-
XLOC_008339	12:30381571-30382016	445	1	TCONS_00029930	u	-
XLOC_008352	12:30608925-30609956	1031	1	TCONS_00029943	u	-
XLOC_008356	12:30646794-30647368	574	1	TCONS_00029947	u	-
XLOC_008360	12:30931393-30932066	673	1	TCONS_00029952	u	-
XLOC_008366	12:31523348-31525752	2404	1	TCONS_00029958	u	-
XLOC_008372	12:32019377-32020499	1122	1	TCONS_00029964	u	-
XLOC_008376	12:32328052-32329094	1042	1	TCONS_00029968	u	-
XLOC_008387	12:32705477-32705777	300	1	TCONS_00029979	u	-
XLOC_008388	12:32706586-32707168	582	1	TCONS_00029980	u	-
XLOC_008392	12:32836604-32837072	468	1	TCONS_00029984	u	-
XLOC_008396	12:33393919-33394299	380	1	TCONS_00029988	u	-
XLOC_008400	12:33574433-33576263	1830	1	TCONS_00029992	u	-
XLOC_008404	12:34121386-34122516	1130	1	TCONS_00029996	u	-
XLOC_008407	12:34127842-34128772	930	1	TCONS_00029999	u	-
XLOC_008414	12:34874986-34875576	590	1	TCONS_00030008	u	-
XLOC_008415	12:35433779-35434626	847	1	TCONS_00030009	u	-
XLOC_008418	12:35441837-35442711	874	1	TCONS_00030012	u	-
XLOC_008427	12:35648127-35649972	1845	1	TCONS_00030021	u	-
XLOC_008429	12:35659252-35660809	1557	1	TCONS_00030023	u	-
XLOC_008437	12:35895420-35899251	3831	1	TCONS_00030032	u	-
XLOC_008461	12:36527910-36528161	251	1	TCONS_00030056	u	-
XLOC_008462	12:36589716-36590437	721	1	TCONS_00030057	u	-
XLOC_008526	12:46859204-46859664	460	1	TCONS_00030125	u	-
XLOC_008527	12:46859853-46862984	3131	1	TCONS_00030126	u	-
XLOC_008532	12:48515220-48516603	1383	1	TCONS_00030131	u	-
XLOC_008537	12:49292956-49293233	277	1	TCONS_00030137	u	-
XLOC_008541	12:49306251-49306616	365	1	TCONS_00030141	u	-
XLOC_008555	12:49425410-49425771	361	1	TCONS_00030155	u	-
XLOC_008558	12:49620721-49621451	730	1	TCONS_00030158	u	-
XLOC_008559	12:50175949-50176187	238	1	TCONS_00030159	u	-
XLOC_008565	12:51010562-51011871	1309	1	TCONS_00030165	u	-
XLOC_008572	12:51995588-51996055	467	1	TCONS_00030172	u	-
XLOC_008573	12:51996176-51997774	1598	1	TCONS_00030173	u	-
XLOC_008576	12:52158972-52160612	1640	1	TCONS_00030176	u	-
XLOC_008578	12:52301129-52302701	1572	1	TCONS_00030178	u	-
XLOC_008581	12:52416234-52416593	359	1	TCONS_00030181	u	-
XLOC_008582	12:52480465-52481018	553	1	TCONS_00030182	u	-
XLOC_008609	12:53159723-53160511	788	1	TCONS_00030209	u	-
XLOC_008610	12:53188058-53188346	288	1	TCONS_00030210	u	-
XLOC_008611	12:53242871-53243677	806	1	TCONS_00030211	u	-
XLOC_008613	12:53300739-53301862	1123	1	TCONS_00030213	u	-
XLOC_008614	12:53302039-53302343	304	1	TCONS_00030214	u	-
XLOC_008620	12:54873986-54875920	1934	1	TCONS_00030220	u	-
XLOC_008623	12:54877969-54878283	314	1	TCONS_00030223	u	-
XLOC_008627	12:54885464-54886079	615	1	TCONS_00030227	u	-
XLOC_008628	12:54887790-54888355	565	1	TCONS_00030228	u	-
XLOC_008629	12:54889769-54890401	632	1	TCONS_00030229	u	-
XLOC_008635	12:54911333-54911537	204	1	TCONS_00030235	u	-
XLOC_008663	12:55292724-55293327	603	1	TCONS_00030263	u	-
XLOC_008664	12:55293391-55294119	728	1	TCONS_00030264	u	-
XLOC_008685	12:55606555-55606854	299	1	TCONS_00030285	u	-
XLOC_008689	12:55687314-55687672	358	1	TCONS_00030289	u	-
XLOC_008690	12:55690038-55690943	905	1	TCONS_00030290	u	-
XLOC_008694	12:55866809-55867437	628	1	TCONS_00030294	u	-
XLOC_008695	12:55867885-55868873	988	1	TCONS_00030295	u	-
XLOC_008696	12:55871800-55872062	262	1	TCONS_00030296	u	-
XLOC_008700	12:55905131-55905346	215	1	TCONS_00030300	u	-
XLOC_008701	12:55930899-55931163	264	1	TCONS_00030301	u	-
XLOC_008703	12:55943468-55945130	1662	1	TCONS_00030303	u	-
XLOC_008705	12:55971375-55971649	274	1	TCONS_00030305	u	-
XLOC_008706	12:55973343-55973627	284	1	TCONS_00030306	u	-
XLOC_008708	12:55979110-55979350	240	1	TCONS_00030308	u	-
XLOC_008725	12:58886581-58887735	1154	1	TCONS_00030325	u	-
XLOC_008732	12:58905122-58906935	1813	1	TCONS_00030332	u	-
XLOC_008733	12:58908143-58910139	1996	1	TCONS_00030333	u	-
XLOC_008737	12:58931826-58933272	1446	1	TCONS_00030337	u	-
XLOC_008738	12:58934751-58936105	1354	1	TCONS_00030338	u	-
XLOC_008741	12:58973040-58973960	920	1	TCONS_00030341	u	-
XLOC_008756	12:60060360-60061506	1146	1	TCONS_00030356	u	-
XLOC_008778	12:62707830-62710405	2575	1	TCONS_00030378	u	-
XLOC_008790	12:63536038-63536761	723	1	TCONS_00030390	u	-
XLOC_008795	12:63549820-63550474	654	1	TCONS_00030395	u	-
XLOC_008801	12:63620300-63622452	2152	1	TCONS_00030401	u	-
XLOC_008807	12:65287607-65287980	373	1	TCONS_00030407	u	-
XLOC_008808	12:65334024-65335239	1215	1	TCONS_00030408	u	-
XLOC_008815	12:65929484-65930322	838	1	TCONS_00030415	u	-
XLOC_008816	12:65930402-65930693	291	1	TCONS_00030416	u	-
XLOC_008824	12:66008981-66009276	295	1	TCONS_00030424	u	-
XLOC_008826	12:66044293-66044507	214	1	TCONS_00030426	u	-
XLOC_008835	12:66263179-66263485	306	1	TCONS_00030435	u	-
XLOC_008839	12:67547560-67549220	1660	1	TCONS_00030439	u	-
XLOC_008844	12:67794161-67794772	611	1	TCONS_00030444	u	-
XLOC_008856	12:69695323-69695601	278	1	TCONS_00030456	u	-
XLOC_008857	12:69698879-69699385	506	1	TCONS_00030457	u	-
XLOC_008863	12:69737481-69738965	1484	1	TCONS_00030463	u	-
XLOC_008867	12:69967874-69969777	1903	1	TCONS_00030467	u	-
XLOC_008873	12:71714291-71714626	335	1	TCONS_00030473	u	-
XLOC_008874	12:71717071-71717928	857	1	TCONS_00030474	u	-
XLOC_008880	12:72229839-72230814	975	1	TCONS_00030480	u	-
XLOC_008884	12:72257560-72259337	1777	1	TCONS_00030484	u	-
XLOC_008895	12:72919866-72920516	650	1	TCONS_00030497	u	-
XLOC_008896	12:72980435-72980687	252	1	TCONS_00030498	u	-
XLOC_008898	12:73058138-73058830	692	1	TCONS_00030500	u	-
XLOC_008900	12:73425688-73426388	700	1	TCONS_00030502	u	-
XLOC_008903	12:73448037-73449017	980	1	TCONS_00030505	u	-
XLOC_008905	12:74000637-74000969	332	1	TCONS_00030507	u	-
XLOC_008906	12:74003303-74003763	460	1	TCONS_00030508	u	-
XLOC_008910	12:75034786-75035003	217	1	TCONS_00030512	u	-
XLOC_008911	12:75038327-75038796	469	1	TCONS_00030513	u	-
XLOC_008925	12:76073183-76073465	282	1	TCONS_00030528	u	-
XLOC_008928	12:76223381-76224372	991	1	TCONS_00030531	u	-
XLOC_008952	12:78055123-78056375	1252	1	TCONS_00030555	u	-
XLOC_008969	12:79042333-79042614	281	1	TCONS_00030572	u	-
XLOC_008971	12:79525695-79527068	1373	1	TCONS_00030574	u	-
XLOC_008972	12:79676956-79677388	432	1	TCONS_00030575	u	-
XLOC_008973	12:79677753-79678185	432	1	TCONS_00030576	u	-
XLOC_008975	12:79953288-79954238	950	1	TCONS_00030578	u	-
XLOC_008978	12:79968050-79968471	421	1	TCONS_00030581	u	-
XLOC_008981	12:79976195-79976403	208	1	TCONS_00030584	u	-
XLOC_008987	12:80652700-80653552	852	1	TCONS_00030590	u	-
XLOC_008991	12:80702278-80703678	1400	1	TCONS_00030594	u	-
XLOC_008992	12:80704631-80705437	806	1	TCONS_00030595	u	-
XLOC_008995	12:81184550-81185785	1235	1	TCONS_00030598	u	-
XLOC_008996	12:81187973-81190194	2221	1	TCONS_00030599	u	-
XLOC_008997	12:81190803-81191594	791	1	TCONS_00030600	u	-
XLOC_008999	12:81194191-81194420	229	1	TCONS_00030602	u	-
XLOC_009000	12:81197349-81197986	637	1	TCONS_00030603	u	-
XLOC_009002	12:81212360-81213518	1158	1	TCONS_00030606	u	-
XLOC_009003	12:81214020-81215308	1288	1	TCONS_00030607	u	-
XLOC_009005	12:81223378-81224589	1211	1	TCONS_00030609	u	-
XLOC_009007	12:81229240-81230000	760	1	TCONS_00030611	u	-
XLOC_009010	12:81238236-81239153	917	1	TCONS_00030614	u	-
XLOC_009011	12:81245150-81246330	1180	1	TCONS_00030615	u	-
XLOC_009016	12:81315484-81316622	1138	1	TCONS_00030620	u	-
XLOC_009018	12:81323381-81324348	967	1	TCONS_00030622	u	-
XLOC_009019	12:81325911-81326696	785	1	TCONS_00030623	u	-
XLOC_009038	12:82923895-82924193	298	1	TCONS_00030643	u	-
XLOC_009039	12:82925339-82925972	633	1	TCONS_00030644	u	-
XLOC_009042	12:83118008-83119475	1467	1	TCONS_00030650	u	-
XLOC_009044	12:83123198-83124096	898	1	TCONS_00030652	u	-
XLOC_009063	12:84611797-84612265	468	1	TCONS_00030671	u	-
XLOC_009064	12:84613841-84614579	738	1	TCONS_00030672	u	-
XLOC_009067	12:85937190-85938238	1048	1	TCONS_00030675	u	-
XLOC_009071	12:86289219-86289920	701	1	TCONS_00030679	u	-
XLOC_009075	12:86403313-86404079	766	1	TCONS_00030683	u	-
XLOC_009078	12:87619205-87620267	1062	1	TCONS_00030686	u	-
XLOC_009079	12:87621375-87622980	1605	1	TCONS_00030687	u	-
XLOC_009089	12:88345586-88346591	1005	1	TCONS_00030699	u	-
XLOC_009090	12:88346985-88347698	713	1	TCONS_00030700	u	-
XLOC_009093	12:88516654-88517125	471	1	TCONS_00030703	u	-
XLOC_009095	12:88524587-88524885	298	1	TCONS_00030705	u	-
XLOC_009096	12:88526090-88528794	2704	1	TCONS_00030706	u	-
XLOC_009098	12:88541976-88542675	699	1	TCONS_00030708	u	-
XLOC_009100	12:88546111-88546478	367	1	TCONS_00030710	u	-
XLOC_009103	12:88554774-88555591	817	1	TCONS_00030713	u	-
XLOC_009104	12:88556940-88558105	1165	1	TCONS_00030714	u	-
XLOC_009114	12:88607707-88608747	1040	1	TCONS_00030724	u	-
XLOC_009122	12:89168236-89169439	1203	1	TCONS_00030732	u	-
XLOC_009130	12:89356548-89358262	1714	1	TCONS_00030740	u	-
XLOC_009131	12:89362539-89364030	1491	1	TCONS_00030741	u	-
XLOC_009135	12:89744698-89745709	1011	1	TCONS_00030745	u	-
XLOC_009138	12:89845957-89847585	1628	1	TCONS_00030748	u	-
XLOC_009140	12:90086923-90087897	974	1	TCONS_00030750	u	-
XLOC_009146	12:90245886-90246178	292	1	TCONS_00030757	u	-
XLOC_009148	12:90248348-90249647	1299	1	TCONS_00030759	u	-
XLOC_009150	12:90296354-90297026	672	1	TCONS_00030761	u	-
XLOC_009158	12:90641959-90643802	1843	1	TCONS_00030769	u	-
XLOC_009159	12:90644418-90646031	1613	1	TCONS_00030770	u	-
XLOC_009173	12:90888324-90888985	661	1	TCONS_00030784	u	-
XLOC_009174	12:90893360-90893873	513	1	TCONS_00030785	u	-
XLOC_009176	12:90899670-90900250	580	1	TCONS_00030787	u	-
XLOC_009183	12:91162070-91163092	1022	1	TCONS_00030794	u	-
XLOC_009188	13:7062618-7068368	5750	2	TCONS_00030895,TCONS_00030896	u	-
XLOC_009190	13:10237188-10238773	1585	1	TCONS_00030920	x	KIF16B|XM_002692044.1
XLOC_009208	13:12536648-12543257	6609	3	TCONS_00031117,TCONS_00031118,TCONS_00031119,TCONS_00031120	u	-
XLOC_009242	13:43271866-43272438	572	1	TCONS_00031866	u	-
XLOC_009245	13:43520274-43523163	2889	2	TCONS_00031878	u	-
XLOC_009256	13:54306975-54307695	720	1	TCONS_00032294	u	-
XLOC_009257	13:54834562-54842798	8236	3	TCONS_00032380	u	-
XLOC_009270	13:59293248-59294544	1296	1	TCONS_00032578	x	RBM38|NM_001206023.1
XLOC_009277	13:61231135-61233973	2838	2	TCONS_00032644	u	-
XLOC_009280	13:61742223-61744992	2769	2	TCONS_00032671,TCONS_00032672,TCONS_00032673	u	-
XLOC_009289	13:67523305-67527752	4447	5	TCONS_00033037	u	-
XLOC_009317	13:81985679-81986916	1237	2	TCONS_00033533	x	LOC100847973|XM_003586795.1
XLOC_009326	13:3594694-3595903	1209	1	TCONS_00033601	u	-
XLOC_009360	13:29317147-29317984	837	2	TCONS_00034158	u	-
XLOC_009408	13:47794934-47795829	895	1	TCONS_00034812	u	-
XLOC_009412	13:51818052-51818774	722	1	TCONS_00034886	u	-
XLOC_009433	13:61249370-61250698	1328	1	TCONS_00035392	u	-
XLOC_009439	13:63340667-63341823	1156	1	TCONS_00035473	u	-
XLOC_009455	13:70062795-70063822	1027	2	TCONS_00035754	u	-
XLOC_009458	13:73542140-73543101	961	2	TCONS_00035807,TCONS_00035808	u	-
XLOC_009462	13:74455304-74456112	808	1	TCONS_00035848	u	-
XLOC_009489	13:289555-289820	265	1	TCONS_00036197	u	-
XLOC_009492	13:520251-521282	1031	1	TCONS_00036201	u	-
XLOC_009498	13:2438931-2441638	2707	1	TCONS_00036207	u	-
XLOC_009499	13:2441743-2442521	778	1	TCONS_00036208	u	-
XLOC_009500	13:2445228-2446332	1104	1	TCONS_00036209	u	-
XLOC_009505	13:3120616-3121514	898	1	TCONS_00036214	u	-
XLOC_009515	13:3878489-3880347	1858	1	TCONS_00036224	u	-
XLOC_009516	13:3881735-3882030	295	1	TCONS_00036225	u	-
XLOC_009527	13:4444678-4445412	734	1	TCONS_00036236	u	-
XLOC_009528	13:4497146-4497373	227	1	TCONS_00036237	u	-
XLOC_009530	13:4622921-4623684	763	1	TCONS_00036239	u	-
XLOC_009542	13:5587166-5587732	566	1	TCONS_00036251	u	-
XLOC_009543	13:5589729-5590024	295	1	TCONS_00036252	u	-
XLOC_009544	13:5592346-5593164	818	1	TCONS_00036253	u	-
XLOC_009547	13:5627057-5627704	647	1	TCONS_00036256	u	-
XLOC_009552	13:5736646-5736924	278	1	TCONS_00036261	u	-
XLOC_009553	13:5739316-5739603	287	1	TCONS_00036262	u	-
XLOC_009572	13:7460470-7460709	239	1	TCONS_00036281	u	-
XLOC_009576	13:7730944-7731780	836	1	TCONS_00036285	u	-
XLOC_009577	13:7740893-7742376	1483	1	TCONS_00036286	u	-
XLOC_009581	13:7749112-7749360	248	1	TCONS_00036290	u	-
XLOC_009582	13:7752765-7753486	721	1	TCONS_00036291	u	-
XLOC_009628	13:10791157-10792342	1185	1	TCONS_00036337	u	-
XLOC_009651	13:11204531-11205604	1073	1	TCONS_00036362	u	-
XLOC_009657	13:11484690-11485435	745	1	TCONS_00036368	u	-
XLOC_009660	13:11513692-11514599	907	1	TCONS_00036371	u	-
XLOC_009661	13:11514758-11515112	354	1	TCONS_00036372	u	-
XLOC_009664	13:11639113-11639856	743	1	TCONS_00036375	u	-
XLOC_009667	13:12046068-12046891	823	1	TCONS_00036378	u	-
XLOC_009669	13:12058220-12058790	570	1	TCONS_00036380	u	-
XLOC_009671	13:12093509-12094460	951	1	TCONS_00036382	u	-
XLOC_009673	13:12100040-12100665	625	1	TCONS_00036384	u	-
XLOC_009676	13:12108888-12110138	1250	1	TCONS_00036387	u	-
XLOC_009677	13:12111326-12112196	870	1	TCONS_00036388	u	-
XLOC_009679	13:12116252-12117006	754	1	TCONS_00036390	u	-
XLOC_009684	13:12141530-12142418	888	1	TCONS_00036395	u	-
XLOC_009688	13:12189734-12190336	602	1	TCONS_00036399	u	-
XLOC_009700	13:12593688-12594279	591	1	TCONS_00036412	u	-
XLOC_009704	13:12870618-12870961	343	1	TCONS_00036416	u	-
XLOC_009715	13:13248422-13249083	661	1	TCONS_00036427	u	-
XLOC_009722	13:14640517-14641254	737	1	TCONS_00036434	u	-
XLOC_009723	13:15239192-15240047	855	1	TCONS_00036436	u	-
XLOC_009726	13:15260005-15260508	503	1	TCONS_00036439	u	-
XLOC_009729	13:15417576-15419029	1453	1	TCONS_00036442	u	-
XLOC_009732	13:15630125-15630653	528	1	TCONS_00036445	u	-
XLOC_009737	13:15719344-15720304	960	1	TCONS_00036450	u	-
XLOC_009738	13:15720705-15721432	727	1	TCONS_00036451	u	-
XLOC_009739	13:16003835-16004073	238	1	TCONS_00036452	u	-
XLOC_009740	13:16005169-16006010	841	1	TCONS_00036453	u	-
XLOC_009743	13:17040356-17040710	354	1	TCONS_00036456	u	-
XLOC_009746	13:17057034-17057402	368	1	TCONS_00036459	u	-
XLOC_009747	13:17058971-17059215	244	1	TCONS_00036460	u	-
XLOC_009749	13:17069524-17070168	644	1	TCONS_00036462	u	-
XLOC_009750	13:17079855-17080433	578	1	TCONS_00036463	u	-
XLOC_009776	13:18465366-18466215	849	1	TCONS_00036490	u	-
XLOC_009779	13:18484692-18485744	1052	1	TCONS_00036493	u	-
XLOC_009781	13:18490590-18491499	909	1	TCONS_00036495	u	-
XLOC_009786	13:18739602-18740782	1180	1	TCONS_00036500	u	-
XLOC_009787	13:18764516-18766021	1505	1	TCONS_00036501	u	-
XLOC_009788	13:18766141-18766430	289	1	TCONS_00036502	u	-
XLOC_009789	13:18767384-18768701	1317	1	TCONS_00036503	u	-
XLOC_009791	13:18783922-18784383	461	1	TCONS_00036505	u	-
XLOC_009792	13:18784924-18785173	249	1	TCONS_00036506	u	-
XLOC_009797	13:19376801-19377112	311	1	TCONS_00036511	u	-
XLOC_009812	13:20149535-20150015	480	1	TCONS_00036526	u	-
XLOC_009813	13:20150552-20150812	260	1	TCONS_00036527	u	-
XLOC_009816	13:20168035-20169110	1075	1	TCONS_00036530	u	-
XLOC_009821	13:20193919-20195278	1359	1	TCONS_00036535	u	-
XLOC_009822	13:20196153-20196795	642	1	TCONS_00036536	u	-
XLOC_009850	13:22971032-22971847	815	1	TCONS_00036565	u	-
XLOC_009851	13:22973665-22974361	696	1	TCONS_00036566	u	-
XLOC_009854	13:23017575-23018871	1296	1	TCONS_00036570	u	-
XLOC_009855	13:23018926-23020847	1921	1	TCONS_00036571	u	-
XLOC_009866	13:23624442-23625300	858	1	TCONS_00036582	u	-
XLOC_009867	13:23625923-23626786	863	1	TCONS_00036583	u	-
XLOC_009868	13:23627394-23628941	1547	1	TCONS_00036584	u	-
XLOC_009869	13:23629984-23630393	409	1	TCONS_00036585	u	-
XLOC_009872	13:23634514-23635004	490	1	TCONS_00036588	u	-
XLOC_009874	13:23636881-23637176	295	1	TCONS_00036590	u	-
XLOC_009875	13:23637806-23638022	216	1	TCONS_00036591	u	-
XLOC_009877	13:23641933-23642175	242	1	TCONS_00036593	u	-
XLOC_009879	13:23700291-23702201	1910	1	TCONS_00036595	u	-
XLOC_009880	13:23702259-23705125	2866	1	TCONS_00036596	u	-
XLOC_009881	13:23705872-23709181	3309	1	TCONS_00036597	u	-
XLOC_009882	13:23801615-23803723	2108	1	TCONS_00036598	u	-
XLOC_009883	13:23808471-23810142	1671	1	TCONS_00036599	u	-
XLOC_009884	13:23810551-23810809	258	1	TCONS_00036600	u	-
XLOC_009892	13:24634823-24635392	569	1	TCONS_00036608	u	-
XLOC_009893	13:24859341-24860807	1466	1	TCONS_00036609	u	-
XLOC_009897	13:25920165-25920967	802	1	TCONS_00036613	u	-
XLOC_009898	13:25922477-25923445	968	1	TCONS_00036614	u	-
XLOC_009900	13:25923932-25924380	448	1	TCONS_00036616	u	-
XLOC_009901	13:25935802-25936640	838	1	TCONS_00036617	u	-
XLOC_009902	13:25937884-25938154	270	1	TCONS_00036618	u	-
XLOC_009903	13:25938808-25940078	1270	1	TCONS_00036619	u	-
XLOC_009908	13:26051204-26052043	839	1	TCONS_00036624	u	-
XLOC_009910	13:26056873-26058361	1488	1	TCONS_00036626	u	-
XLOC_009914	13:26064190-26065825	1635	1	TCONS_00036630	u	-
XLOC_009918	13:26132248-26133325	1077	1	TCONS_00036634	u	-
XLOC_009920	13:26532543-26533266	723	1	TCONS_00036636	u	-
XLOC_009925	13:27053028-27053627	599	1	TCONS_00036641	u	-
XLOC_009926	13:27053739-27054083	344	1	TCONS_00036642	u	-
XLOC_009943	13:28314814-28315384	570	1	TCONS_00036659	u	-
XLOC_009949	13:28373696-28374276	580	1	TCONS_00036665	u	-
XLOC_009955	13:28513335-28514319	984	1	TCONS_00036671	u	-
XLOC_009966	13:29377336-29377608	272	1	TCONS_00036682	u	-
XLOC_009968	13:29619182-29619892	710	1	TCONS_00036684	u	-
XLOC_009971	13:29726514-29727192	678	1	TCONS_00036687	u	-
XLOC_009974	13:29737528-29738880	1352	1	TCONS_00036690	u	-
XLOC_009980	13:30063955-30064256	301	1	TCONS_00036696	u	-
XLOC_009991	13:30939083-30940055	972	1	TCONS_00036707	u	-
XLOC_009992	13:31339390-31339687	297	1	TCONS_00036708	u	-
XLOC_009993	13:31554645-31555227	582	1	TCONS_00036709	u	-
XLOC_009998	13:31932100-31932328	228	1	TCONS_00036714	u	-
XLOC_010000	13:31939199-31940061	862	1	TCONS_00036716	u	-
XLOC_010005	13:32022910-32023454	544	1	TCONS_00036721	u	-
XLOC_010008	13:32329478-32330195	717	1	TCONS_00036724	u	-
XLOC_010009	13:32330731-32331196	465	1	TCONS_00036725	u	-
XLOC_010021	13:32387642-32388609	967	1	TCONS_00036737	u	-
XLOC_010025	13:32468278-32468514	236	1	TCONS_00036741	u	-
XLOC_010028	13:32655606-32656244	638	1	TCONS_00036744	u	-
XLOC_010030	13:32798191-32798552	361	1	TCONS_00036746	u	-
XLOC_010033	13:33423378-33424010	632	1	TCONS_00036749	u	-
XLOC_010034	13:33427184-33427526	342	1	TCONS_00036750	u	-
XLOC_010036	13:33710292-33710626	334	1	TCONS_00036752	u	-
XLOC_010039	13:33836772-33837866	1094	1	TCONS_00036755	u	-
XLOC_010046	13:34277720-34278292	572	1	TCONS_00036762	u	-
XLOC_010050	13:34306630-34307492	862	1	TCONS_00036766	u	-
XLOC_010057	13:34409584-34409868	284	1	TCONS_00036773	u	-
XLOC_010070	13:34514196-34515562	1366	1	TCONS_00036787	u	-
XLOC_010075	13:35217562-35218646	1084	1	TCONS_00036792	u	-
XLOC_010076	13:35218770-35219590	820	1	TCONS_00036793	u	-
XLOC_010077	13:35325394-35325783	389	1	TCONS_00036794	u	-
XLOC_010083	13:35524112-35525020	908	1	TCONS_00036800	u	-
XLOC_010098	13:35715413-35716525	1112	1	TCONS_00036815	u	-
XLOC_010125	13:36860423-36860661	238	1	TCONS_00036842	u	-
XLOC_010128	13:36876176-36877500	1324	1	TCONS_00036845	u	-
XLOC_010131	13:36881121-36881767	646	1	TCONS_00036848	u	-
XLOC_010135	13:37063117-37064292	1175	1	TCONS_00036852	u	-
XLOC_010139	13:37125077-37126784	1707	1	TCONS_00036856	u	-
XLOC_010145	13:37350349-37350753	404	1	TCONS_00036862	u	-
XLOC_010147	13:38177740-38178019	279	1	TCONS_00036864	u	-
XLOC_010161	13:38569264-38569943	679	1	TCONS_00036878	u	-
XLOC_010167	13:38694995-38695328	333	1	TCONS_00036884	u	-
XLOC_010168	13:38698306-38699379	1073	1	TCONS_00036885	u	-
XLOC_010169	13:38701025-38703270	2245	1	TCONS_00036886	u	-
XLOC_010173	13:38706197-38706824	627	1	TCONS_00036890	u	-
XLOC_010174	13:38707017-38707288	271	1	TCONS_00036891	u	-
XLOC_010178	13:39005109-39005343	234	1	TCONS_00036896	u	-
XLOC_010190	13:39165325-39166763	1438	1	TCONS_00036908	u	-
XLOC_010191	13:39171875-39172645	770	1	TCONS_00036909	u	-
XLOC_010194	13:39193396-39193733	337	1	TCONS_00036912	u	-
XLOC_010195	13:39644318-39645108	790	1	TCONS_00036913	u	-
XLOC_010202	13:40554395-40554845	450	1	TCONS_00036920	u	-
XLOC_010208	13:40953225-40953539	314	1	TCONS_00036926	u	-
XLOC_010211	13:41239887-41240931	1044	1	TCONS_00036929	u	-
XLOC_010212	13:41245829-41247133	1304	1	TCONS_00036930	u	-
XLOC_010222	13:41787036-41787462	426	1	TCONS_00036940	u	-
XLOC_010236	13:41845965-41847349	1384	1	TCONS_00036954	u	-
XLOC_010237	13:41847417-41848094	677	1	TCONS_00036955	u	-
XLOC_010239	13:41849936-41851043	1107	1	TCONS_00036957	u	-
XLOC_010240	13:41851161-41851808	647	1	TCONS_00036958	u	-
XLOC_010241	13:41861673-41862621	948	1	TCONS_00036959	u	-
XLOC_010243	13:41863224-41863907	683	1	TCONS_00036961	u	-
XLOC_010246	13:41869690-41869943	253	1	TCONS_00036964	u	-
XLOC_010247	13:41876513-41876978	465	1	TCONS_00036965	u	-
XLOC_010249	13:41880193-41880705	512	1	TCONS_00036967	u	-
XLOC_010250	13:41883927-41884161	234	1	TCONS_00036968	u	-
XLOC_010251	13:41889653-41889951	298	1	TCONS_00036969	u	-
XLOC_010252	13:41890255-41891513	1258	1	TCONS_00036970	u	-
XLOC_010253	13:41893906-41894271	365	1	TCONS_00036971	u	-
XLOC_010260	13:42230277-42230576	299	1	TCONS_00036978	u	-
XLOC_010262	13:42235308-42236484	1176	1	TCONS_00036980	u	-
XLOC_010263	13:42237254-42237940	686	1	TCONS_00036981	u	-
XLOC_010265	13:42240321-42240714	393	1	TCONS_00036983	u	-
XLOC_010268	13:42453733-42455805	2072	1	TCONS_00036987	u	-
XLOC_010270	13:43277307-43278051	744	1	TCONS_00036989	u	-
XLOC_010280	13:43672024-43672845	821	1	TCONS_00036999	u	-
XLOC_010287	13:43740263-43741208	945	1	TCONS_00037006	u	-
XLOC_010292	13:43830831-43831648	817	1	TCONS_00037012	u	-
XLOC_010299	13:43937701-43937985	284	1	TCONS_00037020	u	-
XLOC_010310	13:44177850-44178342	492	1	TCONS_00037031	u	-
XLOC_010312	13:44200971-44201612	641	1	TCONS_00037033	u	-
XLOC_010317	13:44241044-44242221	1177	1	TCONS_00037038	u	-
XLOC_010318	13:44244610-44244904	294	1	TCONS_00037039	u	-
XLOC_010319	13:44250039-44251471	1432	1	TCONS_00037040	u	-
XLOC_010321	13:44326360-44326931	571	1	TCONS_00037042	u	-
XLOC_010322	13:44327385-44328313	928	1	TCONS_00037043	u	-
XLOC_010324	13:44330306-44330968	662	1	TCONS_00037045	u	-
XLOC_010335	13:44744452-44744668	216	1	TCONS_00037056	u	-
XLOC_010338	13:44907997-44908780	783	1	TCONS_00037059	u	-
XLOC_010342	13:44924168-44924852	684	1	TCONS_00037063	u	-
XLOC_010343	13:44943378-44944219	841	1	TCONS_00037064	u	-
XLOC_010348	13:45564894-45565710	816	1	TCONS_00037069	u	-
XLOC_010350	13:45568127-45568982	855	1	TCONS_00037071	u	-
XLOC_010355	13:46636756-46637291	535	1	TCONS_00037076	u	-
XLOC_010358	13:46705062-46705834	772	1	TCONS_00037079	u	-
XLOC_010359	13:46706172-46707216	1044	1	TCONS_00037080	u	-
XLOC_010377	13:47487585-47488582	997	1	TCONS_00037098	u	-
XLOC_010378	13:47544574-47545034	460	1	TCONS_00037099	u	-
XLOC_010397	13:47932443-47934341	1898	1	TCONS_00037118	u	-
XLOC_010398	13:47935340-47936559	1219	1	TCONS_00037119	u	-
XLOC_010399	13:47941855-47943988	2133	1	TCONS_00037120	u	-
XLOC_010400	13:47944156-47945988	1832	1	TCONS_00037121	u	-
XLOC_010401	13:48150333-48151048	715	1	TCONS_00037122	u	-
XLOC_010402	13:48151238-48152188	950	1	TCONS_00037123	u	-
XLOC_010407	13:48454786-48455067	281	1	TCONS_00037128	u	-
XLOC_010415	13:48542499-48542901	402	1	TCONS_00037136	u	-
XLOC_010422	13:49403384-49404300	916	1	TCONS_00037143	u	-
XLOC_010436	13:50066217-50067957	1740	1	TCONS_00037157	u	-
XLOC_010441	13:51018393-51018887	494	1	TCONS_00037162	u	-
XLOC_010446	13:51026890-51027525	635	1	TCONS_00037167	u	-
XLOC_010455	13:51092067-51094193	2126	1	TCONS_00037176	u	-
XLOC_010457	13:51097160-51101115	3955	1	TCONS_00037178	u	-
XLOC_010462	13:51818920-51819235	315	1	TCONS_00037184	u	-
XLOC_010473	13:52195859-52196347	488	1	TCONS_00037195	u	-
XLOC_010480	13:52463253-52464329	1076	1	TCONS_00037202	u	-
XLOC_010482	13:52777453-52778374	921	1	TCONS_00037204	u	-
XLOC_010484	13:52843487-52843941	454	1	TCONS_00037206	u	-
XLOC_010487	13:52995986-52997336	1350	1	TCONS_00037209	u	-
XLOC_010505	13:53560854-53561736	882	1	TCONS_00037227	u	-
XLOC_010509	13:53565154-53565446	292	1	TCONS_00037231	u	-
XLOC_010510	13:53566999-53568204	1205	1	TCONS_00037232	u	-
XLOC_010511	13:53568813-53569992	1179	1	TCONS_00037233	u	-
XLOC_010512	13:53570370-53571100	730	1	TCONS_00037234	u	-
XLOC_010514	13:53574127-53575560	1433	1	TCONS_00037236	u	-
XLOC_010523	13:53593347-53593632	285	1	TCONS_00037245	u	-
XLOC_010528	13:53604879-53605232	353	1	TCONS_00037250	u	-
XLOC_010529	13:53660381-53661371	990	1	TCONS_00037251	u	-
XLOC_010545	13:54056189-54057218	1029	1	TCONS_00037268	u	-
XLOC_010546	13:54060604-54061190	586	1	TCONS_00037269	u	-
XLOC_010547	13:54062689-54062959	270	1	TCONS_00037270	u	-
XLOC_010549	13:54084714-54085410	696	1	TCONS_00037272	u	-
XLOC_010550	13:54085913-54086788	875	1	TCONS_00037273	u	-
XLOC_010562	13:54465442-54465733	291	1	TCONS_00037285	u	-
XLOC_010563	13:54468794-54469127	333	1	TCONS_00037286	u	-
XLOC_010569	13:54636833-54637706	873	1	TCONS_00037292	u	-
XLOC_010577	13:54943274-54943692	418	1	TCONS_00037300	u	-
XLOC_010580	13:54999221-55000150	929	1	TCONS_00037303	u	-
XLOC_010582	13:55070760-55072177	1417	1	TCONS_00037305	u	-
XLOC_010584	13:55230510-55232630	2120	1	TCONS_00037307	u	-
XLOC_010585	13:55233300-55233727	427	1	TCONS_00037308	u	-
XLOC_010586	13:55233962-55235077	1115	1	TCONS_00037309	u	-
XLOC_010587	13:55237916-55238217	301	1	TCONS_00037310	u	-
XLOC_010588	13:55238618-55239005	387	1	TCONS_00037311	u	-
XLOC_010595	13:55581509-55581771	262	1	TCONS_00037318	u	-
XLOC_010603	13:56514593-56515472	879	1	TCONS_00037326	u	-
XLOC_010607	13:57106676-57107541	865	1	TCONS_00037331	u	-
XLOC_010616	13:58073965-58075053	1088	1	TCONS_00037340	u	-
XLOC_010617	13:58076009-58078480	2471	1	TCONS_00037341	u	-
XLOC_010618	13:58080198-58080486	288	1	TCONS_00037342	u	-
XLOC_010619	13:58080896-58081126	230	1	TCONS_00037343	u	-
XLOC_010621	13:58084431-58085625	1194	1	TCONS_00037345	u	-
XLOC_010622	13:58085823-58087342	1519	1	TCONS_00037346	u	-
XLOC_010623	13:58231040-58231336	296	1	TCONS_00037347	u	-
XLOC_010631	13:58816346-58817658	1312	1	TCONS_00037355	u	-
XLOC_010639	13:59012304-59012800	496	1	TCONS_00037363	u	-
XLOC_010642	13:59084875-59085414	539	1	TCONS_00037366	u	-
XLOC_010648	13:59167618-59169683	2065	1	TCONS_00037372	u	-
XLOC_010650	13:59183161-59183530	369	1	TCONS_00037374	u	-
XLOC_010654	13:59224715-59225004	289	1	TCONS_00037378	u	-
XLOC_010658	13:59232349-59232559	210	1	TCONS_00037382	u	-
XLOC_010659	13:59255875-59256844	969	1	TCONS_00037383	u	-
XLOC_010660	13:59258524-59259228	704	1	TCONS_00037384	u	-
XLOC_010662	13:59271824-59272563	739	1	TCONS_00037386	u	-
XLOC_010668	13:60188220-60188729	509	1	TCONS_00037392	u	-
XLOC_010669	13:60190102-60191090	988	1	TCONS_00037393	u	-
XLOC_010670	13:60195576-60196612	1036	1	TCONS_00037394	u	-
XLOC_010671	13:60305861-60306146	285	1	TCONS_00037395	u	-
XLOC_010672	13:60306228-60306528	300	1	TCONS_00037396	u	-
XLOC_010673	13:60306708-60308073	1365	1	TCONS_00037397	u	-
XLOC_010679	13:60324705-60325212	507	1	TCONS_00037403	u	-
XLOC_010680	13:60326279-60327644	1365	1	TCONS_00037404	u	-
XLOC_010685	13:60363743-60364633	890	1	TCONS_00037410	u	-
XLOC_010688	13:60371560-60372059	499	1	TCONS_00037413	u	-
XLOC_010690	13:60382620-60383542	922	1	TCONS_00037415	u	-
XLOC_010691	13:60390785-60391105	320	1	TCONS_00037416	u	-
XLOC_010692	13:60393871-60394310	439	1	TCONS_00037417	u	-
XLOC_010712	13:61112485-61116149	3664	1	TCONS_00037438	u	-
XLOC_010714	13:61170393-61171065	672	1	TCONS_00037440	u	-
XLOC_010715	13:61250822-61251751	929	1	TCONS_00037441	u	-
XLOC_010721	13:61607949-61609181	1232	1	TCONS_00037447	u	-
XLOC_010725	13:61918411-61921958	3547	1	TCONS_00037451	u	-
XLOC_010726	13:62060016-62061218	1202	1	TCONS_00037452	u	-
XLOC_010727	13:62063022-62063234	212	1	TCONS_00037453	u	-
XLOC_010729	13:62095558-62096601	1043	1	TCONS_00037455	u	-
XLOC_010734	13:62284970-62286728	1758	1	TCONS_00037460	u	-
XLOC_010735	13:62286878-62288639	1761	1	TCONS_00037461	u	-
XLOC_010743	13:62590821-62592212	1391	1	TCONS_00037470	u	-
XLOC_010751	13:62631086-62632870	1784	1	TCONS_00037478	u	-
XLOC_010752	13:62633077-62635216	2139	1	TCONS_00037479	u	-
XLOC_010756	13:63365563-63366897	1334	1	TCONS_00037484	u	-
XLOC_010760	13:63811988-63812681	693	1	TCONS_00037488	u	-
XLOC_010763	13:64073661-64074990	1329	1	TCONS_00037491	u	-
XLOC_010769	13:64154945-64155840	895	1	TCONS_00037497	u	-
XLOC_010770	13:64158042-64159213	1171	1	TCONS_00037498	u	-
XLOC_010780	13:64464943-64465729	786	1	TCONS_00037508	u	-
XLOC_010781	13:64486764-64487288	524	1	TCONS_00037509	u	-
XLOC_010783	13:64488277-64488705	428	1	TCONS_00037511	u	-
XLOC_010785	13:64494100-64494806	706	1	TCONS_00037513	u	-
XLOC_010787	13:64613523-64614012	489	1	TCONS_00037515	u	-
XLOC_010788	13:64731123-64731884	761	1	TCONS_00037516	u	-
XLOC_010790	13:64873473-64874159	686	1	TCONS_00037518	u	-
XLOC_010802	13:65036215-65037598	1383	1	TCONS_00037530	u	-
XLOC_010803	13:65039480-65040003	523	1	TCONS_00037531	u	-
XLOC_010804	13:65040448-65041017	569	1	TCONS_00037532	u	-
XLOC_010805	13:65043156-65044159	1003	1	TCONS_00037533	u	-
XLOC_010812	13:65128489-65128776	287	1	TCONS_00037540	u	-
XLOC_010813	13:65137813-65138272	459	1	TCONS_00037541	u	-
XLOC_010845	13:67094247-67095010	763	1	TCONS_00037573	u	-
XLOC_010851	13:68014296-68015449	1153	1	TCONS_00037580	u	-
XLOC_010854	13:68187151-68188803	1652	1	TCONS_00037583	u	-
XLOC_010855	13:68189139-68190026	887	1	TCONS_00037584	u	-
XLOC_010859	13:68239888-68240610	722	1	TCONS_00037588	u	-
XLOC_010860	13:68396581-68398094	1513	1	TCONS_00037589	u	-
XLOC_010863	13:69615731-69616015	284	1	TCONS_00037592	u	-
XLOC_010868	13:69890304-69891094	790	1	TCONS_00037597	u	-
XLOC_010877	13:70062062-70062483	421	1	TCONS_00037606	u	-
XLOC_010886	13:70526758-70527473	715	1	TCONS_00037616	u	-
XLOC_010889	13:70653765-70654076	311	1	TCONS_00037619	u	-
XLOC_010893	13:70998561-70999362	801	1	TCONS_00037623	u	-
XLOC_010894	13:72812453-72813228	775	1	TCONS_00037624	u	-
XLOC_010895	13:72813312-72814264	952	1	TCONS_00037625	u	-
XLOC_010898	13:72858894-72859186	292	1	TCONS_00037628	u	-
XLOC_010899	13:72859669-72861994	2325	1	TCONS_00037629	u	-
XLOC_010900	13:72862061-72862623	562	1	TCONS_00037630	u	-
XLOC_010905	13:73104711-73105949	1238	1	TCONS_00037635	u	-
XLOC_010909	13:73125838-73126560	722	1	TCONS_00037639	u	-
XLOC_010913	13:73176579-73177654	1075	1	TCONS_00037643	u	-
XLOC_010914	13:73179597-73180440	843	1	TCONS_00037644	u	-
XLOC_010921	13:73260528-73261325	797	1	TCONS_00037651	u	-
XLOC_010922	13:73262925-73263657	732	1	TCONS_00037652	u	-
XLOC_010923	13:73264391-73264941	550	1	TCONS_00037653	u	-
XLOC_010926	13:73269608-73270289	681	1	TCONS_00037656	u	-
XLOC_010928	13:73273828-73274295	467	1	TCONS_00037658	u	-
XLOC_010929	13:73275183-73275852	669	1	TCONS_00037659	u	-
XLOC_010930	13:73276469-73277180	711	1	TCONS_00037660	u	-
XLOC_010943	13:73508726-73509931	1205	1	TCONS_00037673	u	-
XLOC_010948	13:73538229-73539264	1035	1	TCONS_00037678	u	-
XLOC_010952	13:73580210-73581406	1196	1	TCONS_00037682	u	-
XLOC_010953	13:73581599-73583036	1437	1	TCONS_00037683	u	-
XLOC_010954	13:73583320-73585513	2193	1	TCONS_00037684	u	-
XLOC_010955	13:73585949-73586860	911	1	TCONS_00037685	u	-
XLOC_010961	13:73632760-73633008	248	1	TCONS_00037691	u	-
XLOC_010970	13:74280867-74281185	318	1	TCONS_00037700	u	-
XLOC_010976	13:74490217-74490858	641	1	TCONS_00037706	u	-
XLOC_010985	13:75042908-75043854	946	1	TCONS_00037715	u	-
[truncated: 7,779 more rows]
