# Supplementary material for: A catalogue of novel bovine long noncoding RNA across 18 tissues
Source: PLoS One. 2015 Oct 23;10(10):e0141225. doi: 10.1371/journal.pone.0141225 (PMC4619662; doi:10.1371/journal.pone.0141225)
Supplement: S3 Table — (XLSX) [file pone.0141225.s004.xlsx]

## Sheet: Sheet1
	Adrenal Downregulated	Black_Skin Downregulated	Blood Downregulated	BrainCaud Downregulated	BrainCereb Downregulated	Heart Downregulated	Kidney Downregulated	LegMuscle Downregulated	Liver Downregulated	Lung Downregulated	LymphInt Downregulated	Mammary Downregulated	Ovaries Downregulated	Spleen Downregulated	Thymus Downregulated	Thyroid Downregulated	Tongue Downregulated	White_Skin Downregulated
Adrenal Upregulated	0	149	249	108	138	180	128	210	190	138	168	250	120	176	244	170	169	143
Black_Skin Upregulated	96	0	189	128	119	145	89	144	142	84	119	177	86	129	152	101	130	6
Blood Upregulated	131	104	0	163	167	151	100	158	121	58	51	170	100	32	87	143	137	99
BrainCaud Upregulated	162	231	320	0	58	249	208	289	282	231	266	334	194	280	337	242	255	233
BrainCereb Upregulated	195	293	445	64	0	350	266	384	389	307	329	435	259	344	434	302	330	302
Heart Upregulated	96	105	164	100	113	0	93	74	112	104	118	143	99	122	172	109	62	99
Kidney Upregulated	394	424	611	460	470	550	0	632	414	443	476	666	406	476	584	407	517	407
LegMuscle Upregulated	54	51	87	51	57	36	49	0	65	52	68	80	57	66	72	54	6	46
Liver Upregulated	429	434	532	478	468	519	336	549	0	417	452	560	442	465	563	454	483	431
Lung Upregulated	116	108	226	173	179	229	91	253	188	0	102	298	75	107	172	101	141	107
LymphInt Upregulated	204	189	112	254	259	304	159	319	250	97	0	316	169	20	90	225	233	192
Mammary Upregulated	77	68	105	88	93	78	79	90	84	70	69	0	72	85	114	84	80	74
Ovaries Upregulated	44	54	176	73	91	121	48	128	117	45	74	159	0	81	133	61	72	46
Spleen Upregulated	75	65	67	93	101	101	47	115	84	24	15	114	51	0	56	85	69	60
Thymus Upregulated	440	398	381	495	448	520	398	541	482	371	289	539	407	318	0	498	445	428
Thyroid Upregulated	172	154	313	199	208	271	141	282	227	178	220	323	181	225	284	0	229	155
Tongue Upregulated	61	59	120	62	65	44	62	9	75	59	65	95	52	64	96	65	0	54
White_Skin Upregulated	72	1	163	109	112	120	65	129	127	62	89	150	63	107	125	76	95	0
