# Supplementary material for: A catalogue of novel bovine long noncoding RNA across 18 tissues
Source: PLoS One. 2015 Oct 23;10(10):e0141225. doi: 10.1371/journal.pone.0141225 (PMC4619662; doi:10.1371/journal.pone.0141225)
Supplement: S4 Table — (XLSX) [file pone.0141225.s005.xlsx]

## Sheet: Lambros_Koufariotis_lncRNA_Pape
Transcript ID	Loci	Nucleotide Length	No. of Exons	Transcripts	Class Code	Convserved lncRNA ID	Database	Species
XLOC_000033	1:25619041-25620268	1227	1	TCONS_00000371	x	NONMMUT027225	NONCODE v4	Mouse
XLOC_000265	1:69724902-69731132	6230	2	TCONS_00004212	x	ENST00000568966.2|ENSG00000260391.2|OTTHUMG00000175759.2|OTTHUM...	GENCODE v7	Human
XLOC_000265	1:69724902-69731132	6230	2	TCONS_00004212	x	NONHSAT091566	NONCODE v4	Human
XLOC_000265	1:69724902-69731132	6230	2	TCONS_00004212	x	NONMMUT026380	NONCODE v4	Mouse
XLOC_000277	1:75895125-75900428	5303	2	TCONS_00004470	x	NONMMUT026090	NONCODE v4	Mouse
XLOC_000382	1:1295363-1296052	689	1	TCONS_00006199	u	NONHSAT138488	NONCODE v4	Human
XLOC_000574	1:9477743-9478142	399	1	TCONS_00006401	u	ENST00000510922.1|ENSG00000250777.1|OTTHUMG00000161346.1|OTTHUM...	GENCODE v7	Human
XLOC_000574	1:9477743-9478142	399	1	TCONS_00006401	u	NONHSAT098403	NONCODE v4	Human
XLOC_000743	1:23115591-23116442	851	1	TCONS_00006571	u	NONHSAT090556	NONCODE v4	Human
XLOC_000746	1:23456663-23459726	3063	1	TCONS_00006574	u	NONMMUT027263	NONCODE v4	Mouse
XLOC_001040	1:54047790-54049641	1851	1	TCONS_00006872	u	NONHSAT095980	NONCODE v4	Human
XLOC_001274	1:65503579-65504639	1060	1	TCONS_00007111	u	NONHSAT095970	NONCODE v4	Human
XLOC_001549	1:77192849-77194699	1850	1	TCONS_00007388	u	NONMMUT026076	NONCODE v4	Mouse
XLOC_002080	1:112568789-112569607	818	1	TCONS_00007924	u	NONHSAT132729	NONCODE v4	Human
XLOC_002206	1:119826208-119827122	914	1	TCONS_00008051	u	NONMMUT017616	NONCODE v4	Mouse
XLOC_002327	1:127038732-127040150	1418	1	TCONS_00008174	u	NONHSAT092509	NONCODE v4	Human
XLOC_002587	1:144299952-144300605	653	1	TCONS_00008441	u	NONHSAT082247	NONCODE v4	Human
XLOC_002699	1:148367036-148367378	342	1	TCONS_00008555	u	ENST00000594579.1|ENSG00000235257.4|OTTHUMG00000155924.3|OTTHUM...	GENCODE v7	Human
XLOC_002699	1:148367036-148367378	342	1	TCONS_00008555	u	NONHSAT126963	NONCODE v4	Human
XLOC_002699	1:148367036-148367378	342	1	TCONS_00008555	u	NONMMUT026156	NONCODE v4	Mouse
XLOC_002965	10:12717328-12718111	783	1	TCONS_00009059	u	NONMMUT069566	NONCODE v4	Mouse
XLOC_003215	10:37336573-37338645	2072	2	TCONS_00013656	x	ENSMUST00000141511.1|ENSMUSG00000087458.1|OTTMUSG00000015282.1|...	GENCODE v7	Mouse
XLOC_003215	10:37336573-37338645	2072	2	TCONS_00013656	x	ENST00000512295.1|ENSG00000250379.1|OTTHUMG00000160228.1|OTTHUM...	GENCODE v7	Human
XLOC_003215	10:37336573-37338645	2072	2	TCONS_00013656	x	NONHSAT041968	NONCODE v4	Human
XLOC_003215	10:37336573-37338645	2072	2	TCONS_00013656	x	NONMMUT039396	NONCODE v4	Mouse
XLOC_003232	10:52401891-52403439	1548	1	TCONS_00014130	x	NONHSAT044082	NONCODE v4	Human
XLOC_003285	10:83624511-83626271	1760	1	TCONS_00014773	x	NONHSAT037642	NONCODE v4	Human
XLOC_003292	10:89249617-89253102	3485	1	TCONS_00015037	u	NONHSAT037946	NONCODE v4	Human
XLOC_003362	10:4303018-4303555	537	1	TCONS_00015373	u	NONMMUT032260	NONCODE v4	Mouse
XLOC_003916	10:34335333-34337569	2236	1	TCONS_00015943	u	ENST00000430107.1|ENSG00000233154.1|OTTHUMG00000014035.5|OTTHUM...	GENCODE v7	Human
XLOC_003916	10:34335333-34337569	2236	1	TCONS_00015943	u	NONHSAT005446	NONCODE v4	Human
XLOC_003964	10:36261067-36262586	1519	1	TCONS_00015991	u	NONHSAT094122	NONCODE v4	Human
XLOC_003966	10:36362822-36363709	887	1	TCONS_00015993	u	NONHSAT039585	NONCODE v4	Human
XLOC_003966	10:36362822-36363709	887	1	TCONS_00015993	u	lnc-RP11-204N11.1.1-3:10	lncRNAdb Human
XLOC_003990	10:38472166-38472673	507	1	TCONS_00016017	u	ENST00000569932.1|ENSG00000260743.1|OTTHUMG00000175849.1|OTTHUM...	GENCODE v7	Human
XLOC_003990	10:38472166-38472673	507	1	TCONS_00016017	u	NONHSAT093392	NONCODE v4	Human
XLOC_004568	10:73062684-73065327	2643	1	TCONS_00016607	u	NONMMUT014611	NONCODE v4	Mouse
XLOC_004576	10:73463504-73463853	349	1	TCONS_00016615	u	NONHSAT112968	NONCODE v4	Human
XLOC_004656	10:77811103-77811710	607	1	TCONS_00016695	u	NONHSAT036791	NONCODE v4	Human
XLOC_004791	10:80771492-80772329	837	1	TCONS_00016830	u	NONHSAT003723	NONCODE v4	Human
XLOC_004804	10:81122043-81124396	2353	1	TCONS_00016843	u	ENST00000553944.1|ENSG00000259062.1|OTTHUMG00000171698.1|OTTHUM...	GENCODE v7	Human
XLOC_004804	10:81122043-81124396	2353	1	TCONS_00016843	u	NONHSAT037505	NONCODE v4	Human
XLOC_004997	10:89257117-89260298	3181	1	TCONS_00017043	u	NONHSAT037947	NONCODE v4	Human
XLOC_005432	11:19041810-19044655	2845	2	TCONS_00021346,TCONS_00021347	x	NONMMUT030680	NONCODE v4	Mouse
XLOC_005517	11:90918142-90923447	5305	2	TCONS_00023131,TCONS_00023132	u	NONMMUT013763	NONCODE v4	Mouse
XLOC_005527	11:97974615-97980070	5455	1	TCONS_00023341	x	NONMMUT036759	NONCODE v4	Mouse
XLOC_005555	11:105573407-105573851	444	1	TCONS_00024096	u	NONHSAT054932	NONCODE v4	Human
XLOC_005617	11:1656804-1657531	727	1	TCONS_00024360	u	NONHSAT006949	NONCODE v4	Human
XLOC_005928	11:15479753-15481027	1274	1	TCONS_00024677	u	ENST00000602560.1|ENSG00000269942.1|OTTHUMG00000184059.1|OTTHUM...	GENCODE v7	Human
XLOC_005928	11:15479753-15481027	1274	1	TCONS_00024677	u	NONHSAT107157	NONCODE v4	Human
XLOC_005928	11:15479753-15481027	1274	1	TCONS_00024677	u	NONMMUT050818	NONCODE v4	Mouse
XLOC_005986	11:20984751-20985226	475	1	TCONS_00024736	u	NONHSAT047701	NONCODE v4	Human
XLOC_006024	11:21827469-21827729	260	1	TCONS_00024774	u	ENST00000439734.1|ENSG00000238217.1|OTTHUMG00000154493.2|OTTHUM...	GENCODE v7	Human
XLOC_006024	11:21827469-21827729	260	1	TCONS_00024774	u	NONHSAT076262	NONCODE v4	Human
XLOC_006091	11:25211212-25212330	1118	1	TCONS_00024842	u	NONHSAT070352	NONCODE v4	Human
XLOC_006096	11:25317219-25318790	1571	1	TCONS_00024847	u	NONMMUT030894	NONCODE v4	Mouse
XLOC_006156	11:27417278-27417785	507	1	TCONS_00024908	u	ENST00000378479.1|ENSG00000205054.2|OTTHUMG00000152484.1|OTTHUM...	GENCODE v7	Human
XLOC_006156	11:27417278-27417785	507	1	TCONS_00024908	u	NONHSAT070453	NONCODE v4	Human
XLOC_006166	11:28489497-28490330	833	1	TCONS_00024918	u	NONHSAT015575	NONCODE v4	Human
XLOC_006382	11:36245541-36246995	1454	1	TCONS_00025136	u	NONHSAT070692	NONCODE v4	Human
XLOC_006533	11:44802941-44803324	383	1	TCONS_00025288	u	ENST00000421202.1|ENSG00000223745.3|OTTHUMG00000010705.6|OTTHUM...	GENCODE v7	Human
XLOC_006533	11:44802941-44803324	383	1	TCONS_00025288	u	NONHSAT004512	NONCODE v4	Human
XLOC_006852	11:65010239-65011707	1468	1	TCONS_00025608	u	ENST00000435389.1|ENSG00000232046.2|OTTHUMG00000152838.2|OTTHUM...	GENCODE v7	Human
XLOC_006852	11:65010239-65011707	1468	1	TCONS_00025608	u	NONHSAT071237	NONCODE v4	Human
XLOC_007953	12:14725800-14726458	658	1	TCONS_00029537	u	NONHSAT033512	NONCODE v4	Human
XLOC_008106	12:19611714-19612771	1057	1	TCONS_00029691	u	NONHSAT033808	NONCODE v4	Human
XLOC_008108	12:19615099-19615522	423	1	TCONS_00029693	u	NONHSAT033808	NONCODE v4	Human
XLOC_008226	12:24781431-24781679	248	1	TCONS_00029814	u	NONMMUT028551	NONCODE v4	Mouse
XLOC_008526	12:46859204-46859664	460	1	TCONS_00030125	u	NONHSAT034265	NONCODE v4	Human
XLOC_008527	12:46859853-46862984	3131	1	TCONS_00030126	u	NONHSAT034265	NONCODE v4	Human
XLOC_008863	12:69737481-69738965	1484	1	TCONS_00030463	u	NONHSAT034738	NONCODE v4	Human
XLOC_009277	13:61231135-61233973	2838	2	TCONS_00032644	u	NONHSAT078055	NONCODE v4	Human
XLOC_009277	13:61231135-61233973	2838	2	TCONS_00032644	u	NONMMUT040526	NONCODE v4	Mouse
XLOC_009277	13:61231135-61233973	2838	2	TCONS_00032644	u	lnc-C20orf96-3:1	lncRNAdb Human
XLOC_009458	13:73542140-73543101	961	2	TCONS_00035807,TCONS_00035808	u	ENST00000452481.1|ENSG00000229005.2|OTTHUMG00000032525.2|OTTHUM...	GENCODE v7	Human
XLOC_009458	13:73542140-73543101	961	2	TCONS_00035807,TCONS_00035808	u	NONHSAT079871	NONCODE v4	Human
XLOC_009850	13:22971032-22971847	815	1	TCONS_00036565	u	NONHSAT011711	NONCODE v4	Human
XLOC_009851	13:22973665-22974361	696	1	TCONS_00036566	u	NONMMUT035921	NONCODE v4	Mouse
XLOC_009855	13:23018926-23020847	1921	1	TCONS_00036571	u	NONMMUT035918	NONCODE v4	Mouse
XLOC_009872	13:23634514-23635004	490	1	TCONS_00036588	u	ENST00000584805.1|ENSG00000266290.1|OTTHUMG00000179240.1|OTTHUM...	GENCODE v7	Human
XLOC_009872	13:23634514-23635004	490	1	TCONS_00036588	u	NONHSAT004554	NONCODE v4	Human
XLOC_009892	13:24634823-24635392	569	1	TCONS_00036608	u	ENST00000608358.1|ENSG00000273381.1|OTTHUMG00000186454.1|OTTHUM...	GENCODE v7	Human
XLOC_009892	13:24634823-24635392	569	1	TCONS_00036608	u	NONHSAT107379	NONCODE v4	Human
XLOC_010033	13:33423378-33424010	632	1	TCONS_00036749	u	NONHSAT012651	NONCODE v4	Human
XLOC_010083	13:35524112-35525020	908	1	TCONS_00036800	u	ENST00000561542.1|ENSG00000259994.1|OTTHUMG00000176157.1|OTTHUM...	GENCODE v7	Human
XLOC_010083	13:35524112-35525020	908	1	TCONS_00036800	u	NONHSAT012566	NONCODE v4	Human
XLOC_010252	13:41890255-41891513	1258	1	TCONS_00036970	u	ENST00000564492.1|ENSG00000259974.2|OTTHUMG00000046240.2|OTTHUM...	GENCODE v7	Human
XLOC_010252	13:41890255-41891513	1258	1	TCONS_00036970	u	NONHSAT078994	NONCODE v4	Human
XLOC_010252	13:41890255-41891513	1258	1	TCONS_00036970	u	NONMMUT040363	NONCODE v4	Mouse
XLOC_010252	13:41890255-41891513	1258	1	TCONS_00036970	u	lnc-FOXA2-2:3	lncRNAdb Human
XLOC_010399	13:47941855-47943988	2133	1	TCONS_00037120	u	ENST00000422732.2|ENSG00000223477.3|OTTHUMG00000018109.2|OTTHUM...	GENCODE v7	Human
XLOC_010399	13:47941855-47943988	2133	1	TCONS_00037120	u	NONHSAT013164	NONCODE v4	Human
XLOC_010436	13:50066217-50067957	1740	1	TCONS_00037157	u	NONMMUT058832	NONCODE v4	Mouse
XLOC_010631	13:58816346-58817658	1312	1	TCONS_00037355	u	NONHSAT025390	NONCODE v4	Human
XLOC_010659	13:59255875-59256844	969	1	TCONS_00037383	u	NONHSAT018332	NONCODE v4	Human
XLOC_010726	13:62060016-62061218	1202	1	TCONS_00037452	u	NONHSAT079330	NONCODE v4	Human
XLOC_010845	13:67094247-67095010	763	1	TCONS_00037573	u	NONHSAT079622	NONCODE v4	Human
XLOC_010868	13:69890304-69891094	790	1	TCONS_00037597	u	NONHSAT089122	NONCODE v4	Human
XLOC_011300	14:65075915-65076413	498	1	TCONS_00039242	u	ENSMUST00000160264.1|ENSMUSG00000089804.1|OTTMUSG00000030878.1|...	GENCODE v7	Mouse
XLOC_011300	14:65075915-65076413	498	1	TCONS_00039242	u	NONMMUT023213	NONCODE v4	Mouse
XLOC_011352	14:8896216-8898040	1824	2	TCONS_00040109,TCONS_00040110	u	NONMMUT060640	NONCODE v4	Mouse
XLOC_011393	14:65396026-65397242	1216	2	TCONS_00040937	u	NONHSAT036525	NONCODE v4	Human
XLOC_011988	14:36183173-36183445	272	1	TCONS_00041935	u	ENST00000555539.1|ENSG00000258586.1|OTTHUMG00000171254.1|OTTHUM...	GENCODE v7	Human
XLOC_011988	14:36183173-36183445	272	1	TCONS_00041935	u	NONHSAT037748	NONCODE v4	Human
XLOC_012473	14:68347586-68348714	1128	1	TCONS_00042424	u	ENST00000428009.1|ENSG00000234948.1|OTTHUMG00000134297.2|OTTHUM...	GENCODE v7	Human
XLOC_012473	14:68347586-68348714	1128	1	TCONS_00042424	u	NONHSAT080373	NONCODE v4	Human
XLOC_012534	14:71717569-71718072	503	1	TCONS_00042485	u	NONHSAT095802	NONCODE v4	Human
XLOC_012963	15:43770203-43772123	1920	2	TCONS_00043925,TCONS_00043926	u	NONHSAT017922	NONCODE v4	Human
XLOC_013298	15:9186107-9186429	322	1	TCONS_00047851	u	NONMMUT067992	NONCODE v4	Mouse
XLOC_013529	15:26088684-26097928	9244	1	TCONS_00048082	u	NONHSAT024297	NONCODE v4	Human
XLOC_013585	15:29973167-29974130	963	1	TCONS_00048139	u	ENST00000556405.1|ENSG00000258998.1|OTTHUMG00000170717.1|OTTHUM...	GENCODE v7	Human
XLOC_013585	15:29973167-29974130	963	1	TCONS_00048139	u	NONHSAT057255	NONCODE v4	Human
XLOC_013618	15:30601315-30602316	1001	1	TCONS_00048172	u	NONMMUT068809	NONCODE v4	Mouse
XLOC_013669	15:34167332-34167925	593	1	TCONS_00048223	u	NONHSAT038052	NONCODE v4	Human
XLOC_013669	15:34167332-34167925	593	1	TCONS_00048223	u	NONMMUT015228	NONCODE v4	Mouse
XLOC_013823	15:42805281-42807213	1932	1	TCONS_00048381	u	NONHSAT083600	NONCODE v4	Human
XLOC_013871	15:45833544-45834348	804	1	TCONS_00048431	u	NONHSAT017787	NONCODE v4	Human
XLOC_014132	15:61500744-61509252	8508	1	TCONS_00048704	u	NONHSAT017317	NONCODE v4	Human
XLOC_014206	15:64297888-64298611	723	1	TCONS_00048778	u	NONHSAT018676	NONCODE v4	Human
XLOC_014225	15:65407952-65410161	2209	1	TCONS_00048797	u	NONHSAT018730	NONCODE v4	Human
XLOC_014260	15:66874304-66874555	251	1	TCONS_00048832	u	NONHSAT107984	NONCODE v4	Human
XLOC_014371	15:76618932-76622669	3737	1	TCONS_00048944	u	NONHSAT108933	NONCODE v4	Human
XLOC_014385	15:76646559-76649475	2916	1	TCONS_00048958	u	NONHSAT020995	NONCODE v4	Human
XLOC_014750	16:2632084-2634891	2807	1	TCONS_00051655	u	NONHSAT008975	NONCODE v4	Human
XLOC_014912	16:1707689-1708117	428	1	TCONS_00053901	u	NONHSAT119870	NONCODE v4	Human
XLOC_014990	16:3388096-3389953	1857	1	TCONS_00053981	u	NONHSAT009030	NONCODE v4	Human
XLOC_015123	16:12902107-12903271	1164	1	TCONS_00054116	u	NONHSAT018095	NONCODE v4	Human
XLOC_015201	16:21618667-21620408	1741	1	TCONS_00054194	u	NONMMUT004262	NONCODE v4	Mouse
XLOC_015431	16:34129149-34130822	1673	1	TCONS_00054428	u	NONHSAT130845	NONCODE v4	Human
XLOC_015769	16:52718898-52720172	1274	1	TCONS_00054771	u	ENST00000512519.1|ENSG00000249740.1|OTTHUMG00000162040.1|OTTHUM...	GENCODE v7	Human
XLOC_015769	16:52718898-52720172	1274	1	TCONS_00054771	u	NONHSAT081892	NONCODE v4	Human
XLOC_015791	16:53522267-53522786	519	1	TCONS_00054793	u	ENST00000585445.1|ENSG00000166770.6|OTTHUMG00000181942.3|OTTHUM...	GENCODE v7	Human
XLOC_015791	16:53522267-53522786	519	1	TCONS_00054793	u	NONHSAT068157	NONCODE v4	Human
XLOC_015804	16:55061573-55062430	857	1	TCONS_00054806	u	NONHSAT024430	NONCODE v4	Human
XLOC_015861	16:58595935-58596321	386	1	TCONS_00054864	u	NONHSAT122219	NONCODE v4	Human
XLOC_016302	16:79875079-79876634	1555	1	TCONS_00055313	u	ENST00000432488.1|ENSG00000235492.1|OTTHUMG00000035893.1|OTTHUM...	GENCODE v7	Human
XLOC_016302	16:79875079-79876634	1555	1	TCONS_00055313	u	NONHSAT008671	NONCODE v4	Human
XLOC_016363	17:4167424-4168490	1066	2	TCONS_00055433	u	NONMMUT043642	NONCODE v4	Mouse
XLOC_016386	17:29362083-29368493	6410	2	TCONS_00055731	u	NONHSAT098289	NONCODE v4	Human
XLOC_016386	17:29362083-29368493	6410	2	TCONS_00055731	u	NONMMUT042881	NONCODE v4	Mouse
XLOC_016511	17:54398006-54399684	1678	1	TCONS_00058565	x	NONHSAT031592	NONCODE v4	Human
XLOC_016541	17:64482272-64483547	1275	1	TCONS_00059021	u	NONHSAT017317	NONCODE v4	Human
XLOC_017310	17:56446364-56447468	1104	1	TCONS_00060567	u	NONMMUT054367	NONCODE v4	Mouse
XLOC_017382	17:60869674-60870600	926	1	TCONS_00060640	u	NONMMUT054180	NONCODE v4	Mouse
XLOC_017393	17:61253319-61256992	3673	1	TCONS_00060652	u	ENST00000602560.1|ENSG00000269942.1|OTTHUMG00000184059.1|OTTHUM...	GENCODE v7	Human
XLOC_017393	17:61253319-61256992	3673	1	TCONS_00060652	u	NONHSAT107075	NONCODE v4	Human
XLOC_017505	17:66595722-66597239	1517	1	TCONS_00060766	u	NONHSAT077411	NONCODE v4	Human
XLOC_017510	17:66931411-66932379	968	1	TCONS_00060771	u	NONHSAT062896	NONCODE v4	Human
XLOC_017753	18:38260888-38265015	4127	2	TCONS_00062266	u	ENST00000604855.2|ENSG00000271009.2|OTTHUMG00000185234.2|OTTHUM...	GENCODE v7	Human
XLOC_017753	18:38260888-38265015	4127	2	TCONS_00062266	u	NONHSAT143628	NONCODE v4	Human
XLOC_017753	18:38260888-38265015	4127	2	TCONS_00062266	u	NONMMUT067091	NONCODE v4	Mouse
XLOC_017897	18:6554872-6556880	2008	1	TCONS_00065449	u	NONHSAT143848	NONCODE v4	Human
XLOC_017903	18:8516703-8520420	3717	1	TCONS_00065482	u	ENST00000564138.1|ENSG00000260682.2|OTTHUMG00000176545.1|OTTHUM...	GENCODE v7	Human
XLOC_017903	18:8516703-8520420	3717	1	TCONS_00065482	u	NONHSAT143970	NONCODE v4	Human
XLOC_017929	18:19658252-19661422	3170	3	TCONS_00065927,TCONS_00065928	u	NONMMUT066619	NONCODE v4	Mouse
XLOC_017949	18:36899269-36907001	7732	2	TCONS_00066448	x	ENST00000561622.1|ENSG00000260772.1|OTTHUMG00000176834.1|OTTHUM...	GENCODE v7	Human
XLOC_017949	18:36899269-36907001	7732	2	TCONS_00066448	x	NONHSAT143364	NONCODE v4	Human
XLOC_017949	18:36899269-36907001	7732	2	TCONS_00066448	x	NONMMUT067060	NONCODE v4	Mouse
XLOC_017951	18:38093932-38097954	4022	3	TCONS_00066459,TCONS_00066460	u	ENST00000577171.1|ENSG00000261227.2|OTTHUMG00000172965.2|OTTHUM...	GENCODE v7	Human
XLOC_017951	18:38093932-38097954	4022	3	TCONS_00066459,TCONS_00066460	u	NONHSAT143630	NONCODE v4	Human
XLOC_017951	18:38093932-38097954	4022	3	TCONS_00066459,TCONS_00066460	u	NONMMUT067081	NONCODE v4	Mouse
XLOC_017955	18:39483323-39486278	2955	1	TCONS_00066500	x	ENSMUST00000171173.1|ENSMUSG00000078143.3|OTTMUSG00000037660.2|...	GENCODE v7	Mouse
XLOC_017955	18:39483323-39486278	2955	1	TCONS_00066500	x	NONMMUT067149	NONCODE v4	Mouse
XLOC_017980	18:47977866-47978452	586	1	TCONS_00066839	u	NONHSAT066181	NONCODE v4	Human
XLOC_017980	18:47977866-47978452	586	1	TCONS_00066839	u	NONMMUT060502	NONCODE v4	Mouse
XLOC_018263	18:10184332-10185244	912	1	TCONS_00068872	u	NONHSAT116067	NONCODE v4	Human
XLOC_018324	18:12287648-12288289	641	1	TCONS_00068934	u	ENST00000606588.1|ENSG00000272324.1|OTTHUMG00000185440.1|OTTHUM...	GENCODE v7	Human
XLOC_018324	18:12287648-12288289	641	1	TCONS_00068934	u	NONHSAT094694	NONCODE v4	Human
XLOC_018694	18:25045360-25046495	1135	1	TCONS_00069311	u	NONHSAT036984	NONCODE v4	Human
XLOC_018744	18:32386030-32386357	327	1	TCONS_00069361	u	ENST00000418764.2|ENSG00000237921.2|OTTHUMG00000152511.1|OTTHUM...	GENCODE v7	Human
XLOC_018744	18:32386030-32386357	327	1	TCONS_00069361	u	NONHSAT147537	NONCODE v4	Human
XLOC_018816	18:37101166-37102624	1458	1	TCONS_00069433	u	NONHSAT094067	NONCODE v4	Human
XLOC_018817	18:37103589-37104955	1366	1	TCONS_00069434	u	ENST00000597614.2|ENSG00000231933.3|OTTHUMG00000150907.3|OTTHUM...	GENCODE v7	Human
XLOC_018867	18:43071867-43072906	1039	1	TCONS_00069485	u	ENST00000608477.1|ENSG00000273270.1|OTTHUMG00000186328.1|OTTHUM...	GENCODE v7	Human
XLOC_018867	18:43071867-43072906	1039	1	TCONS_00069485	u	NONHSAT123198	NONCODE v4	Human
XLOC_018883	18:44404961-44405398	437	1	TCONS_00069501	u	NONHSAT064266	NONCODE v4	Human
XLOC_019015	18:49954835-49957759	2924	1	TCONS_00069641	u	ENST00000588286.1|ENSG00000236144.2|OTTHUMG00000048104.2|OTTHUM...	GENCODE v7	Human
XLOC_019015	18:49954835-49957759	2924	1	TCONS_00069641	u	NONHSAT065870	NONCODE v4	Human
XLOC_019138	18:53246413-53247157	744	1	TCONS_00069767	u	NONHSAT058942	NONCODE v4	Human
XLOC_019197	18:54771602-54772541	939	1	TCONS_00069835	u	NONHSAT136435	NONCODE v4	Human
XLOC_019409	18:63136634-63137134	500	1	TCONS_00070059	u	ENST00000536815.1|ENSG00000234771.2|OTTHUMG00000020737.1|-|RP11...	GENCODE v7	Human
XLOC_019409	18:63136634-63137134	500	1	TCONS_00070059	u	NONHSAT134899	NONCODE v4	Human
XLOC_019599	19:46648882-46650443	1561	1	TCONS_00072821	x	NONHSAT054197	NONCODE v4	Human
XLOC_019607	19:49836374-49840398	4024	1	TCONS_00072989	x	NONHSAT055431	NONCODE v4	Human
XLOC_019607	19:49836374-49840398	4024	1	TCONS_00072989	x	NONMMUT012434	NONCODE v4	Mouse
XLOC_019656	19:8721876-8728216	6340	1	TCONS_00074109	x	NONMMUT011416	NONCODE v4	Mouse
XLOC_019736	19:39767135-39771172	4037	1	TCONS_00076582	x	NONHSAT089790	NONCODE v4	Human
XLOC_019786	19:54130952-54133688	2736	3	TCONS_00077845	x	ENST00000587434.1|ENSG00000267601.1|OTTHUMG00000177627.1|OTTHUM...	GENCODE v7	Human
XLOC_019786	19:54130952-54133688	2736	3	TCONS_00077845	x	NONHSAT056250	NONCODE v4	Human
XLOC_019794	19:55854696-55856528	1832	4	TCONS_00077998,TCONS_00077999	x	NONHSAT056022	NONCODE v4	Human
XLOC_020007	19:10824308-10824987	679	1	TCONS_00078585	u	NONHSAT055019	NONCODE v4	Human
XLOC_020039	19:11933981-11934557	576	1	TCONS_00078618	u	NONHSAT016526	NONCODE v4	Human
XLOC_020626	19:38581623-38582378	755	1	TCONS_00079216	u	ENST00000502764.2|ENSG00000230148.4|OTTHUMG00000132491.4|OTTHUM...	GENCODE v7	Human
XLOC_020626	19:38581623-38582378	755	1	TCONS_00079216	u	NONHSAT054407	NONCODE v4	Human
XLOC_020626	19:38581623-38582378	755	1	TCONS_00079216	u	NONMMUT011717	NONCODE v4	Mouse
XLOC_020896	19:51963776-51965336	1560	1	TCONS_00079499	u	NONHSAT056490	NONCODE v4	Human
XLOC_020897	19:51968517-51969577	1060	1	TCONS_00079500	u	NONHSAT056487	NONCODE v4	Human
XLOC_020931	19:54194345-54194641	296	1	TCONS_00079536	u	ENST00000598368.1|ENSG00000269609.1|OTTHUMG00000182529.1|OTTHUM...	GENCODE v7	Human
XLOC_020931	19:54194345-54194641	296	1	TCONS_00079536	u	NONHSAT016130	NONCODE v4	Human
XLOC_021229	2:73488200-73490709	2509	1	TCONS_00081005	x	NONMMUT002313	NONCODE v4	Mouse
XLOC_021277	2:121387402-121397382	9980	5	TCONS_00082149,TCONS_00082150,TCONS_00082151,TCONS_00082152,TCONS_00082153,TCONS_00082154	u	NONHSAT113850	NONCODE v4	Human
XLOC_021277	2:121387402-121397382	9980	5	TCONS_00082149,TCONS_00082150,TCONS_00082151,TCONS_00082152,TCONS_00082153,TCONS_00082154	u	NONMMUT047980	NONCODE v4	Mouse
XLOC_021412	2:98253697-98254468	771	1	TCONS_00084813	u	NONMMUT001321	NONCODE v4	Mouse
XLOC_021455	2:126378954-126379868	914	2	TCONS_00085700	u	NONHSAT001903	NONCODE v4	Human
XLOC_021572	2:5618153-5618543	390	1	TCONS_00086328	u	NONHSAT076094	NONCODE v4	Human
XLOC_021589	2:6743989-6744995	1006	1	TCONS_00086346	u	NONMMUT066491	NONCODE v4	Mouse
XLOC_021827	2:20291215-20294996	3781	1	TCONS_00086586	u	ENST00000295549.4|ENSG00000163364.5|OTTHUMG00000154156.2|OTTHUM...	GENCODE v7	Human
XLOC_021827	2:20291215-20294996	3781	1	TCONS_00086586	u	NONHSAT075667	NONCODE v4	Human
XLOC_022002	2:25797750-25798680	930	1	TCONS_00086767	u	NONHSAT013834	NONCODE v4	Human
XLOC_022278	2:31458381-31459200	819	1	TCONS_00087043	u	NONHSAT004520	NONCODE v4	Human
XLOC_022310	2:31753777-31754204	427	1	TCONS_00087075	u	NONHSAT075222	NONCODE v4	Human
XLOC_022467	2:41496433-41497567	1134	1	TCONS_00087232	u	NONHSAT075019	NONCODE v4	Human
XLOC_022548	2:48477086-48478297	1211	1	TCONS_00087314	u	NONHSAT074859	NONCODE v4	Human
XLOC_022600	2:52077328-52078864	1536	1	TCONS_00087366	u	NONHSAT074810	NONCODE v4	Human
XLOC_022757	2:66468895-66469378	483	1	TCONS_00087525	u	NONMMUT002429	NONCODE v4	Mouse
XLOC_022771	2:69829098-69830360	1262	1	TCONS_00087539	u	NONHSAT041744	NONCODE v4	Human
XLOC_022838	2:72760347-72761874	1527	1	TCONS_00087606	u	ENST00000560419.1|ENSG00000259319.1|OTTHUMG00000171868.1|OTTHUM...	GENCODE v7	Human
XLOC_022838	2:72760347-72761874	1527	1	TCONS_00087606	u	NONHSAT061134	NONCODE v4	Human
XLOC_023308	2:98394196-98395855	1659	1	TCONS_00088083	u	NONMMUT001336	NONCODE v4	Mouse
XLOC_023379	2:101517565-101519015	1450	1	TCONS_00088154	u	NONHSAT076704	NONCODE v4	Human
XLOC_023456	2:108289243-108290694	1451	1	TCONS_00088231	u	ENST00000597288.1|ENSG00000267919.1|OTTHUMG00000183010.1|OTTHUM...	GENCODE v7	Human
XLOC_023456	2:108289243-108290694	1451	1	TCONS_00088231	u	NONHSAT077064	NONCODE v4	Human
XLOC_023807	2:128069017-128070120	1103	1	TCONS_00088590	u	NONHSAT036777	NONCODE v4	Human
XLOC_023822	2:128628617-128629430	813	1	TCONS_00088605	u	NONMMUT050038	NONCODE v4	Mouse
XLOC_024022	20:5294811-5297066	2255	2	TCONS_00088902	u	NONHSAT105200	NONCODE v4	Human
XLOC_024700	20:27756539-27757416	877	1	TCONS_00091578	u	NONHSAT101389	NONCODE v4	Human
XLOC_024701	20:27764420-27766361	1941	1	TCONS_00091579	u	NONHSAT101389	NONCODE v4	Human
XLOC_025347	21:24334142-24335366	1224	1	TCONS_00092696	u	NONMMUT062512	NONCODE v4	Mouse
XLOC_025385	21:55175040-55179403	4363	1	TCONS_00093348	x	NONMMUT014390	NONCODE v4	Mouse
XLOC_025435	21:19206364-19209177	2813	1	TCONS_00094444	u	NONHSAT048153	NONCODE v4	Human
XLOC_025435	21:19206364-19209177	2813	1	TCONS_00094444	u	NONMMUT062282	NONCODE v4	Mouse
XLOC_025478	21:44706231-44706870	639	1	TCONS_00095298	x	NONMMUT014214	NONCODE v4	Mouse
XLOC_025506	21:66841913-66846685	4772	2	TCONS_00095900	x	NONHSAT039672	NONCODE v4	Human
XLOC_025506	21:66841913-66846685	4772	2	TCONS_00095900	x	NONMMUT015664	NONCODE v4	Mouse
XLOC_025683	21:10740822-10743630	2808	1	TCONS_00096280	u	ENST00000558246.1|ENSG00000259542.1|OTTHUMG00000171848.1|OTTHUM...	GENCODE v7	Human
XLOC_025683	21:10740822-10743630	2808	1	TCONS_00096280	u	NONHSAT050250	NONCODE v4	Human
XLOC_025686	21:10786105-10786469	364	1	TCONS_00096283	u	NONHSAT050245	NONCODE v4	Human
XLOC_025699	21:10862606-10863351	745	1	TCONS_00096297	u	ENST00000502125.2|ENSG00000247809.3|OTTHUMG00000171855.4|OTTHUM...	GENCODE v7	Human
XLOC_025699	21:10862606-10863351	745	1	TCONS_00096297	u	NONHSAT050232	NONCODE v4	Human
XLOC_025786	21:14196603-14196815	212	1	TCONS_00096384	u	ENST00000553076.1|ENSG00000258268.1|OTTHUMG00000169835.1|OTTHUM...	GENCODE v7	Human
XLOC_025786	21:14196603-14196815	212	1	TCONS_00096384	u	NONHSAT074740	NONCODE v4	Human
XLOC_026083	21:28413468-28414527	1059	1	TCONS_00096689	u	NONHSAT013934	NONCODE v4	Human
XLOC_026083	21:28413468-28414527	1059	1	TCONS_00096689	u	NONMMUT020931	NONCODE v4	Mouse
XLOC_026210	21:35192194-35193125	931	1	TCONS_00096821	u	NONHSAT006584	NONCODE v4	Human
XLOC_026223	21:37275213-37276225	1012	1	TCONS_00096834	u	NONHSAT036101	NONCODE v4	Human
XLOC_026372	21:48187132-48188478	1346	1	TCONS_00096985	u	ENST00000556024.1|ENSG00000259087.1|OTTHUMG00000170994.1|OTTHUM...	GENCODE v7	Human
XLOC_026372	21:48187132-48188478	1346	1	TCONS_00096985	u	NONHSAT036462	NONCODE v4	Human
XLOC_026376	21:48209517-48210478	961	1	TCONS_00096989	u	NONMMUT014335	NONCODE v4	Mouse
XLOC_026974	22:51049334-51052161	2827	2	TCONS_00101132	x	NONHSAT089734	NONCODE v4	Human
XLOC_026981	22:52639031-52644425	5394	2	TCONS_00101283	x	NONMMUT071063	NONCODE v4	Mouse
XLOC_027184	22:11668173-11668718	545	1	TCONS_00101991	u	NONHSAT076091	NONCODE v4	Human
XLOC_027285	22:16753883-16754433	550	1	TCONS_00102092	u	ENST00000568248.1|ENSG00000259820.1|OTTHUMG00000164324.1|OTTHUM...	GENCODE v7	Human
XLOC_027285	22:16753883-16754433	550	1	TCONS_00102092	u	NONHSAT129265	NONCODE v4	Human
XLOC_027410	22:26574112-26575162	1050	1	TCONS_00102217	u	NONHSAT031708	NONCODE v4	Human
XLOC_027568	22:36807595-36808787	1192	1	TCONS_00102382	u	ENST00000562861.1|ENSG00000260432.1|OTTHUMG00000177064.1|OTTHUM...	GENCODE v7	Human
XLOC_027568	22:36807595-36808787	1192	1	TCONS_00102382	u	NONHSAT140479	NONCODE v4	Human
XLOC_027577	22:37804110-37804974	864	1	TCONS_00102393	u	ENST00000596041.1|ENSG00000269288.1|OTTHUMG00000182905.1|OTTHUM...	GENCODE v7	Human
XLOC_027577	22:37804110-37804974	864	1	TCONS_00102393	u	NONHSAT067654	NONCODE v4	Human
XLOC_027837	22:57691957-57693283	1326	1	TCONS_00102662	u	NONHSAT099673	NONCODE v4	Human
XLOC_027902	22:59977168-59978012	844	1	TCONS_00102729	u	NONHSAT097374	NONCODE v4	Human
XLOC_027988	23:19162675-19167453	4778	2	TCONS_00103681	x	NONHSAT112995	NONCODE v4	Human
XLOC_028105	23:8257613-8258621	1008	2	TCONS_00105128	u	NONHSAT112115	NONCODE v4	Human
XLOC_028112	23:9669895-9673318	3423	2	TCONS_00105195,TCONS_00105196	u	NONHSAT112191	NONCODE v4	Human
XLOC_028120	23:15262848-15265662	2814	2	TCONS_00105356,TCONS_00105357	u	NONHSAT079856	NONCODE v4	Human
XLOC_028211	23:50310578-50312884	2306	2	TCONS_00106855,TCONS_00106856	x	lnc-PSMG4-1:1	lncRNAdb Human
XLOC_028248	23:3157266-3158055	789	1	TCONS_00106990	u	NONHSAT030313	NONCODE v4	Human
XLOC_028423	23:11272283-11272798	515	1	TCONS_00107167	u	ENST00000579352.1|ENSG00000264177.1|OTTHUMG00000179473.1|OTTHUM...	GENCODE v7	Human
XLOC_028423	23:11272283-11272798	515	1	TCONS_00107167	u	NONHSAT146183	NONCODE v4	Human
XLOC_028779	23:29891354-29892155	801	1	TCONS_00107529	u	NONHSAT144287	NONCODE v4	Human
XLOC_028779	23:29891354-29892155	801	1	TCONS_00107529	u	NONMMUT023559	NONCODE v4	Mouse
XLOC_029521	23:51606961-51608423	1462	1	TCONS_00108284	u	NONHSAT106437	NONCODE v4	Human
XLOC_029679	24:49016473-49017320	847	1	TCONS_00110222	u	NONHSAT059203	NONCODE v4	Human
XLOC_030051	24:30589062-30589815	753	1	TCONS_00110878	u	ENST00000499452.2|ENSG00000245954.2|OTTHUMG00000161715.1|OTTHUM...	GENCODE v7	Human
XLOC_030051	24:30589062-30589815	753	1	TCONS_00110878	u	NONHSAT098785	NONCODE v4	Human
XLOC_030073	24:30675268-30676746	1478	1	TCONS_00110900	u	NONMMUT031560	NONCODE v4	Mouse
XLOC_030121	24:34409239-34409940	701	1	TCONS_00110948	u	ENST00000608890.1|ENSG00000273348.1|OTTHUMG00000186239.1|OTTHUM...	GENCODE v7	Human
XLOC_030317	24:48545028-48546513	1485	1	TCONS_00111145	u	NONMMUT033101	NONCODE v4	Mouse
XLOC_030368	24:50976495-50976759	264	1	TCONS_00111196	u	NONHSAT127368	NONCODE v4	Human
XLOC_030447	24:58062864-58063290	426	1	TCONS_00111275	u	NONHSAT059499	NONCODE v4	Human
XLOC_030629	25:14136378-14138637	2259	1	TCONS_00112363	x	NONHSAT140753	NONCODE v4	Human
XLOC_030629	25:14136378-14138637	2259	1	TCONS_00112363	x	NONMMUT025597	NONCODE v4	Mouse
XLOC_030767	25:29349306-29356398	7092	2	TCONS_00115342	u	NONHSAT121356	NONCODE v4	Human
XLOC_031248	25:26048238-26049218	980	1	TCONS_00116669	u	ENST00000578650.1|ENSG00000266877.1|OTTHUMG00000179148.2|OTTHUM...	GENCODE v7	Human
XLOC_031248	25:26048238-26049218	980	1	TCONS_00116669	u	NONHSAT052888	NONCODE v4	Human
XLOC_031438	25:34365267-34365832	565	1	TCONS_00116864	u	NONHSAT048321	NONCODE v4	Human
XLOC_031605	25:39420598-39421544	946	1	TCONS_00117037	u	NONHSAT118917	NONCODE v4	Human
XLOC_031816	26:31892775-31896133	3358	3	TCONS_00119732,TCONS_00119733	u	ENST00000412962.1|ENSG00000215908.5|OTTHUMG00000037884.3|OTTHUM...	GENCODE v7	Human
XLOC_031816	26:31892775-31896133	3358	3	TCONS_00119732,TCONS_00119733	u	NONHSAT030622	NONCODE v4	Human
XLOC_031843	26:48617383-48619443	2060	3	TCONS_00120164	u	ENST00000323380.5|ENSG00000179141.5|OTTHUMG00000016656.3|OTTHUM...	GENCODE v7	Human
XLOC_031843	26:48617383-48619443	2060	3	TCONS_00120164	u	NONHSAT101044	NONCODE v4	Human
XLOC_031926	26:9290755-9291809	1054	1	TCONS_00120320	u	ENST00000438082.1|ENSG00000225913.2|OTTHUMG00000018682.1|OTTHUM...	GENCODE v7	Human
XLOC_031926	26:9290755-9291809	1054	1	TCONS_00120320	u	NONHSAT015447	NONCODE v4	Human
XLOC_032215	26:17958100-17959006	906	1	TCONS_00120612	u	ENST00000598450.1|ENSG00000268564.1|OTTHUMG00000183208.1|OTTHUM...	GENCODE v7	Human
XLOC_032215	26:17958100-17959006	906	1	TCONS_00120612	u	NONHSAT028802	NONCODE v4	Human
XLOC_032697	26:41525102-41525716	614	1	TCONS_00121104	u	ENST00000429809.1|ENSG00000227143.1|OTTHUMG00000019173.1|OTTHUM...	GENCODE v7	Human
XLOC_032697	26:41525102-41525716	614	1	TCONS_00121104	u	NONHSAT016698	NONCODE v4	Human
XLOC_032910	27:36530217-36530977	760	1	TCONS_00121962	u	NONHSAT114086	NONCODE v4	Human
XLOC_032961	27:24789316-24794645	5329	1	TCONS_00122551	x	NONHSAT052993	NONCODE v4	Human
XLOC_032969	27:31077530-31081762	4232	1	TCONS_00122606	u	NONMMUT065082	NONCODE v4	Mouse
XLOC_033256	27:16954577-16955271	694	1	TCONS_00123132	u	NONMMUT046178	NONCODE v4	Mouse
XLOC_033475	27:35719696-35721856	2160	1	TCONS_00123355	u	NONHSAT101318	NONCODE v4	Human
XLOC_033733	28:41490893-41492711	1818	1	TCONS_00124484	x	NONHSAT015366	NONCODE v4	Human
XLOC_034149	28:17023514-17024484	970	1	TCONS_00126239	u	NONMMUT006065	NONCODE v4	Mouse
XLOC_034261	28:26900302-26901632	1330	1	TCONS_00126351	u	NONHSAT097411	NONCODE v4	Human
XLOC_034487	28:34893433-34896071	2638	1	TCONS_00126577	u	NONHSAT015097	NONCODE v4	Human
XLOC_034614	28:44485907-44487094	1187	1	TCONS_00126705	u	NONHSAT061395	NONCODE v4	Human
XLOC_034685	29:18128262-18129188	926	1	TCONS_00127076	u	ENST00000419300.3|ENSG00000204054.7|OTTHUMG00000020783.6|OTTHUM...	GENCODE v7	Human
XLOC_034685	29:18128262-18129188	926	1	TCONS_00127076	u	NONHSAT048143	NONCODE v4	Human
XLOC_034784	29:35089249-35089540	291	1	TCONS_00129259	u	NONMMUT068447	NONCODE v4	Mouse
XLOC_035708	3:32867736-32873651	5915	1	TCONS_00132844	u	ENSMUST00000070085.5|ENSMUSG00000056145.5|OTTMUSG00000043281.1|...	GENCODE v7	Mouse
XLOC_035708	3:32867736-32873651	5915	1	TCONS_00132844	u	ENST00000566942.1|ENSG00000259834.1|OTTHUMG00000175965.1|OTTHUM...	GENCODE v7	Human
XLOC_035708	3:32867736-32873651	5915	1	TCONS_00132844	u	NONHSAT005142	NONCODE v4	Human
XLOC_035708	3:32867736-32873651	5915	1	TCONS_00132844	u	NONMMUT044695	NONCODE v4	Mouse
XLOC_035782	3:99603971-99609168	5197	3	TCONS_00134236	u	ENST00000422216.1|ENSG00000226252.1|OTTHUMG00000007844.1|OTTHUM...	GENCODE v7	Human
XLOC_035782	3:99603971-99609168	5197	3	TCONS_00134236	u	NONHSAT003066	NONCODE v4	Human
XLOC_035862	3:14750505-14754414	3909	2	TCONS_00135889	u	NONMMUT043873	NONCODE v4	Mouse
XLOC_035916	3:29502818-29505834	3016	1	TCONS_00136736	u	NONMMUT044553	NONCODE v4	Mouse
XLOC_035922	3:30525853-30527510	1657	2	TCONS_00136793	u	NONHSAT005306	NONCODE v4	Human
XLOC_036031	3:110069914-110074117	4203	2	TCONS_00139008	u	NONMMUT049449	NONCODE v4	Mouse
XLOC_036099	3:816579-817503	924	1	TCONS_00139475	u	ENST00000569849.1|ENSG00000260640.1|OTTHUMG00000174460.1|OTTHUM...	GENCODE v7	Human
XLOC_036099	3:816579-817503	924	1	TCONS_00139475	u	NONHSAT127873	NONCODE v4	Human
XLOC_036336	3:10128406-10128975	569	1	TCONS_00139712	u	ENST00000418539.1|ENSG00000236824.1|OTTHUMG00000151778.1|OTTHUM...	GENCODE v7	Human
XLOC_036336	3:10128406-10128975	569	1	TCONS_00139712	u	NONHSAT070567	NONCODE v4	Human
XLOC_036441	3:13033216-13034184	968	1	TCONS_00139819	u	NONHSAT070917	NONCODE v4	Human
XLOC_036441	3:13033216-13034184	968	1	TCONS_00139819	u	lnc-REL-1:1	lncRNAdb Human
XLOC_036524	3:16649048-16650710	1662	1	TCONS_00139904	u	NONMMUT044048	NONCODE v4	Mouse
XLOC_036538	3:17410370-17411209	839	1	TCONS_00139918	u	NONHSAT009839	NONCODE v4	Human
XLOC_036539	3:17411458-17412761	1303	1	TCONS_00139919	u	NONHSAT009839	NONCODE v4	Human
XLOC_036539	3:17411458-17412761	1303	1	TCONS_00139919	u	NONMMUT004102	NONCODE v4	Mouse
XLOC_036638	3:20987259-20987890	631	1	TCONS_00140022	u	NONHSAT064282	NONCODE v4	Human
XLOC_036894	3:29610298-29612444	2146	1	TCONS_00140278	u	NONHSAT007713	NONCODE v4	Human
XLOC_036894	3:29610298-29612444	2146	1	TCONS_00140278	u	NONMMUT003402	NONCODE v4	Mouse
XLOC_037029	3:36692949-36693327	378	1	TCONS_00140416	u	NONHSAT145392	NONCODE v4	Human
XLOC_037291	3:52123286-52124710	1424	1	TCONS_00140682	u	NONHSAT017756	NONCODE v4	Human
XLOC_037294	3:52510219-52512575	2356	1	TCONS_00140685	u	ENST00000522350.1|ENSG00000253766.1|OTTHUMG00000163825.1|OTTHUM...	GENCODE v7	Human
XLOC_037294	3:52510219-52512575	2356	1	TCONS_00140685	u	NONHSAT128133	NONCODE v4	Human
XLOC_037296	3:52539422-52540368	946	1	TCONS_00140687	u	NONHSAT042268	NONCODE v4	Human
XLOC_037529	3:66150120-66150335	215	1	TCONS_00140920	u	NONHSAT090300	NONCODE v4	Human
XLOC_037788	3:80066166-80067110	944	1	TCONS_00141179	u	NONHSAT003744	NONCODE v4	Human
XLOC_037893	3:86782967-86783358	391	1	TCONS_00141286	u	NONHSAT003568	NONCODE v4	Human
XLOC_038018	3:95000192-95000551	359	1	TCONS_00141412	u	NONHSAT093311	NONCODE v4	Human
XLOC_038267	3:104931045-104931915	870	1	TCONS_00141665	u	NONHSAT125817	NONCODE v4	Human
XLOC_038326	3:107913263-107914766	1503	1	TCONS_00141727	u	NONHSAT079364	NONCODE v4	Human
XLOC_038630	4:96574362-96581313	6951	1	TCONS_00143623	x	NONMMUT056238	NONCODE v4	Mouse
XLOC_038709	4:25835804-25837565	1761	1	TCONS_00144762	u	ENST00000599421.1|ENSG00000237945.3|OTTHUMG00000065819.7|OTTHUM...	GENCODE v7	Human
XLOC_038709	4:25835804-25837565	1761	1	TCONS_00144762	u	NONHSAT033643	NONCODE v4	Human
XLOC_038709	4:25835804-25837565	1761	1	TCONS_00144762	u	NONMMUT065638	NONCODE v4	Mouse
XLOC_038789	4:103787411-103788992	1581	2	TCONS_00146251,TCONS_00146252	x	NONHSAT123638	NONCODE v4	Human
XLOC_039013	4:14223340-14225155	1815	1	TCONS_00146980	u	ENST00000430027.3|ENSG00000231764.4|OTTHUMG00000154198.7|OTTHUM...	GENCODE v7	Human
XLOC_039053	4:16975868-16976135	267	1	TCONS_00147021	u	NONMMUT055706	NONCODE v4	Mouse
XLOC_039215	4:26854596-26855174	578	1	TCONS_00147185	u	NONMMUT013914	NONCODE v4	Mouse
XLOC_039306	4:32226757-32227652	895	1	TCONS_00147276	u	NONHSAT119531	NONCODE v4	Human
XLOC_039383	4:38020547-38024054	3507	1	TCONS_00147354	u	ENSMUST00000182895.1|ENSMUSG00000098239.1|OTTMUSG00000043362.1|...	GENCODE v7	Mouse
XLOC_039383	4:38020547-38024054	3507	1	TCONS_00147354	u	NONMMUT051286	NONCODE v4	Mouse
XLOC_039445	4:43514305-43516707	2402	1	TCONS_00147416	u	ENST00000597614.2|ENSG00000231933.3|OTTHUMG00000150907.3|OTTHUM...	GENCODE v7	Human
XLOC_039832	4:69392127-69393435	1308	1	TCONS_00147806	u	ENSMUST00000155922.1|ENSMUSG00000056445.7|OTTMUSG00000018884.2|...	GENCODE v7	Mouse
XLOC_039832	4:69392127-69393435	1308	1	TCONS_00147806	u	NONMMUT056942	NONCODE v4	Mouse
XLOC_040085	4:82100311-82101525	1214	1	TCONS_00148061	u	NONMMUT016512	NONCODE v4	Mouse
XLOC_040254	4:95783055-95783958	903	1	TCONS_00148234	u	NONHSAT080319	NONCODE v4	Human
XLOC_040255	4:95790210-95791049	839	1	TCONS_00148235	u	ENSMUST00000139185.1|ENSMUSG00000086212.1|OTTMUSG00000014733.1|...	GENCODE v7	Mouse
XLOC_040255	4:95790210-95791049	839	1	TCONS_00148235	u	NONMMUT056209	NONCODE v4	Mouse
XLOC_040305	4:101556610-101558018	1408	1	TCONS_00148285	u	NONMMUT056386	NONCODE v4	Mouse
XLOC_040336	4:104030693-104031710	1017	1	TCONS_00148317	u	NONHSAT069530	NONCODE v4	Human
XLOC_040381	4:106416487-106418078	1591	1	TCONS_00148362	u	ENST00000610134.1|ENSG00000272702.1|OTTHUMG00000185982.2|OTTHUM...	GENCODE v7	Human
XLOC_040381	4:106416487-106418078	1591	1	TCONS_00148362	u	NONHSAT081853	NONCODE v4	Human
XLOC_040553	4:113639773-113640371	598	1	TCONS_00148542	u	NONHSAT065792	NONCODE v4	Human
XLOC_040741	5:9347588-9350618	3030	2	TCONS_00148819	u	NONHSAT029658	NONCODE v4	Human
XLOC_040741	5:9347588-9350618	3030	2	TCONS_00148819	u	NONMMUT007242	NONCODE v4	Mouse
XLOC_040762	5:26070579-26074510	3931	2	TCONS_00149068,TCONS_00149069	u	ENSMUST00000182878.1|ENSMUSG00000098014.1|OTTMUSG00000043388.1|...	GENCODE v7	Mouse
XLOC_040762	5:26070579-26074510	3931	2	TCONS_00149068,TCONS_00149069	u	ENST00000609389.1|ENSG00000272568.1|OTTHUMG00000186196.1|OTTHUM...	GENCODE v7	Human
XLOC_040762	5:26070579-26074510	3931	2	TCONS_00149068,TCONS_00149069	u	NONHSAT119775	NONCODE v4	Human
XLOC_040762	5:26070579-26074510	3931	2	TCONS_00149068,TCONS_00149069	u	NONMMUT025155	NONCODE v4	Mouse
XLOC_040841	5:89548894-89551265	2371	1	TCONS_00151169	u	NONHSAT027230	NONCODE v4	Human
XLOC_040841	5:89548894-89551265	2371	1	TCONS_00151169	u	NONMMUT059323	NONCODE v4	Mouse
XLOC_041383	5:21982049-21982972	923	1	TCONS_00156695	u	NONHSAT029875	NONCODE v4	Human
XLOC_041412	5:22434837-22436084	1247	1	TCONS_00156724	u	NONHSAT130327	NONCODE v4	Human
XLOC_041547	5:26071022-26072587	1565	1	TCONS_00156860	u	NONMMUT025155	NONCODE v4	Mouse
XLOC_041560	5:26515645-26516736	1091	1	TCONS_00156873	u	NONHSAT028488	NONCODE v4	Human
XLOC_041567	5:26549911-26550700	789	1	TCONS_00156880	u	ENST00000607836.1|ENSG00000226266.2|OTTHUMG00000154081.2|OTTHUM...	GENCODE v7	Human
XLOC_041611	5:28165113-28169784	4671	1	TCONS_00156924	u	NONHSAT028301	NONCODE v4	Human
XLOC_041628	5:28732907-28733169	262	1	TCONS_00156941	u	NONHSAT028246	NONCODE v4	Human
XLOC_041770	5:34019903-34021015	1112	1	TCONS_00157090	u	ENST00000552634.1|ENSG00000257496.1|OTTHUMG00000169474.1|OTTHUM...	GENCODE v7	Human
XLOC_041770	5:34019903-34021015	1112	1	TCONS_00157090	u	NONHSAT027863	NONCODE v4	Human
XLOC_041834	5:39333285-39333888	603	1	TCONS_00157154	u	NONMMUT013907	NONCODE v4	Mouse
XLOC_043041	5:109872510-109874144	1634	1	TCONS_00158381	u	ENST00000434296.2|ENSG00000227502.2|OTTHUMG00000015405.2|OTTHUM...	GENCODE v7	Human
XLOC_043041	5:109872510-109874144	1634	1	TCONS_00158381	u	NONHSAT116067	NONCODE v4	Human
XLOC_043097	5:111206617-111208311	1694	1	TCONS_00158437	u	NONMMUT063632	NONCODE v4	Mouse
XLOC_043308	5:120124919-120126559	1640	1	TCONS_00158654	u	ENST00000585433.2|ENSG00000224699.4|OTTHUMG00000019824.4|OTTHUM...	GENCODE v7	Human
XLOC_043308	5:120124919-120126559	1640	1	TCONS_00158654	u	NONHSAT005128	NONCODE v4	Human
XLOC_043453	6:109513491-109517589	4098	2	TCONS_00160550	u	NONHSAT094727	NONCODE v4	Human
XLOC_043590	6:72478585-72479844	1259	1	TCONS_00161883	x	ENST00000433175.2|ENSG00000249700.4|OTTHUMG00000160655.7|OTTHUM...	GENCODE v7	Human
XLOC_043590	6:72478585-72479844	1259	1	TCONS_00161883	x	NONHSAT096443	NONCODE v4	Human
XLOC_043672	6:2225242-2226492	1250	1	TCONS_00163107	u	ENST00000556405.1|ENSG00000258998.1|OTTHUMG00000170717.1|OTTHUM...	GENCODE v7	Human
XLOC_043672	6:2225242-2226492	1250	1	TCONS_00163107	u	NONHSAT036618	NONCODE v4	Human
XLOC_044133	6:26474085-26475590	1505	1	TCONS_00163575	u	NONHSAT003655	NONCODE v4	Human
XLOC_044490	6:51535233-51535909	676	1	TCONS_00163933	u	ENSMUST00000180708.1|ENSMUSG00000097216.1|-|-|4932441J04Rik-201...	GENCODE v7	Mouse
XLOC_044490	6:51535233-51535909	676	1	TCONS_00163933	u	NONMMUT052359	NONCODE v4	Mouse
XLOC_045219	6:99783225-99783543	318	1	TCONS_00164674	u	ENST00000606164.1|ENSG00000234028.3|OTTHUMG00000155049.3|OTTHUM...	GENCODE v7	Human
XLOC_045219	6:99783225-99783543	318	1	TCONS_00164674	u	NONHSAT053686	NONCODE v4	Human
XLOC_045257	6:103999229-103999960	731	1	TCONS_00164712	u	ENST00000439173.1|ENSG00000184324.11|OTTHUMG00000022641.2|-|CSA...	GENCODE v7	Human
XLOC_045257	6:103999229-103999960	731	1	TCONS_00164712	u	NONHSAT114040	NONCODE v4	Human
XLOC_045266	6:104966517-104967361	844	1	TCONS_00164721	u	NONHSAT094678	NONCODE v4	Human
XLOC_045490	6:117544503-117545476	973	1	TCONS_00164949	u	ENST00000440255.1|ENSG00000227838.1|OTTHUMG00000150948.1|OTTHUM...	GENCODE v7	Human
XLOC_045490	6:117544503-117545476	973	1	TCONS_00164949	u	NONHSAT084594	NONCODE v4	Human
XLOC_045692	7:4925053-4927704	2651	2	TCONS_00169051	u	ENST00000565916.1|ENSG00000261312.1|OTTHUMG00000177250.1|OTTHUM...	GENCODE v7	Human
XLOC_045692	7:4925053-4927704	2651	2	TCONS_00169051	u	NONHSAT140901	NONCODE v4	Human
XLOC_045812	7:67110211-67111992	1781	1	TCONS_00171909	x	NONMMUT009867	NONCODE v4	Mouse
XLOC_046127	7:12953040-12953549	509	1	TCONS_00172778	u	ENST00000589622.1|ENSG00000267387.1|OTTHUMG00000180394.1|OTTHUM...	GENCODE v7	Human
XLOC_046127	7:12953040-12953549	509	1	TCONS_00172778	u	NONHSAT061022	NONCODE v4	Human
XLOC_046389	7:26696633-26697234	601	1	TCONS_00173049	u	NONHSAT103663	NONCODE v4	Human
XLOC_046777	7:47963863-47964787	924	1	TCONS_00173442	u	ENST00000301683.3|ENSG00000213373.3|OTTHUMG00000132654.3|OTTHUM...	GENCODE v7	Human
XLOC_046777	7:47963863-47964787	924	1	TCONS_00173442	u	NONHSAT053779	NONCODE v4	Human
XLOC_046838	7:53037179-53037953	774	1	TCONS_00173503	u	NONMMUT031993	NONCODE v4	Mouse
XLOC_046844	7:53269230-53269550	320	1	TCONS_00173509	u	NONHSAT104185	NONCODE v4	Human
XLOC_046853	7:53291693-53293242	1549	1	TCONS_00173518	u	NONHSAT104187	NONCODE v4	Human
XLOC_047207	7:74199389-74200288	899	1	TCONS_00173884	u	ENST00000567769.1|ENSG00000261501.1|OTTHUMG00000176031.1|OTTHUM...	GENCODE v7	Human
XLOC_047207	7:74199389-74200288	899	1	TCONS_00173884	u	NONHSAT098155	NONCODE v4	Human
XLOC_047311	7:90785383-90787193	1810	1	TCONS_00173989	u	NONHSAT121277	NONCODE v4	Human
XLOC_047337	7:93168040-93168495	455	1	TCONS_00174015	u	NONHSAT102741	NONCODE v4	Human
XLOC_047362	7:95488334-95489399	1065	1	TCONS_00174041	u	NONMMUT018419	NONCODE v4	Mouse
XLOC_047377	7:95540094-95540712	618	1	TCONS_00174056	u	NONMMUT018409	NONCODE v4	Mouse
XLOC_047601	7:109243864-109248374	4510	1	TCONS_00174284	u	NONMMUT030189	NONCODE v4	Mouse
XLOC_047807	8:8255696-8257205	1509	1	TCONS_00174622	u	NONHSAT125041	NONCODE v4	Human
XLOC_047930	8:5613192-5615319	2127	1	TCONS_00177176	x	NONHSAT092698	NONCODE v4	Human
XLOC_047956	8:23029161-23031210	2049	2	TCONS_00177432	u	ENST00000580659.1|ENSG00000265555.1|OTTHUMG00000178543.1|OTTHUM...	GENCODE v7	Human
XLOC_047956	8:23029161-23031210	2049	2	TCONS_00177432	u	NONHSAT059725	NONCODE v4	Human
XLOC_047974	8:39359166-39362266	3100	2	TCONS_00177683,TCONS_00177684,TCONS_00177685	u	ENST00000482609.1|ENSG00000241111.1|OTTHUMG00000158788.1|OTTHUM...	GENCODE v7	Human
XLOC_047974	8:39359166-39362266	3100	2	TCONS_00177683,TCONS_00177684,TCONS_00177685	u	NONHSAT092490	NONCODE v4	Human
XLOC_047974	8:39359166-39362266	3100	2	TCONS_00177683,TCONS_00177684,TCONS_00177685	u	lnc-AC015804.1-2:1	lncRNAdb Human
XLOC_048057	8:98426688-98429186	2498	2	TCONS_00179183	x	NONMMUT047336	NONCODE v4	Mouse
XLOC_048062	8:103809993-103816224	6231	2	TCONS_00179351	x	lnc-SLC46A2-1:1	lncRNAdb Human
XLOC_048326	8:20678050-20680987	2937	1	TCONS_00179842	u	NONHSAT130467	NONCODE v4	Human
XLOC_048493	8:27518705-27520796	2091	1	TCONS_00180011	u	NONMMUT047945	NONCODE v4	Mouse
XLOC_048629	8:39768686-39769293	607	1	TCONS_00180149	u	ENST00000458201.1|ENSG00000232532.1|OTTHUMG00000015211.1|OTTHUM...	GENCODE v7	Human
XLOC_048629	8:39768686-39769293	607	1	TCONS_00180149	u	NONHSAT113971	NONCODE v4	Human
XLOC_048697	8:41277129-41277726	597	1	TCONS_00180217	u	NONMMUT034318	NONCODE v4	Mouse
XLOC_049115	8:61932829-61936798	3969	1	TCONS_00180638	u	NONHSAT029825	NONCODE v4	Human
XLOC_049155	8:63468577-63469514	937	1	TCONS_00180678	u	NONHSAT134764	NONCODE v4	Human
XLOC_049294	8:71488256-71493863	5607	1	TCONS_00180821	u	NONHSAT005312	NONCODE v4	Human
XLOC_049398	8:77377502-77378604	1102	1	TCONS_00180926	u	NONHSAT108933	NONCODE v4	Human
XLOC_049500	8:83587688-83588661	973	1	TCONS_00181028	u	ENST00000604650.1|ENSG00000271659.1|OTTHUMG00000185272.1|OTTHUM...	GENCODE v7	Human
XLOC_049500	8:83587688-83588661	973	1	TCONS_00181028	u	NONHSAT133380	NONCODE v4	Human
XLOC_049559	8:85870697-85871249	552	1	TCONS_00181089	u	ENST00000476910.2|ENSG00000271147.3|OTTHUMG00000022059.3|OTTHUM...	GENCODE v7	Human
XLOC_049559	8:85870697-85871249	552	1	TCONS_00181089	u	NONHSAT033244	NONCODE v4	Human
XLOC_049742	8:98275636-98278294	2658	1	TCONS_00181273	u	NONMMUT047332	NONCODE v4	Mouse
XLOC_050284	9:7351868-7352673	805	1	TCONS_00185334	u	NONHSAT089790	NONCODE v4	Human
XLOC_050296	9:7573561-7574791	1230	1	TCONS_00185346	u	NONMMUT000407	NONCODE v4	Mouse
XLOC_050489	9:18958251-18958895	644	1	TCONS_00185543	u	NONHSAT044142	NONCODE v4	Human
XLOC_050592	9:22450781-22451630	849	1	TCONS_00185647	u	ENST00000430107.1|ENSG00000233154.1|OTTHUMG00000014035.5|OTTHUM...	GENCODE v7	Human
XLOC_050592	9:22450781-22451630	849	1	TCONS_00185647	u	NONHSAT005446	NONCODE v4	Human
XLOC_050891	9:39955467-39955678	211	1	TCONS_00185954	u	ENSMUST00000143103.1|ENSMUSG00000038491.9|OTTMUSG00000033660.1|...	GENCODE v7	Mouse
XLOC_050891	9:39955467-39955678	211	1	TCONS_00185954	u	NONMMUT005362	NONCODE v4	Mouse
XLOC_051011	9:50109331-50110364	1033	1	TCONS_00186077	u	NONHSAT143564	NONCODE v4	Human
XLOC_051066	9:55475133-55475353	220	1	TCONS_00186133	u	ENST00000449882.2|ENSG00000235100.3|OTTHUMG00000184077.1|OTTHUM...	GENCODE v7	Human
XLOC_051066	9:55475133-55475353	220	1	TCONS_00186133	u	NONHSAT139988	NONCODE v4	Human
XLOC_051378	9:71116891-71118276	1385	1	TCONS_00186446	u	NONHSAT001537	NONCODE v4	Human
XLOC_051642	9:82695004-82696209	1205	1	TCONS_00186710	u	ENSMUST00000181073.1|ENSMUSG00000097378.1|-|-|B230208H11Rik-202...	GENCODE v7	Mouse
XLOC_051642	9:82695004-82696209	1205	1	TCONS_00186710	u	NONHSAT108350	NONCODE v4	Human
XLOC_051642	9:82695004-82696209	1205	1	TCONS_00186710	u	NONMMUT004733	NONCODE v4	Mouse
XLOC_051674	9:85236059-85237607	1548	1	TCONS_00186742	u	NONHSAT115432	NONCODE v4	Human
XLOC_052086	X:40363803-40364445	642	2	TCONS_00187923	u	NONHSAT139157	NONCODE v4	Human
XLOC_052269	X:61840824-61843624	2800	1	TCONS_00191058	u	ENST00000564206.1|ENSG00000261409.1|OTTHUMG00000175497.1|OTTHUM...	GENCODE v7	Human
XLOC_052269	X:61840824-61843624	2800	1	TCONS_00191058	u	NONHSAT138142	NONCODE v4	Human
XLOC_052290	X:81481561-81485774	4213	1	TCONS_00191290	u	NONMMUT073528	NONCODE v4	Mouse
XLOC_052582	X:15692590-15693127	537	1	TCONS_00192951	u	ENST00000427391.1|ENSG00000213468.3|OTTHUMG00000022417.1|OTTHUM...	GENCODE v7	Human
XLOC_052582	X:15692590-15693127	537	1	TCONS_00192951	u	NONHSAT138547	NONCODE v4	Human
XLOC_052585	X:15802996-15803746	750	1	TCONS_00192954	u	NONHSAT138558	NONCODE v4	Human
XLOC_052704	X:28694983-28695933	950	1	TCONS_00193073	u	ENST00000554640.1|ENSG00000258779.2|OTTHUMG00000170832.2|OTTHUM...	GENCODE v7	Human
XLOC_052704	X:28694983-28695933	950	1	TCONS_00193073	u	NONHSAT143634	NONCODE v4	Human
XLOC_052704	X:28694983-28695933	950	1	TCONS_00193073	u	NONMMUT063010	NONCODE v4	Mouse
XLOC_053025	X:54774927-54775589	662	1	TCONS_00193399	u	NONHSAT115857	NONCODE v4	Human
XLOC_053134	X:61858268-61858908	640	1	TCONS_00193513	u	ENST00000436013.1|ENSG00000237863.2|OTTHUMG00000022180.2|OTTHUM...	GENCODE v7	Human
XLOC_053134	X:61858268-61858908	640	1	TCONS_00193513	u	NONHSAT138145	NONCODE v4	Human
XLOC_053338	X:80593167-80595200	2033	1	TCONS_00193719	u	NONHSAT070722	NONCODE v4	Human
XLOC_053474	X:85237998-85239387	1389	1	TCONS_00193858	u	NONHSAT006073	NONCODE v4	Human
XLOC_053729	X:96549292-96550511	1219	1	TCONS_00194123	u	ENST00000602957.1|ENSG00000269927.1|OTTHUMG00000172968.1|OTTHUM...	GENCODE v7	Human
XLOC_053729	X:96549292-96550511	1219	1	TCONS_00194123	u	NONHSAT035221	NONCODE v4	Human
XLOC_053765	X:98855979-98859327	3348	1	TCONS_00194159	u	NONHSAT137267	NONCODE v4	Human
XLOC_053912	X:103510439-103510863	424	1	TCONS_00194306	u	ENST00000602507.1|ENSG00000270069.1|OTTHUMG00000184015.2|OTTHUM...	GENCODE v7	Human
XLOC_053912	X:103510439-103510863	424	1	TCONS_00194306	u	NONHSAT136810	NONCODE v4	Human
XLOC_054138	X:132068421-132072186	3765	1	TCONS_00194536	u	NONHSAT142842	NONCODE v4	Human
XLOC_054138	X:132068421-132072186	3765	1	TCONS_00194536	u	NONMMUT074553	NONCODE v4	Mouse
XLOC_054139	X:132072332-132073385	1053	1	TCONS_00194537	u	NONMMUT074554	NONCODE v4	Mouse
XLOC_054182	X:137408649-137408935	286	1	TCONS_00194582	u	NONMMUT051481	NONCODE v4	Mouse
