# Supplementary material for: A catalogue of novel bovine long noncoding RNA across 18 tissues
Source: PLoS One. 2015 Oct 23;10(10):e0141225. doi: 10.1371/journal.pone.0141225 (PMC4619662; doi:10.1371/journal.pone.0141225)
Supplement: S5 Table — (XLSX) [file pone.0141225.s006.xlsx]

## Sheet: Lambros_Koufariotis_lncRNA_Pape
Transcript ID	Loci	Nucleotide Length	Transcripts	Class Code	Overlapping protein coding gene (NCBI)	Closest Protein Coding Gene (Ensembl)
XLOC_000033	1:25619041-25620268	1227	TCONS_00000371	x	ROBO1|NM_001192888.2	ENSBTAG00000009851
XLOC_000167	1:150439160-150439809	649	TCONS_00003003	u	-	ENSBTAG00000030585
XLOC_000265	1:69724902-69731132	6230	TCONS_00004212	x	LOC100847188|XM_003585655.1	ENSBTAG00000002640|ENSBTAG00000013727
XLOC_000277	1:75895125-75900428	5303	TCONS_00004470	x	FGF12|NM_001079789.1	ENSBTAG00000012413
XLOC_000341	1:147359807-147361382	1575	TCONS_00005931	x	PCBP3|NM_001076284.1	ENSBTAG00000030775
XLOC_000359	1:153969116-153971113	1997	TCONS_00006084,TCONS_00006085	u	-	ENSBTAG00000006479
XLOC_000376	1:457051-457328	277	TCONS_00006193	u	-	ENSBTAG00000013841
XLOC_000616	1:9605827-9606106	279	TCONS_00006443	u	-	ENSBTAG00000017753
XLOC_000846	1:35748623-35749521	898	TCONS_00006675	u	-	ENSBTAG00000007970
XLOC_000893	1:42514024-42515838	1814	TCONS_00006723	u	-	ENSBTAG00000004124
XLOC_000965	1:46335608-46335898	290	TCONS_00006796	u	-	ENSBTAG00000024027
XLOC_000999	1:52368100-52368377	277	TCONS_00006830	u	-	ENSBTAG00000046313
XLOC_001025	1:53099857-53101986	2129	TCONS_00006856	u	-	ENSBTAG00000003585
XLOC_001098	1:57563654-57564176	522	TCONS_00006930	u	-	ENSBTAG00000033319
XLOC_001099	1:57566501-57567295	794	TCONS_00006931	u	-	ENSBTAG00000033319
XLOC_001103	1:57814618-57815964	1346	TCONS_00006935	u	-	ENSBTAG00000010793
XLOC_001131	1:58582313-58583018	705	TCONS_00006964	u	-	ENSBTAG00000013937
XLOC_001211	1:64354404-64354726	322	TCONS_00007047	u	-	ENSBTAG00000045704
XLOC_001235	1:64997245-64997532	287	TCONS_00007072	u	-	ENSBTAG00000005604
XLOC_001236	1:64997594-64997829	235	TCONS_00007073	u	-	ENSBTAG00000005604
XLOC_001237	1:64999093-64999651	558	TCONS_00007074	u	-	ENSBTAG00000005604
XLOC_001375	1:68259848-68260077	229	TCONS_00007212	u	-	ENSBTAG00000018777
XLOC_001381	1:68949769-68950338	569	TCONS_00007218	u	-	ENSBTAG00000006947
XLOC_001399	1:70282657-70283629	972	TCONS_00007237	u	-	ENSBTAG00000040031
XLOC_001403	1:70499501-70500749	1248	TCONS_00007241	u	-	ENSBTAG00000011383
XLOC_001409	1:70949501-70950694	1193	TCONS_00007248	u	-	ENSBTAG00000014874
XLOC_001427	1:71414551-71414790	239	TCONS_00007266	u	-	ENSBTAG00000012347
XLOC_001445	1:71764076-71764839	763	TCONS_00007284	u	-	ENSBTAG00000009614
XLOC_001447	1:71864423-71865182	759	TCONS_00007286	u	-	ENSBTAG00000047856
XLOC_001486	1:73967212-73969743	2531	TCONS_00007325	u	-	ENSBTAG00000000569
XLOC_001549	1:77192849-77194699	1850	TCONS_00007388	u	-	ENSBTAG00000013205
XLOC_001619	1:82282307-82282895	588	TCONS_00007458	u	-	ENSBTAG00000017115
XLOC_001620	1:82284119-82284346	227	TCONS_00007459	u	-	ENSBTAG00000017115
XLOC_001642	1:83503629-83504627	998	TCONS_00007481	u	-	ENSBTAG00000005658
XLOC_001645	1:83612191-83612776	585	TCONS_00007484	u	-	ENSBTAG00000011414
XLOC_001709	1:88479485-88479748	263	TCONS_00007550	u	-	ENSBTAG00000009235
XLOC_001865	1:97336712-97338145	1433	TCONS_00007709	u	-	ENSBTAG00000007394
XLOC_001972	1:100788620-100790693	2073	TCONS_00007816	u	-	ENSBTAG00000011423
XLOC_002150	1:116969828-116970648	820	TCONS_00007994	u	-	ENSBTAG00000011569
XLOC_002151	1:116970816-116971656	840	TCONS_00007995	u	-	ENSBTAG00000011569
XLOC_002194	1:119435085-119435797	712	TCONS_00008039	u	-	ENSBTAG00000007814
XLOC_002285	1:123005331-123005558	227	TCONS_00008131	u	-	ENSBTAG00000031306
XLOC_002326	1:127038106-127038528	422	TCONS_00008173	u	-	ENSBTAG00000011116
XLOC_002327	1:127038732-127040150	1418	TCONS_00008174	u	-	ENSBTAG00000011116
XLOC_002339	1:128045427-128046678	1251	TCONS_00008186	u	-	ENSBTAG00000014140
XLOC_002368	1:130551654-130552241	587	TCONS_00008215	u	-	ENSBTAG00000002896
XLOC_002380	1:131544882-131545377	495	TCONS_00008227	u	-	ENSBTAG00000023426
XLOC_002382	1:131545693-131545984	291	TCONS_00008229	u	-	ENSBTAG00000023426
XLOC_002406	1:134188222-134188879	657	TCONS_00008254	u	-	ENSBTAG00000000750
XLOC_002509	1:138136541-138136860	319	TCONS_00008358	u	-	ENSBTAG00000002966
XLOC_002517	1:138344860-138346116	1256	TCONS_00008366	u	-	ENSBTAG00000011634
XLOC_002607	1:144827252-144827624	372	TCONS_00008461	u	-	ENSBTAG00000011645
XLOC_002618	1:145097193-145099835	2642	TCONS_00008472	u	-	ENSBTAG00000017060
XLOC_002780	1:151032779-151034132	1353	TCONS_00008639	u	-	ENSBTAG00000008167
XLOC_002884	1:155613493-155614438	945	TCONS_00008745	u	-	ENSBTAG00000009942
XLOC_002885	1:155615676-155616405	729	TCONS_00008746	u	-	ENSBTAG00000009942
XLOC_002953	10:4597886-4598835	949	TCONS_00008867	x	CDO1|NM_001034465.2	ENSBTAG00000017442
XLOC_002965	10:12717328-12718111	783	TCONS_00009059	u	-	ENSBTAG00000034140
XLOC_002973	10:19089813-19091979	2166	TCONS_00009236	u	-	ENSBTAG00000012981
XLOC_002995	10:26131114-26132215	1101	TCONS_00009765	u	-	ENSBTAG00000000328|ENSBTAG00000000843
XLOC_002996	10:26132346-26133478	1132	TCONS_00009767	u	-	ENSBTAG00000000328|ENSBTAG00000000843
XLOC_003022	10:45893748-45899346	5598	TCONS_00010417,TCONS_00010418	u	-	ENSBTAG00000002014
XLOC_003033	10:52709399-52709861	462	TCONS_00010579	u	-	ENSBTAG00000002194
XLOC_003091	10:93900397-93904798	4401	TCONS_00012090,TCONS_00012091	x	SEL1L|NM_001206908.1	ENSBTAG00000008083
XLOC_003122	10:13506742-13507690	948	TCONS_00012621	x	SMAD6|NM_001206145.1	ENSBTAG00000000625
XLOC_003135	10:21771626-21777343	5717	TCONS_00013011	x	RBM23|NM_001075636.1	ENSBTAG00000016381|ENSBTAG00000038333
XLOC_003215	10:37336573-37338645	2072	TCONS_00013656	x	MAPKBP1|XM_002690804.1	ENSBTAG00000015142|ENSBTAG00000046607
XLOC_003232	10:52401891-52403439	1548	TCONS_00014130	x	ALDH1A2|XM_002690855.2	ENSBTAG00000010119
XLOC_003271	10:77378278-77378834	556	TCONS_00014621	x	CHURC1|NM_001046581.1	ENSBTAG00000003469|ENSBTAG00000048112
XLOC_003275	10:78165138-78165352	214	TCONS_00014651	x	FUT8|NM_177501.2	ENSBTAG00000019819
XLOC_003285	10:83624511-83626271	1760	TCONS_00014773	x	SIPA1L1|XM_002690995.2	ENSBTAG00000015805
XLOC_003289	10:86709832-86711601	1769	TCONS_00014965	u	-	ENSBTAG00000013983
XLOC_003292	10:89249617-89253102	3485	TCONS_00015037	u	-	ENSBTAG00000025329
XLOC_003362	10:4303018-4303555	537	TCONS_00015373	u	-	ENSBTAG00000008699
XLOC_003466	10:8732897-8733598	701	TCONS_00015478	u	-	ENSBTAG00000003263
XLOC_003520	10:11926919-11928116	1197	TCONS_00015533	u	-	ENSBTAG00000003737
XLOC_003529	10:13161104-13161358	254	TCONS_00015543	u	-	ENSBTAG00000000371
XLOC_003546	10:14325824-14326040	216	TCONS_00015560	u	-	ENSBTAG00000045628
XLOC_003547	10:14326979-14327272	293	TCONS_00015561	u	-	ENSBTAG00000045628
XLOC_003570	10:15830279-15830537	258	TCONS_00015585	u	-	ENSBTAG00000009030
XLOC_003571	10:15833656-15834613	957	TCONS_00015586	u	-	ENSBTAG00000009030
XLOC_003630	10:18960730-18961509	779	TCONS_00015645	u	-	ENSBTAG00000001601
XLOC_003633	10:19192657-19193549	892	TCONS_00015648	u	-	ENSBTAG00000006708
XLOC_003653	10:20376150-20376631	481	TCONS_00015668	u	-	ENSBTAG00000025803
XLOC_003658	10:20564273-20564847	574	TCONS_00015673	u	-	ENSBTAG00000004788|ENSBTAG00000010666
XLOC_003665	10:20757357-20757653	296	TCONS_00015680	u	-	ENSBTAG00000002718
XLOC_003668	10:20961001-20961462	461	TCONS_00015683	u	-	ENSBTAG00000045993
XLOC_003680	10:21227724-21228612	888	TCONS_00015696	u	-	ENSBTAG00000007097
XLOC_003683	10:21239094-21240856	1762	TCONS_00015699	u	-	ENSBTAG00000007053
XLOC_003697	10:21676326-21676826	500	TCONS_00015713	u	-	ENSBTAG00000012725
XLOC_003698	10:21677133-21677414	281	TCONS_00015714	u	-	ENSBTAG00000012725
XLOC_003700	10:21697281-21697681	400	TCONS_00015716	u	-	ENSBTAG00000012724
XLOC_003701	10:21697970-21698582	612	TCONS_00015717	u	-	ENSBTAG00000012724
XLOC_003705	10:21724295-21724797	502	TCONS_00015721	u	-	ENSBTAG00000012723
XLOC_003721	10:23326250-23326924	674	TCONS_00015737	u	-	ENSBTAG00000038565
XLOC_003724	10:23339946-23340350	404	TCONS_00015740	u	-	ENSBTAG00000047312
XLOC_003782	10:25702840-25704239	1399	TCONS_00015804	u	-	ENSBTAG00000013249
XLOC_003855	10:30072130-30072943	813	TCONS_00015881	u	-	ENSBTAG00000032613
XLOC_003856	10:30074239-30074617	378	TCONS_00015882	u	-	ENSBTAG00000032613
XLOC_003964	10:36261067-36262586	1519	TCONS_00015991	u	-	ENSBTAG00000025593
XLOC_003966	10:36362822-36363709	887	TCONS_00015993	u	-	ENSBTAG00000002918
XLOC_003968	10:36366640-36367169	529	TCONS_00015995	u	-	ENSBTAG00000002918
XLOC_003970	10:36422759-36423058	299	TCONS_00015997	u	-	ENSBTAG00000013477
XLOC_003982	10:37031662-37031918	256	TCONS_00016009	u	-	ENSBTAG00000001675
XLOC_003984	10:37825067-37825462	395	TCONS_00016011	u	-	ENSBTAG00000008868
XLOC_003985	10:37825809-37826052	243	TCONS_00016012	u	-	ENSBTAG00000008868
XLOC_003990	10:38472166-38472673	507	TCONS_00016017	u	-	ENSBTAG00000013031
XLOC_004015	10:42905560-42908979	3419	TCONS_00016044	u	-	ENSBTAG00000045980
XLOC_004053	10:43866202-43866436	234	TCONS_00016083	u	-	ENSBTAG00000010103
XLOC_004105	10:45315849-45316651	802	TCONS_00016135	u	-	ENSBTAG00000007638
XLOC_004132	10:45638452-45638714	262	TCONS_00016163	u	-	ENSBTAG00000014493
XLOC_004194	10:47954963-47955828	865	TCONS_00016226	u	-	ENSBTAG00000020814
XLOC_004214	10:49764227-49764552	325	TCONS_00016246	u	-	ENSBTAG00000005328
XLOC_004240	10:50284503-50285616	1113	TCONS_00016272	u	-	ENSBTAG00000019114
XLOC_004331	10:57825849-57826081	232	TCONS_00016365	u	-	ENSBTAG00000024958
XLOC_004370	10:60076609-60077527	918	TCONS_00016404	u	-	ENSBTAG00000022801
XLOC_004494	10:68232200-68233710	1510	TCONS_00016532	u	-	ENSBTAG00000017713
XLOC_004568	10:73062684-73065327	2643	TCONS_00016607	u	-	ENSBTAG00000012139
XLOC_004627	10:76922595-76923098	503	TCONS_00016666	u	-	ENSBTAG00000009642
XLOC_004814	10:81516729-81517391	662	TCONS_00016853	u	-	ENSBTAG00000017798
XLOC_004867	10:82534564-82534790	226	TCONS_00016907	u	-	ENSBTAG00000038377
XLOC_004875	10:82876819-82877398	579	TCONS_00016916	u	-	ENSBTAG00000012565
XLOC_004927	10:85668723-85668932	209	TCONS_00016972	u	-	ENSBTAG00000020327
XLOC_004942	10:86500633-86501867	1234	TCONS_00016988	u	-	ENSBTAG00000015052
XLOC_004957	10:86882769-86883229	460	TCONS_00017003	u	-	ENSBTAG00000004322
XLOC_005205	10:103983657-103984070	413	TCONS_00017251	u	-	ENSBTAG00000000359
XLOC_005211	11:263964-267560	3596	TCONS_00017264	x	TMEM87B|XM_002691155.2	ENSBTAG00000012099
XLOC_005245	11:12363837-12368907	5070	TCONS_00017816,TCONS_00017817	u	-	ENSBTAG00000012212
XLOC_005272	11:27646775-27647261	486	TCONS_00018237	x	SRBD1|NM_001205772.1	ENSBTAG00000007508
XLOC_005323	11:72066206-72067221	1015	TCONS_00018979	x	ZNF512|NM_001083472.1	ENSBTAG00000003902
XLOC_005410	11:107258055-107259027	972	TCONS_00020548,TCONS_00020549	u	-	ENSBTAG00000019018
XLOC_005432	11:19041810-19044655	2845	TCONS_00021346,TCONS_00021347	x	CRIM1|NM_001205298.1	ENSBTAG00000009020|ENSBTAG00000009021
XLOC_005448	11:37027874-37028950	1076	TCONS_00021769	u	-	ENSBTAG00000006995
XLOC_005499	11:72971944-72973322	1378	TCONS_00022797	x	CIB4|NM_001076455.2	ENSBTAG00000005041|ENSBTAG00000031150
XLOC_005527	11:97974615-97980070	5455	TCONS_00023341	x	RALGPS1|NM_001193100.1-1	ENSBTAG00000023843
XLOC_005530	11:98323456-98325639	2183	TCONS_00023354	u	-	ENSBTAG00000003525
XLOC_005542	11:101343688-101346494	2806	TCONS_00023617	x	AIF1L|NM_001078079.1	ENSBTAG00000021896|ENSBTAG00000046484
XLOC_005555	11:105573407-105573851	444	TCONS_00024096	u	-	ENSBTAG00000038691
XLOC_005638	11:2116704-2117131	427	TCONS_00024381	u	-	ENSBTAG00000011553
XLOC_005659	11:2521024-2521922	898	TCONS_00024402	u	-	ENSBTAG00000014090
XLOC_005664	11:2728895-2730682	1787	TCONS_00024407	u	-	ENSBTAG00000010846
XLOC_005705	11:5752072-5752327	255	TCONS_00024448	u	-	ENSBTAG00000046971
XLOC_005773	11:7118570-7118956	386	TCONS_00024517	u	-	ENSBTAG00000018571
XLOC_005825	11:10118839-10120322	1483	TCONS_00024572	u	-	ENSBTAG00000016602
XLOC_005831	11:10230592-10231547	955	TCONS_00024578	u	-	ENSBTAG00000004887
XLOC_005894	11:14170808-14171759	951	TCONS_00024641	u	-	ENSBTAG00000012519
XLOC_005915	11:14978884-14979579	695	TCONS_00024664	u	-	ENSBTAG00000027932
XLOC_005939	11:16153417-16154010	593	TCONS_00024688	u	-	ENSBTAG00000008548
XLOC_005954	11:19459009-19459783	774	TCONS_00024703	u	-	ENSBTAG00000014310
XLOC_006031	11:21987753-21988202	449	TCONS_00024781	u	-	ENSBTAG00000017318
XLOC_006154	11:26601080-26601531	451	TCONS_00024906	u	-	ENSBTAG00000032519
XLOC_006165	11:27931411-27933022	1611	TCONS_00024917	u	-	ENSBTAG00000020614
XLOC_006182	11:28570833-28571593	760	TCONS_00024934	u	-	ENSBTAG00000003711
XLOC_006217	11:28981345-28981670	325	TCONS_00024970	u	-	ENSBTAG00000008987
XLOC_006218	11:28982398-28982672	274	TCONS_00024971	u	-	ENSBTAG00000008987
XLOC_006219	11:28983890-28984459	569	TCONS_00024972	u	-	ENSBTAG00000008987
XLOC_006254	11:29754419-29755413	994	TCONS_00025008	u	-	ENSBTAG00000017500
XLOC_006284	11:30820996-30821429	433	TCONS_00025038	u	-	ENSBTAG00000016573
XLOC_006399	11:37025676-37027752	2076	TCONS_00025153	u	-	ENSBTAG00000006995
XLOC_006408	11:38157585-38157972	387	TCONS_00025162	u	-	ENSBTAG00000008909
XLOC_006418	11:38333415-38334678	1263	TCONS_00025172	u	-	ENSBTAG00000017448
XLOC_006568	11:46696403-46696695	292	TCONS_00025323	u	-	ENSBTAG00000019665
XLOC_006593	11:47869959-47870259	300	TCONS_00025348	u	-	ENSBTAG00000002542
XLOC_006603	11:47980593-47984201	3608	TCONS_00025358	u	-	ENSBTAG00000021141
XLOC_006629	11:48843881-48844759	878	TCONS_00025384	u	-	ENSBTAG00000011601
XLOC_006630	11:48847578-48848464	886	TCONS_00025385	u	-	ENSBTAG00000011601
XLOC_006770	11:60930581-60932609	2028	TCONS_00025526	u	-	ENSBTAG00000000899
XLOC_006889	11:67182091-67184536	2445	TCONS_00025645	u	-	ENSBTAG00000000992
XLOC_006895	11:67749892-67750155	263	TCONS_00025652	u	-	ENSBTAG00000000141
XLOC_006905	11:68212767-68213006	239	TCONS_00025662	u	-	ENSBTAG00000037746
XLOC_006906	11:68213387-68213621	234	TCONS_00025663	u	-	ENSBTAG00000037746
XLOC_006917	11:68441901-68443106	1205	TCONS_00025676	u	-	ENSBTAG00000016939
XLOC_006944	11:70957686-70958821	1135	TCONS_00025703	u	-	ENSBTAG00000012447
XLOC_006964	11:72295512-72296010	498	TCONS_00025725	u	-	ENSBTAG00000017283
XLOC_006980	11:72595069-72595624	555	TCONS_00025742	u	-	ENSBTAG00000008884
XLOC_006998	11:73331543-73332604	1061	TCONS_00025760	u	-	ENSBTAG00000000985
XLOC_006999	11:73447006-73447301	295	TCONS_00025761	u	-	ENSBTAG00000019138
XLOC_007075	11:78262457-78265443	2986	TCONS_00025838	u	-	ENSBTAG00000038224
XLOC_007077	11:78266333-78266702	369	TCONS_00025840	u	-	ENSBTAG00000038224
XLOC_007086	11:78468257-78469189	932	TCONS_00025849	u	-	ENSBTAG00000046054
XLOC_007154	11:86046761-86047745	984	TCONS_00025918	u	-	ENSBTAG00000007689
XLOC_007171	11:86940973-86942897	1924	TCONS_00025935	u	-	ENSBTAG00000002716
XLOC_007173	11:86945516-86946626	1110	TCONS_00025937	u	-	ENSBTAG00000002716
XLOC_007228	11:90010265-90010548	283	TCONS_00025993	u	-	ENSBTAG00000016061
XLOC_007258	11:93098754-93099017	263	TCONS_00026024	u	-	ENSBTAG00000016367
XLOC_007271	11:94067929-94068227	298	TCONS_00026037	u	-	ENSBTAG00000039815
XLOC_007274	11:94496201-94497119	918	TCONS_00026040	u	-	ENSBTAG00000014391
XLOC_007293	11:96088029-96088853	824	TCONS_00026060	u	-	ENSBTAG00000015098
XLOC_007300	11:98173190-98173852	662	TCONS_00026067	u	-	ENSBTAG00000023885
XLOC_007315	11:98747732-98748624	892	TCONS_00026084	u	-	ENSBTAG00000011912
XLOC_007321	11:98952693-98953355	662	TCONS_00026090	u	-	ENSBTAG00000015436
XLOC_007330	11:99336977-99338127	1150	TCONS_00026099	u	-	ENSBTAG00000036101
XLOC_007354	11:100040374-100040893	519	TCONS_00026123	u	-	ENSBTAG00000015437
XLOC_007420	11:101973179-101973893	714	TCONS_00026190	u	-	ENSBTAG00000000382
XLOC_007426	11:102368211-102368442	231	TCONS_00026196	u	-	ENSBTAG00000024822
XLOC_007447	11:103389100-103390319	1219	TCONS_00026217	u	-	ENSBTAG00000018975
XLOC_007483	11:104451504-104452003	499	TCONS_00026255	u	-	ENSBTAG00000013242
XLOC_007484	11:104453200-104453748	548	TCONS_00026256	u	-	ENSBTAG00000013242
XLOC_007517	11:105695462-105695707	245	TCONS_00026289	u	-	ENSBTAG00000030246
XLOC_007567	11:107256776-107257805	1029	TCONS_00026344	u	-	ENSBTAG00000019018
XLOC_007596	12:19192667-19194371	1704	TCONS_00026687	x	RCBTB1|NM_001191212.1	ENSBTAG00000034269
XLOC_007631	12:36655557-36656726	1169	TCONS_00027230	x	PARP4|XM_002691868.2	ENSBTAG00000025400
XLOC_007684	12:87678524-87680025	1501	TCONS_00027739	x	LOC100337484|XM_002692008.1	ENSBTAG00000011563
XLOC_007725	12:21508792-21509227	435	TCONS_00028280	u	-	ENSBTAG00000019134
XLOC_007953	12:14725800-14726458	658	TCONS_00029537	u	-	ENSBTAG00000047739
XLOC_007954	12:14726713-14727719	1006	TCONS_00029538	u	-	ENSBTAG00000047739
XLOC_007977	12:14841213-14841460	247	TCONS_00029561	u	-	ENSBTAG00000046664
XLOC_008001	12:15515216-15515457	241	TCONS_00029585	u	-	ENSBTAG00000010156
XLOC_008002	12:15523782-15524824	1042	TCONS_00029586	u	-	ENSBTAG00000010156
XLOC_008004	12:15586562-15587616	1054	TCONS_00029588	u	-	ENSBTAG00000016529
XLOC_008005	12:15588299-15590177	1878	TCONS_00029589	u	-	ENSBTAG00000016529
XLOC_008157	12:21079655-21081181	1526	TCONS_00029742	u	-	ENSBTAG00000008053
XLOC_008158	12:21081680-21082659	979	TCONS_00029743	u	-	ENSBTAG00000008053
XLOC_008330	12:30134333-30134608	275	TCONS_00029921	u	-	ENSBTAG00000013201
XLOC_008400	12:33574433-33576263	1830	TCONS_00029992	u	-	ENSBTAG00000018214
XLOC_008414	12:34874986-34875576	590	TCONS_00030008	u	-	ENSBTAG00000001867
XLOC_008461	12:36527910-36528161	251	TCONS_00030056	u	-	ENSBTAG00000003934
XLOC_008565	12:51010562-51011871	1309	TCONS_00030165	u	-	ENSBTAG00000010680
XLOC_008581	12:52416234-52416593	359	TCONS_00030181	u	-	ENSBTAG00000008259
XLOC_008689	12:55687314-55687672	358	TCONS_00030289	u	-	ENSBTAG00000001774
XLOC_008863	12:69737481-69738965	1484	TCONS_00030463	u	-	ENSBTAG00000022484
XLOC_009190	13:10237188-10238773	1585	TCONS_00030920	x	KIF16B|XM_002692044.1	ENSBTAG00000000939
XLOC_009245	13:43520274-43523163	2889	TCONS_00031878	u	-	ENSBTAG00000007648
XLOC_009256	13:54306975-54307695	720	TCONS_00032294	u	-	ENSBTAG00000011656
XLOC_009270	13:59293248-59294544	1296	TCONS_00032578	x	RBM38|NM_001206023.1	ENSBTAG00000008105
XLOC_009280	13:61742223-61744992	2769	TCONS_00032671,TCONS_00032672,TCONS_00032673	u	-	ENSBTAG00000016171
XLOC_009289	13:67523305-67527752	4447	TCONS_00033037	u	-	ENSBTAG00000004100
XLOC_009408	13:47794934-47795829	895	TCONS_00034812	u	-	ENSBTAG00000006066
XLOC_009433	13:61249370-61250698	1328	TCONS_00035392	u	-	ENSBTAG00000002116
XLOC_009439	13:63340667-63341823	1156	TCONS_00035473	u	-	ENSBTAG00000031354
XLOC_009455	13:70062795-70063822	1027	TCONS_00035754	u	-	ENSBTAG00000003396
XLOC_009458	13:73542140-73543101	961	TCONS_00035807,TCONS_00035808	u	-	ENSBTAG00000012116
XLOC_009462	13:74455304-74456112	808	TCONS_00035848	u	-	ENSBTAG00000005186
XLOC_009500	13:2445228-2446332	1104	TCONS_00036209	u	-	ENSBTAG00000007977
XLOC_009850	13:22971032-22971847	815	TCONS_00036565	u	-	ENSBTAG00000044047
XLOC_009880	13:23702259-23705125	2866	TCONS_00036596	u	-	ENSBTAG00000015584
XLOC_009881	13:23705872-23709181	3309	TCONS_00036597	u	-	ENSBTAG00000015584
XLOC_009925	13:27053028-27053627	599	TCONS_00036641	u	-	ENSBTAG00000015072
XLOC_009926	13:27053739-27054083	344	TCONS_00036642	u	-	ENSBTAG00000015072
XLOC_009980	13:30063955-30064256	301	TCONS_00036696	u	-	ENSBTAG00000008787
XLOC_009993	13:31554645-31555227	582	TCONS_00036709	u	-	ENSBTAG00000005072
XLOC_010000	13:31939199-31940061	862	TCONS_00036716	u	-	ENSBTAG00000018463
XLOC_010005	13:32022910-32023454	544	TCONS_00036721	u	-	ENSBTAG00000011366
XLOC_010021	13:32387642-32388609	967	TCONS_00036737	u	-	ENSBTAG00000002658
XLOC_010036	13:33710292-33710626	334	TCONS_00036752	u	-	ENSBTAG00000012677
XLOC_010139	13:37125077-37126784	1707	TCONS_00036856	u	-	ENSBTAG00000007678
XLOC_010147	13:38177740-38178019	279	TCONS_00036864	u	-	ENSBTAG00000021867
XLOC_010169	13:38701025-38703270	2245	TCONS_00036886	u	-	ENSBTAG00000004620
XLOC_010173	13:38706197-38706824	627	TCONS_00036890	u	-	ENSBTAG00000004620
XLOC_010174	13:38707017-38707288	271	TCONS_00036891	u	-	ENSBTAG00000004620
XLOC_010212	13:41245829-41247133	1304	TCONS_00036930	u	-	ENSBTAG00000006742
XLOC_010265	13:42240321-42240714	393	TCONS_00036983	u	-	ENSBTAG00000004207
XLOC_010292	13:43830831-43831648	817	TCONS_00037012	u	-	ENSBTAG00000017938
XLOC_010312	13:44200971-44201612	641	TCONS_00037033	u	-	ENSBTAG00000038260
XLOC_010343	13:44943378-44944219	841	TCONS_00037064	u	-	ENSBTAG00000015188
XLOC_010377	13:47487585-47488582	997	TCONS_00037098	u	-	ENSBTAG00000017346
XLOC_010480	13:52463253-52464329	1076	TCONS_00037202	u	-	ENSBTAG00000013753
XLOC_010482	13:52777453-52778374	921	TCONS_00037204	u	-	ENSBTAG00000001320
XLOC_010484	13:52843487-52843941	454	TCONS_00037206	u	-	ENSBTAG00000011458
XLOC_010528	13:53604879-53605232	353	TCONS_00037250	u	-	ENSBTAG00000045520
XLOC_010546	13:54060604-54061190	586	TCONS_00037269	u	-	ENSBTAG00000019984
XLOC_010547	13:54062689-54062959	270	TCONS_00037270	u	-	ENSBTAG00000019984
XLOC_010563	13:54468794-54469127	333	TCONS_00037286	u	-	ENSBTAG00000016667
XLOC_010580	13:54999221-55000150	929	TCONS_00037303	u	-	ENSBTAG00000046520
XLOC_010668	13:60188220-60188729	509	TCONS_00037392	u	-	ENSBTAG00000004712
XLOC_010669	13:60190102-60191090	988	TCONS_00037393	u	-	ENSBTAG00000004712
XLOC_010715	13:61250822-61251751	929	TCONS_00037441	u	-	ENSBTAG00000002116
XLOC_010721	13:61607949-61609181	1232	TCONS_00037447	u	-	ENSBTAG00000031254
XLOC_010725	13:61918411-61921958	3547	TCONS_00037451	u	-	ENSBTAG00000009206
XLOC_010734	13:62284970-62286728	1758	TCONS_00037460	u	-	ENSBTAG00000003215
XLOC_010735	13:62286878-62288639	1761	TCONS_00037461	u	-	ENSBTAG00000003215
XLOC_010756	13:63365563-63366897	1334	TCONS_00037484	u	-	ENSBTAG00000018535
XLOC_010760	13:63811988-63812681	693	TCONS_00037488	u	-	ENSBTAG00000013387
XLOC_010780	13:64464943-64465729	786	TCONS_00037508	u	-	ENSBTAG00000006134
XLOC_010785	13:64494100-64494806	706	TCONS_00037513	u	-	ENSBTAG00000006135|ENSBTAG00000011620
XLOC_010860	13:68396581-68398094	1513	TCONS_00037589	u	-	ENSBTAG00000004039
XLOC_010889	13:70653765-70654076	311	TCONS_00037619	u	-	ENSBTAG00000045671
XLOC_010898	13:72858894-72859186	292	TCONS_00037628	u	-	ENSBTAG00000021033
XLOC_010899	13:72859669-72861994	2325	TCONS_00037629	u	-	ENSBTAG00000021033
XLOC_010900	13:72862061-72862623	562	TCONS_00037630	u	-	ENSBTAG00000021033
XLOC_010961	13:73632760-73633008	248	TCONS_00037691	u	-	ENSBTAG00000002187
XLOC_010988	13:75318943-75319712	769	TCONS_00037718	u	-	ENSBTAG00000046725
XLOC_010999	13:75559556-75561971	2415	TCONS_00037729	u	-	ENSBTAG00000020736
XLOC_011004	13:75960888-75961860	972	TCONS_00037734	u	-	ENSBTAG00000027327
XLOC_011063	13:78709841-78710231	390	TCONS_00037794	u	-	ENSBTAG00000018063
XLOC_011191	13:82158941-82159695	754	TCONS_00037924	u	-	ENSBTAG00000000835
XLOC_011219	14:1793449-1795126	1677	TCONS_00038090	u	-	ENSBTAG00000026356
XLOC_011304	14:68466167-68467425	1258	TCONS_00039318	u	-	ENSBTAG00000016278
XLOC_011312	14:74639028-74641015	1987	TCONS_00039459	u	-	ENSBTAG00000017339
XLOC_011409	14:79751583-79753334	1751	TCONS_00041226,TCONS_00041227	u	-	ENSBTAG00000032227
XLOC_011468	14:2628651-2629292	641	TCONS_00041412	u	-	ENSBTAG00000017040
XLOC_011478	14:2826400-2827432	1032	TCONS_00041422	u	-	ENSBTAG00000016210
XLOC_011480	14:2851064-2852496	1432	TCONS_00041424	u	-	ENSBTAG00000047022
XLOC_011486	14:3642800-3643730	930	TCONS_00041430	u	-	ENSBTAG00000015985
XLOC_011493	14:4179675-4180371	696	TCONS_00041437	u	-	ENSBTAG00000020226
XLOC_011505	14:7437149-7438239	1090	TCONS_00041449	u	-	ENSBTAG00000002181
XLOC_011736	14:18302981-18304138	1157	TCONS_00041682	u	-	ENSBTAG00000020693
XLOC_011737	14:18304364-18304986	622	TCONS_00041683	u	-	ENSBTAG00000020693
XLOC_011739	14:18306641-18306969	328	TCONS_00041685	u	-	ENSBTAG00000020693
XLOC_011765	14:20721427-20722621	1194	TCONS_00041711	u	-	ENSBTAG00000040351
XLOC_011775	14:20737396-20738256	860	TCONS_00041721	u	-	ENSBTAG00000044106
XLOC_011842	14:23876681-23880308	3627	TCONS_00041789	u	-	ENSBTAG00000005748
XLOC_011902	14:27862317-27863526	1209	TCONS_00041849	u	-	ENSBTAG00000000948
XLOC_011923	14:29828490-29828940	450	TCONS_00041870	u	-	ENSBTAG00000018557
XLOC_011962	14:32696359-32696686	327	TCONS_00041909	u	-	ENSBTAG00000016716
XLOC_011963	14:32697113-32697423	310	TCONS_00041910	u	-	ENSBTAG00000016716
XLOC_012007	14:36435607-36436071	464	TCONS_00041954	u	-	ENSBTAG00000001808
XLOC_012015	14:37545314-37546886	1572	TCONS_00041962	u	-	ENSBTAG00000005404
XLOC_012043	14:39350482-39350737	255	TCONS_00041990	u	-	ENSBTAG00000012920
XLOC_012057	14:39753407-39754790	1383	TCONS_00042004	u	-	ENSBTAG00000012608
XLOC_012192	14:48936378-48937847	1469	TCONS_00042141	u	-	ENSBTAG00000026254
XLOC_012271	14:57789115-57790691	1576	TCONS_00042220	u	-	ENSBTAG00000039141
XLOC_012470	14:67675887-67676548	661	TCONS_00042421	u	-	ENSBTAG00000026234
XLOC_012477	14:68423025-68424707	1682	TCONS_00042428	u	-	ENSBTAG00000018493
XLOC_012492	14:69928128-69928347	219	TCONS_00042443	u	-	ENSBTAG00000014357
XLOC_012504	14:70304329-70304824	495	TCONS_00042455	u	-	ENSBTAG00000001522
XLOC_012628	14:75393511-75394464	953	TCONS_00042579	u	-	ENSBTAG00000032301
XLOC_012726	14:78903737-78904619	882	TCONS_00042681	u	-	ENSBTAG00000021092
XLOC_012727	14:78904993-78905801	808	TCONS_00042682	u	-	ENSBTAG00000021092
XLOC_012949	15:28523770-28524470	700	TCONS_00043374	x	DSCAML1|XM_002693002.2	ENSBTAG00000016692
XLOC_012984	15:54213350-54213662	312	TCONS_00044423	x	UCP3|NM_174210.1	ENSBTAG00000005259
XLOC_013016	15:82332730-82333903	1173	TCONS_00045242	u	-	ENSBTAG00000002381
XLOC_013044	15:4788202-4790818	2616	TCONS_00045461	x	PDGFD|NM_001083706.1	ENSBTAG00000034827
XLOC_013085	15:45024805-45030928	6123	TCONS_00046401	x	RIC3|NM_001192441.1	ENSBTAG00000004862|ENSBTAG00000004863
XLOC_013122	15:74458136-74458995	859	TCONS_00047186	x	TTC17|NM_001205309.1	ENSBTAG00000031299
XLOC_013130	15:77248890-77249570	680	TCONS_00047268	u	-	ENSBTAG00000007740|ENSBTAG00000033699
XLOC_013140	15:79238258-79238799	541	TCONS_00047463	u	-	ENSBTAG00000031027
XLOC_013142	15:79269758-79270782	1024	TCONS_00047465	u	-	ENSBTAG00000031030
XLOC_013242	15:6636315-6636912	597	TCONS_00047792	u	-	ENSBTAG00000024918
XLOC_013243	15:6637208-6637462	254	TCONS_00047793	u	-	ENSBTAG00000024918
XLOC_013250	15:6745854-6746239	385	TCONS_00047800	u	-	ENSBTAG00000039307|ENSBTAG00000047406
XLOC_013431	15:17856592-17856876	284	TCONS_00047984	u	-	ENSBTAG00000012882
XLOC_013436	15:18413819-18415347	1528	TCONS_00047989	u	-	ENSBTAG00000008709
XLOC_013477	15:22563987-22564487	500	TCONS_00048030	u	-	ENSBTAG00000000434
XLOC_013517	15:25141373-25142380	1007	TCONS_00048070	u	-	ENSBTAG00000008564
XLOC_013529	15:26088684-26097928	9244	TCONS_00048082	u	-	ENSBTAG00000000977
XLOC_013611	15:30461722-30462849	1127	TCONS_00048165	u	-	ENSBTAG00000009749
XLOC_013626	15:31436539-31437501	962	TCONS_00048180	u	-	ENSBTAG00000021342
XLOC_013713	15:36219792-36220739	947	TCONS_00048270	u	-	ENSBTAG00000006755
XLOC_013714	15:36221889-36222629	740	TCONS_00048271	u	-	ENSBTAG00000006755
XLOC_013776	15:38762439-38762856	417	TCONS_00048333	u	-	ENSBTAG00000006556
XLOC_013792	15:39522677-39527474	4797	TCONS_00048349	u	-	ENSBTAG00000009061
XLOC_013797	15:40230984-40231589	605	TCONS_00048354	u	-	ENSBTAG00000011914
XLOC_013808	15:40743835-40745120	1285	TCONS_00048365	u	-	ENSBTAG00000000700
XLOC_013841	15:44496269-44496861	592	TCONS_00048400	u	-	ENSBTAG00000020890
XLOC_013870	15:45831705-45833001	1296	TCONS_00048430	u	-	ENSBTAG00000021483
XLOC_013871	15:45833544-45834348	804	TCONS_00048431	u	-	ENSBTAG00000021483
XLOC_013880	15:46723520-46724382	862	TCONS_00048440	u	-	ENSBTAG00000021147
XLOC_013977	15:53488536-53488890	354	TCONS_00048546	u	-	ENSBTAG00000039050
XLOC_013991	15:54175861-54176491	630	TCONS_00048560	u	-	ENSBTAG00000003682
XLOC_013994	15:54465143-54465711	568	TCONS_00048563	u	-	ENSBTAG00000027610
XLOC_013996	15:54471319-54471902	583	TCONS_00048565	u	-	ENSBTAG00000027610
XLOC_014047	15:56630944-56631338	394	TCONS_00048616	u	-	ENSBTAG00000010826
XLOC_014048	15:56631962-56632420	458	TCONS_00048617	u	-	ENSBTAG00000010826
XLOC_014049	15:56632584-56633012	428	TCONS_00048618	u	-	ENSBTAG00000010826
XLOC_014050	15:56819940-56823775	3835	TCONS_00048619	u	-	ENSBTAG00000001301
XLOC_014051	15:56823892-56824799	907	TCONS_00048620	u	-	ENSBTAG00000001301
XLOC_014065	15:56960225-56960889	664	TCONS_00048634	u	-	ENSBTAG00000001537
XLOC_014182	15:63652516-63653133	617	TCONS_00048754	u	-	ENSBTAG00000047362
XLOC_014208	15:64307487-64308446	959	TCONS_00048780	u	-	ENSBTAG00000020731
XLOC_014209	15:64310415-64310847	432	TCONS_00048781	u	-	ENSBTAG00000020731
XLOC_014231	15:65776256-65776842	586	TCONS_00048803	u	-	ENSBTAG00000020980
XLOC_014232	15:65778196-65778521	325	TCONS_00048804	u	-	ENSBTAG00000020980
XLOC_014263	15:66927640-66927948	308	TCONS_00048835	u	-	ENSBTAG00000047083
XLOC_014269	15:67559728-67560657	929	TCONS_00048841	u	-	ENSBTAG00000019045
XLOC_014273	15:67660070-67661500	1430	TCONS_00048845	u	-	ENSBTAG00000021029
XLOC_014276	15:67765294-67765622	328	TCONS_00048848	u	-	ENSBTAG00000036009
XLOC_014318	15:74329830-74330565	735	TCONS_00048891	u	-	ENSBTAG00000031299
XLOC_014350	15:75070650-75071244	594	TCONS_00048923	u	-	ENSBTAG00000019644
XLOC_014388	15:76823991-76824329	338	TCONS_00048961	u	-	ENSBTAG00000009607
XLOC_014389	15:76824646-76824910	264	TCONS_00048962	u	-	ENSBTAG00000009607
XLOC_014395	15:78317689-78319306	1617	TCONS_00048968	u	-	ENSBTAG00000010681
XLOC_014451	15:79229257-79229667	410	TCONS_00049024	u	-	ENSBTAG00000031028
XLOC_014485	15:81739292-81742308	3016	TCONS_00049058	u	-	ENSBTAG00000027516
XLOC_014512	15:82156004-82156265	261	TCONS_00049086	u	-	ENSBTAG00000016267
XLOC_014526	15:82559606-82559902	296	TCONS_00049101	u	-	ENSBTAG00000007971
XLOC_014537	15:82723340-82723637	297	TCONS_00049112	u	-	ENSBTAG00000030908
XLOC_014580	15:83597979-83598526	547	TCONS_00049155	u	-	ENSBTAG00000002450
XLOC_014661	16:44077036-44079211	2175	TCONS_00050181	u	-	ENSBTAG00000004966
XLOC_014673	16:47968698-47970154	1456	TCONS_00050327	x	RNF207|NM_001078057.1	ENSBTAG00000009075
XLOC_014685	16:52600253-52601294	1041	TCONS_00050639	x	ACAP3|NM_001083687.1	ENSBTAG00000009856|ENSBTAG00000017674
XLOC_014735	16:81130499-81131796	1297	TCONS_00051477	x	KIF14|XM_002694237.1	ENSBTAG00000021874
XLOC_014747	16:2188007-2189315	1308	TCONS_00051650	u	-	ENSBTAG00000009111
XLOC_014766	16:22588187-22591967	3780	TCONS_00051914	x	TGFB2|NM_001113252.1	ENSBTAG00000005359
XLOC_014769	16:26927468-26929786	2318	TCONS_00051971	x	BROX|NM_001205894.1	ENSBTAG00000007595
XLOC_014824	16:65773461-65774696	1235	TCONS_00053353	u	-	ENSBTAG00000000795
XLOC_014851	16:79592596-79593101	505	TCONS_00053796	x	PTPRC|NM_001206523.1	ENSBTAG00000023144
XLOC_014865	16:546953-548860	1907	TCONS_00053853	u	-	ENSBTAG00000015885
XLOC_014885	16:1321694-1322578	884	TCONS_00053874	u	-	ENSBTAG00000012349
XLOC_014913	16:1711857-1712315	458	TCONS_00053902	u	-	ENSBTAG00000008132
XLOC_014914	16:1712401-1713444	1043	TCONS_00053903	u	-	ENSBTAG00000008132
XLOC_014922	16:1961908-1962110	202	TCONS_00053911	u	-	ENSBTAG00000013074
XLOC_014925	16:2114949-2115508	559	TCONS_00053914	u	-	ENSBTAG00000026068|ENSBTAG00000034611
XLOC_014972	16:3166165-3166644	479	TCONS_00053962	u	-	ENSBTAG00000004952
XLOC_014988	16:3338361-3339176	815	TCONS_00053979	u	-	ENSBTAG00000003232
XLOC_014998	16:3571601-3572345	744	TCONS_00053989	u	-	ENSBTAG00000012774
XLOC_015024	16:4780062-4781547	1485	TCONS_00054016	u	-	ENSBTAG00000009876
XLOC_015042	16:5249234-5249853	619	TCONS_00054034	u	-	ENSBTAG00000038496
XLOC_015222	16:22491135-22491395	260	TCONS_00054215	u	-	ENSBTAG00000005359
XLOC_015296	16:27308247-27309749	1502	TCONS_00054290	u	-	ENSBTAG00000000477
XLOC_015307	16:27384494-27385676	1182	TCONS_00054301	u	-	ENSBTAG00000020989
XLOC_015318	16:28043382-28043641	259	TCONS_00054312	u	-	ENSBTAG00000022942
XLOC_015327	16:28093187-28093419	232	TCONS_00054321	u	-	ENSBTAG00000012705
XLOC_015335	16:28226851-28227121	270	TCONS_00054330	u	-	ENSBTAG00000019471
XLOC_015357	16:29984201-29985415	1214	TCONS_00054353	u	-	ENSBTAG00000002139
XLOC_015420	16:33285641-33285962	321	TCONS_00054417	u	-	ENSBTAG00000001478
XLOC_015425	16:33526950-33527768	818	TCONS_00054422	u	-	ENSBTAG00000013885
XLOC_015431	16:34129149-34130822	1673	TCONS_00054428	u	-	ENSBTAG00000017788
XLOC_015566	16:42373503-42373945	442	TCONS_00054564	u	-	ENSBTAG00000024928
XLOC_015568	16:42698642-42699062	420	TCONS_00054566	u	-	ENSBTAG00000021739
XLOC_015589	16:43401117-43401646	529	TCONS_00054587	u	-	ENSBTAG00000002590
XLOC_015599	16:43459099-43459920	821	TCONS_00054597	u	-	ENSBTAG00000012808
XLOC_015696	16:47714869-47716338	1469	TCONS_00054695	u	-	ENSBTAG00000016728
XLOC_015697	16:47717634-47718404	770	TCONS_00054696	u	-	ENSBTAG00000016728
XLOC_015699	16:47940641-47940865	224	TCONS_00054698	u	-	ENSBTAG00000013071
XLOC_015700	16:47954876-47957158	2282	TCONS_00054699	u	-	ENSBTAG00000024525|ENSBTAG00000048308
XLOC_015723	16:49614691-49615125	434	TCONS_00054723	u	-	ENSBTAG00000030805
XLOC_015743	16:51837484-51838041	557	TCONS_00054743	u	-	ENSBTAG00000014136
XLOC_015747	16:52220823-52222518	1695	TCONS_00054747	u	-	ENSBTAG00000031749
XLOC_015758	16:52422866-52423705	839	TCONS_00054758	u	-	ENSBTAG00000012247
XLOC_015759	16:52430470-52430794	324	TCONS_00054759	u	-	ENSBTAG00000010696
XLOC_015767	16:52641053-52641863	810	TCONS_00054769	u	-	ENSBTAG00000014511
XLOC_015769	16:52718898-52720172	1274	TCONS_00054771	u	-	ENSBTAG00000014705|ENSBTAG00000014707
XLOC_015771	16:52740983-52741464	481	TCONS_00054773	u	-	ENSBTAG00000014540
XLOC_015826	16:55563762-55564370	608	TCONS_00054828	u	-	ENSBTAG00000019931
XLOC_015861	16:58595935-58596321	386	TCONS_00054864	u	-	ENSBTAG00000031385
XLOC_015863	16:58597205-58598356	1151	TCONS_00054866	u	-	ENSBTAG00000031385
XLOC_015906	16:62531986-62533518	1532	TCONS_00054909	u	-	ENSBTAG00000035226
XLOC_015911	16:62803584-62803987	403	TCONS_00054914	u	-	ENSBTAG00000014191
XLOC_015945	16:64094936-64095552	616	TCONS_00054950	u	-	ENSBTAG00000020887
XLOC_015980	16:65372979-65374417	1438	TCONS_00054985	u	-	ENSBTAG00000019821
XLOC_016005	16:67596011-67597556	1545	TCONS_00055010	u	-	ENSBTAG00000000023
XLOC_016006	16:67597712-67598435	723	TCONS_00055011	u	-	ENSBTAG00000000023
XLOC_016125	16:72237692-72238128	436	TCONS_00055134	u	-	ENSBTAG00000001181
XLOC_016134	16:72619123-72619477	354	TCONS_00055143	u	-	ENSBTAG00000010016
XLOC_016246	16:75564059-75564625	566	TCONS_00055256	u	-	ENSBTAG00000016542
XLOC_016247	16:75564802-75565062	260	TCONS_00055257	u	-	ENSBTAG00000016542
XLOC_016248	16:75566288-75566502	214	TCONS_00055258	u	-	ENSBTAG00000016542
XLOC_016249	16:75567002-75567237	235	TCONS_00055259	u	-	ENSBTAG00000016542
XLOC_016366	17:4877156-4880192	3036	TCONS_00055443	u	-	ENSBTAG00000009161
XLOC_016386	17:29362083-29368493	6410	TCONS_00055731	u	-	ENSBTAG00000017493
XLOC_016428	17:64808139-64808758	619	TCONS_00056784	u	-	ENSBTAG00000017389
XLOC_016511	17:54398006-54399684	1678	TCONS_00058565	x	RILPL1|NM_001075226.1	ENSBTAG00000008061
XLOC_016513	17:54798960-54801726	2766	TCONS_00058587	x	PITPNM2|NM_001191383.1	ENSBTAG00000001593|ENSBTAG00000001594|ENSBTAG00000001597
XLOC_016514	17:55397923-55399341	1418	TCONS_00058657	u	-	ENSBTAG00000004199
XLOC_016611	17:2893944-2894593	649	TCONS_00059858	u	-	ENSBTAG00000007234
XLOC_016734	17:11921962-11922810	848	TCONS_00059983	u	-	ENSBTAG00000034522
XLOC_016740	17:12318454-12318676	222	TCONS_00059989	u	-	ENSBTAG00000014060
XLOC_016973	17:32707292-32707843	551	TCONS_00060228	u	-	ENSBTAG00000003345
XLOC_017086	17:41765632-41766256	624	TCONS_00060341	u	-	ENSBTAG00000017069
XLOC_017176	17:45152155-45152813	658	TCONS_00060432	u	-	ENSBTAG00000039242
XLOC_017184	17:45369784-45370525	741	TCONS_00060440	u	-	ENSBTAG00000013951
XLOC_017185	17:45372228-45372795	567	TCONS_00060441	u	-	ENSBTAG00000013951
XLOC_017186	17:45374162-45375106	944	TCONS_00060442	u	-	ENSBTAG00000013951
XLOC_017193	17:46031389-46031873	484	TCONS_00060449	u	-	ENSBTAG00000022084
XLOC_017195	17:46034807-46037032	2225	TCONS_00060451	u	-	ENSBTAG00000020423
XLOC_017236	17:52969846-52971045	1199	TCONS_00060492	u	-	ENSBTAG00000005678
XLOC_017297	17:55856109-55856757	648	TCONS_00060554	u	-	ENSBTAG00000004457
XLOC_017329	17:56811218-56811530	312	TCONS_00060586	u	-	ENSBTAG00000011198
XLOC_017387	17:60899272-60899939	667	TCONS_00060645	u	-	ENSBTAG00000001888
XLOC_017448	17:62528754-62528999	245	TCONS_00060708	u	-	ENSBTAG00000011384
XLOC_017456	17:63272478-63273534	1056	TCONS_00060716	u	-	ENSBTAG00000008945
XLOC_017457	17:63273628-63275354	1726	TCONS_00060717	u	-	ENSBTAG00000008945
XLOC_017481	17:64495673-64496555	882	TCONS_00060741	u	-	ENSBTAG00000031693
XLOC_017521	17:68353098-68353388	290	TCONS_00060782	u	-	ENSBTAG00000037832
XLOC_017595	17:72071619-72072952	1333	TCONS_00060857	u	-	ENSBTAG00000017023
XLOC_017608	17:73270916-73272060	1144	TCONS_00060871	u	-	ENSBTAG00000007375
XLOC_017611	17:73401497-73403399	1902	TCONS_00060874	u	-	ENSBTAG00000006730
XLOC_017612	17:73403663-73404865	1202	TCONS_00060875	u	-	ENSBTAG00000006730
XLOC_017614	17:73422538-73422756	218	TCONS_00060877	u	-	ENSBTAG00000006608
XLOC_017648	17:74494188-74495315	1127	TCONS_00060915	u	-	ENSBTAG00000020161
XLOC_017661	17:74628489-74629327	838	TCONS_00060928	u	-	ENSBTAG00000008528
XLOC_017662	17:74630543-74631017	474	TCONS_00060929	u	-	ENSBTAG00000008528
XLOC_017663	17:74631218-74631443	225	TCONS_00060930	u	-	ENSBTAG00000008528
XLOC_017686	18:1906609-1911039	4430	TCONS_00061006,TCONS_00061007,TCONS_00061008	x	PDPR|NM_174781.2	ENSBTAG00000016471
XLOC_017714	18:12970863-12974487	3624	TCONS_00061256	x	FBXO31|XM_002694853.2	ENSBTAG00000002226
XLOC_017768	18:46675344-46676871	1527	TCONS_00062732	u	-	ENSBTAG00000009714
XLOC_017825	18:57777852-57778835	983	TCONS_00064307	u	-	ENSBTAG00000020447
XLOC_017835	18:58681528-58686464	4936	TCONS_00064412,TCONS_00064415	u	-	ENSBTAG00000030470|ENSBTAG00000038903
XLOC_017890	18:1769340-1770969	1629	TCONS_00065255	u	-	ENSBTAG00000003570
XLOC_017897	18:6554872-6556880	2008	TCONS_00065449	u	-	ENSBTAG00000044192
XLOC_017903	18:8516703-8520420	3717	TCONS_00065482	u	-	ENSBTAG00000002103
XLOC_017937	18:24001981-24007384	5403	TCONS_00065989	x	SLC6A2|NM_174608.2	ENSBTAG00000003353
XLOC_017949	18:36899269-36907001	7732	TCONS_00066448	x	NFAT5|XM_002694839.2	ENSBTAG00000020632
XLOC_017955	18:39483323-39486278	2955	TCONS_00066500	x	AP1G1|NM_001191436.1	ENSBTAG00000002769
XLOC_017975	18:47278671-47280832	2161	TCONS_00066751,TCONS_00066752	u	-	ENSBTAG00000023464
XLOC_018009	18:55479670-55482149	2479	TCONS_00067608	u	-	ENSBTAG00000018013
XLOC_018011	18:55923102-55923896	794	TCONS_00067700	u	-	ENSBTAG00000001294
XLOC_018024	18:57388450-57389485	1035	TCONS_00067913	u	-	ENSBTAG00000015125
XLOC_018099	18:1335054-1336322	1268	TCONS_00068706	u	-	ENSBTAG00000018244
XLOC_018201	18:6554356-6554783	427	TCONS_00068809	u	-	ENSBTAG00000044192
XLOC_018239	18:8589544-8590646	1102	TCONS_00068848	u	-	ENSBTAG00000018394
XLOC_018277	18:10494667-10496819	2152	TCONS_00068886	u	-	ENSBTAG00000016695
XLOC_018401	18:14693083-14694066	983	TCONS_00069014	u	-	ENSBTAG00000040356
XLOC_018483	18:17818040-17819898	1858	TCONS_00069098	u	-	ENSBTAG00000015194
XLOC_018541	18:19180969-19181838	869	TCONS_00069157	u	-	ENSBTAG00000020936
XLOC_018670	18:23858098-23859202	1104	TCONS_00069287	u	-	ENSBTAG00000019272
XLOC_018681	18:24122007-24122303	296	TCONS_00069298	u	-	ENSBTAG00000001595|ENSBTAG00000023659
XLOC_018694	18:25045360-25046495	1135	TCONS_00069311	u	-	ENSBTAG00000016896
XLOC_018708	18:25500415-25501239	824	TCONS_00069325	u	-	ENSBTAG00000001191
XLOC_018749	18:32792551-32793847	1296	TCONS_00069366	u	-	ENSBTAG00000032092
XLOC_018767	18:34393384-34393771	387	TCONS_00069384	u	-	ENSBTAG00000038858
XLOC_018774	18:34632951-34633407	456	TCONS_00069391	u	-	ENSBTAG00000010132
XLOC_018785	18:34993819-34994095	276	TCONS_00069402	u	-	ENSBTAG00000039190
XLOC_018796	18:36093754-36094410	656	TCONS_00069413	u	-	ENSBTAG00000033248
XLOC_018817	18:37103589-37104955	1366	TCONS_00069434	u	-	ENSBTAG00000018425
XLOC_018818	18:37105165-37105921	756	TCONS_00069435	u	-	ENSBTAG00000018425
XLOC_018880	18:44004303-44005304	1001	TCONS_00069498	u	-	ENSBTAG00000017560
XLOC_018881	18:44016163-44016402	239	TCONS_00069499	u	-	ENSBTAG00000031941
XLOC_018883	18:44404961-44405398	437	TCONS_00069501	u	-	ENSBTAG00000017956
XLOC_018895	18:44977337-44977819	482	TCONS_00069513	u	-	ENSBTAG00000006396
XLOC_018938	18:46225263-46225569	306	TCONS_00069559	u	-	ENSBTAG00000011887
XLOC_018939	18:46227137-46227941	804	TCONS_00069560	u	-	ENSBTAG00000011887
XLOC_018951	18:46957633-46958986	1353	TCONS_00069572	u	-	ENSBTAG00000015001|ENSBTAG00000015002|ENSBTAG00000015004
XLOC_018988	18:48796464-48796937	473	TCONS_00069613	u	-	ENSBTAG00000031538
XLOC_019066	18:51211414-51212525	1111	TCONS_00069694	u	-	ENSBTAG00000038321
XLOC_019067	18:51212761-51213494	733	TCONS_00069695	u	-	ENSBTAG00000038321
XLOC_019085	18:51872436-51872801	365	TCONS_00069714	u	-	ENSBTAG00000002976
XLOC_019089	18:51998488-51999044	556	TCONS_00069718	u	-	ENSBTAG00000004377
XLOC_019090	18:52118210-52118465	255	TCONS_00069719	u	-	ENSBTAG00000001260
XLOC_019111	18:52578190-52578670	480	TCONS_00069740	u	-	ENSBTAG00000040209
XLOC_019134	18:52962606-52964387	1781	TCONS_00069763	u	-	ENSBTAG00000009495
XLOC_019152	18:53297350-53300396	3046	TCONS_00069781	u	-	ENSBTAG00000015836
XLOC_019156	18:53667927-53668610	683	TCONS_00069786	u	-	ENSBTAG00000005527
XLOC_019197	18:54771602-54772541	939	TCONS_00069835	u	-	ENSBTAG00000037735
XLOC_019200	18:55069984-55070475	491	TCONS_00069838	u	-	ENSBTAG00000021191
XLOC_019222	18:55992027-55992739	712	TCONS_00069861	u	-	ENSBTAG00000013343|ENSBTAG00000039958
XLOC_019223	18:56035492-56035871	379	TCONS_00069862	u	-	ENSBTAG00000016125|ENSBTAG00000047078
XLOC_019225	18:56271304-56271726	422	TCONS_00069864	u	-	ENSBTAG00000011421
XLOC_019226	18:56532622-56532881	259	TCONS_00069865	u	-	ENSBTAG00000006646
XLOC_019284	18:58794318-58795079	761	TCONS_00069926	u	-	ENSBTAG00000038125
XLOC_019330	18:60540124-60540748	624	TCONS_00069976	u	-	ENSBTAG00000038702
XLOC_019331	18:60541083-60542575	1492	TCONS_00069977	u	-	ENSBTAG00000038702
XLOC_019353	18:61631549-61632354	805	TCONS_00070002	u	-	ENSBTAG00000047602
XLOC_019368	18:62015703-62015979	276	TCONS_00070017	u	-	ENSBTAG00000018152
XLOC_019370	18:62017260-62018098	838	TCONS_00070019	u	-	ENSBTAG00000018152
XLOC_019372	18:62101199-62104676	3477	TCONS_00070021	u	-	ENSBTAG00000021657
XLOC_019383	18:62382975-62385978	3003	TCONS_00070032	u	-	ENSBTAG00000037582
XLOC_019397	18:62544275-62545217	942	TCONS_00070047	u	-	ENSBTAG00000023343
XLOC_019403	18:62870235-62870464	229	TCONS_00070053	u	-	ENSBTAG00000047473
XLOC_019436	18:64593414-64594156	742	TCONS_00070090	u	-	ENSBTAG00000003261
XLOC_019452	18:65075507-65076461	954	TCONS_00070109	u	-	ENSBTAG00000047568
XLOC_019479	18:65844678-65845488	810	TCONS_00070137	u	-	ENSBTAG00000015989
XLOC_019488	19:625957-627828	1871	TCONS_00070149	x	CA10|NM_001079609.1	ENSBTAG00000034681
XLOC_019521	19:20731806-20733627	1821	TCONS_00070837	x	C19H17orf63|XM_002695749.1	ENSBTAG00000047717
XLOC_019599	19:46648882-46650443	1561	TCONS_00072821	x	LOC535946|XM_003587457.1	ENSBTAG00000012564
XLOC_019607	19:49836374-49840398	4024	TCONS_00072989	x	PITPNC1|XM_003587467.1	ENSBTAG00000044065
XLOC_019621	19:52714340-52716087	1747	TCONS_00073292	u	-	ENSBTAG00000015339
XLOC_019623	19:53099921-53101134	1213	TCONS_00073308	x	GAA|NM_173913.2	ENSBTAG00000016021
XLOC_019665	19:9919267-9920662	1395	TCONS_00074299	x	RAD51C|XM_002695600.2	ENSBTAG00000015036
XLOC_019718	19:35385605-35388419	2814	TCONS_00076206,TCONS_00076207	u	-	ENSBTAG00000016432
XLOC_019732	19:38577048-38579164	2116	TCONS_00076505	u	-	ENSBTAG00000009979|ENSBTAG00000021427
XLOC_019733	19:38580562-38581517	955	TCONS_00076506	u	-	ENSBTAG00000009979
XLOC_019736	19:39767135-39771172	4037	TCONS_00076582	x	ARHGAP23|XM_002695947.2	ENSBTAG00000016911
XLOC_019752	19:43507971-43508441	470	TCONS_00077021	u	-	ENSBTAG00000030334
XLOC_019753	19:43510262-43512165	1903	TCONS_00077022	x	AOC2|NM_001206861.1	ENSBTAG00000030333|ENSBTAG00000030334
XLOC_019754	19:43513356-43513710	354	TCONS_00077023	x	AOC2|NM_001206861.1	ENSBTAG00000030333|ENSBTAG00000030334
XLOC_019759	19:43942077-43943687	1610	TCONS_00077071	u	-	ENSBTAG00000016847
XLOC_019785	19:53976194-53977397	1203	TCONS_00077837	u	-	ENSBTAG00000006276
XLOC_019786	19:54130952-54133688	2736	TCONS_00077845	x	TIMP2|NM_174472.3	ENSBTAG00000010899
XLOC_019794	19:55854696-55856528	1832	TCONS_00077998,TCONS_00077999	x	CYGB|NM_001206720.1	ENSBTAG00000005556
XLOC_019992	19:10541518-10543828	2310	TCONS_00078570	u	-	ENSBTAG00000019806
XLOC_019993	19:10544127-10544461	334	TCONS_00078571	u	-	ENSBTAG00000019806
XLOC_020028	19:11286477-11287129	652	TCONS_00078606	u	-	ENSBTAG00000011721
XLOC_020065	19:13747585-13748665	1080	TCONS_00078644	u	-	ENSBTAG00000017567
XLOC_020100	19:14853649-14854880	1231	TCONS_00078679	u	-	ENSBTAG00000006916
XLOC_020112	19:16105522-16106300	778	TCONS_00078691	u	-	ENSBTAG00000008832
XLOC_020114	19:16107352-16107817	465	TCONS_00078693	u	-	ENSBTAG00000008832
XLOC_020115	19:16107970-16108475	505	TCONS_00078694	u	-	ENSBTAG00000008832
XLOC_020116	19:16108810-16109234	424	TCONS_00078695	u	-	ENSBTAG00000008832
XLOC_020120	19:17616852-17619046	2194	TCONS_00078699	u	-	ENSBTAG00000008913
XLOC_020122	19:18029824-18031621	1797	TCONS_00078701	u	-	ENSBTAG00000004475|ENSBTAG00000018897
XLOC_020140	19:18323979-18325807	1828	TCONS_00078719	u	-	ENSBTAG00000017225
XLOC_020194	19:20544610-20545124	514	TCONS_00078773	u	-	ENSBTAG00000013095
XLOC_020195	19:20563820-20564233	413	TCONS_00078774	u	-	ENSBTAG00000013096
XLOC_020234	19:21792591-21794419	1828	TCONS_00078815	u	-	ENSBTAG00000019341
XLOC_020251	19:21957775-21958531	756	TCONS_00078832	u	-	ENSBTAG00000002609
XLOC_020276	19:23554539-23556296	1757	TCONS_00078857	u	-	ENSBTAG00000012302
XLOC_020289	19:25159652-25160274	622	TCONS_00078870	u	-	ENSBTAG00000014806
XLOC_020295	19:25656885-25657209	324	TCONS_00078876	u	-	ENSBTAG00000007436
XLOC_020297	19:25664422-25665000	578	TCONS_00078878	u	-	ENSBTAG00000007437
XLOC_020318	19:27172773-27173443	670	TCONS_00078899	u	-	ENSBTAG00000013392
XLOC_020381	19:28403261-28404797	1536	TCONS_00078963	u	-	ENSBTAG00000003891
XLOC_020383	19:28428068-28428972	904	TCONS_00078965	u	-	ENSBTAG00000001702
XLOC_020384	19:28516096-28516507	411	TCONS_00078966	u	-	ENSBTAG00000018808|ENSBTAG00000018809
XLOC_020389	19:28605883-28606493	610	TCONS_00078971	u	-	ENSBTAG00000039299
XLOC_020396	19:28675247-28676610	1363	TCONS_00078978	u	-	ENSBTAG00000021151
XLOC_020410	19:29080368-29081042	674	TCONS_00078992	u	-	ENSBTAG00000012137
XLOC_020411	19:29081678-29082680	1002	TCONS_00078993	u	-	ENSBTAG00000012137
XLOC_020464	19:33352971-33353418	447	TCONS_00079046	u	-	ENSBTAG00000019070
XLOC_020466	19:33354206-33354996	790	TCONS_00079048	u	-	ENSBTAG00000019070
XLOC_020481	19:33848863-33849084	221	TCONS_00079063	u	-	ENSBTAG00000017246
XLOC_020486	19:34118990-34119931	941	TCONS_00079068	u	-	ENSBTAG00000000928
XLOC_020506	19:34679420-34680534	1114	TCONS_00079090	u	-	ENSBTAG00000006187
XLOC_020556	19:36509541-36510681	1140	TCONS_00079144	u	-	ENSBTAG00000000546
XLOC_020564	19:36606546-36608163	1617	TCONS_00079152	u	-	ENSBTAG00000025183
XLOC_020565	19:36609710-36609925	215	TCONS_00079153	u	-	ENSBTAG00000025183
XLOC_020626	19:38581623-38582378	755	TCONS_00079216	u	-	ENSBTAG00000009979
XLOC_020651	19:40864931-40865730	799	TCONS_00079241	u	-	ENSBTAG00000030523
XLOC_020652	19:40866529-40867206	677	TCONS_00079242	u	-	ENSBTAG00000030523
XLOC_020660	19:41083671-41084044	373	TCONS_00079251	u	-	ENSBTAG00000006250
XLOC_020671	19:41324969-41325782	813	TCONS_00079262	u	-	ENSBTAG00000008611
XLOC_020681	19:41614822-41615733	911	TCONS_00079272	u	-	ENSBTAG00000030546
XLOC_020703	19:42598511-42599765	1254	TCONS_00079300	u	-	ENSBTAG00000017685
XLOC_020708	19:43143232-43143466	234	TCONS_00079306	u	-	ENSBTAG00000039684
XLOC_020709	19:43145347-43145814	467	TCONS_00079307	u	-	ENSBTAG00000039684
XLOC_020730	19:43587294-43588205	911	TCONS_00079328	u	-	ENSBTAG00000010184
XLOC_020766	19:45070524-45070840	316	TCONS_00079366	u	-	ENSBTAG00000005696
XLOC_020767	19:45073613-45073838	225	TCONS_00079367	u	-	ENSBTAG00000005696
XLOC_020773	19:45284153-45285688	1535	TCONS_00079373	u	-	ENSBTAG00000011759
XLOC_020811	19:49173185-49173542	357	TCONS_00079412	u	-	ENSBTAG00000012066
XLOC_020816	19:49308800-49309247	447	TCONS_00079417	u	-	ENSBTAG00000018420
XLOC_020887	19:51677779-51678059	280	TCONS_00079490	u	-	ENSBTAG00000003786
XLOC_020914	19:52304848-52306376	1528	TCONS_00079517	u	-	ENSBTAG00000002883
XLOC_020983	19:56013336-56013542	206	TCONS_00079592	u	-	ENSBTAG00000030172
XLOC_020984	19:56014565-56014884	319	TCONS_00079593	u	-	ENSBTAG00000030172
XLOC_020985	19:56043673-56043929	256	TCONS_00079594	u	-	ENSBTAG00000030173
XLOC_021004	19:57049372-57050452	1080	TCONS_00079613	u	-	ENSBTAG00000039466
XLOC_021036	19:57831360-57831775	415	TCONS_00079646	u	-	ENSBTAG00000030164
XLOC_021132	19:62504279-62504804	525	TCONS_00079743	u	-	ENSBTAG00000009345
XLOC_021153	19:63669652-63671265	1613	TCONS_00079765	u	-	ENSBTAG00000000589
XLOC_021227	2:73373051-73375242	2191	TCONS_00081001	u	-	ENSBTAG00000007765
XLOC_021228	2:73376539-73377589	1050	TCONS_00081002	u	-	ENSBTAG00000007765
XLOC_021229	2:73488200-73490709	2509	TCONS_00081005	x	CLASP1|NM_001191492.1	ENSBTAG00000019781
XLOC_021252	2:104485808-104487392	1584	TCONS_00081556	u	-	ENSBTAG00000013215
XLOC_021254	2:104491299-104492153	854	TCONS_00081558	u	-	ENSBTAG00000013215
XLOC_021258	2:107113553-107113879	326	TCONS_00081627	u	-	ENSBTAG00000015520
XLOC_021277	2:121387402-121397382	9980	TCONS_00082149,TCONS_00082150,TCONS_00082151,TCONS_00082152,TCONS_00082153,TCONS_00082154	u	-	ENSBTAG00000020548
XLOC_021300	2:130896331-130897578	1247	TCONS_00082687	u	-	ENSBTAG00000016448
XLOC_021311	2:134778947-134781453	2506	TCONS_00082972	u	-	ENSBTAG00000030322
XLOC_021348	2:21725178-21725787	609	TCONS_00083548	u	-	ENSBTAG00000002295
XLOC_021456	2:126469251-126470641	1390	TCONS_00085703	x	WASF2|NM_001081511.1	ENSBTAG00000018374
XLOC_021477	2:133950799-133951268	469	TCONS_00086120	u	-	ENSBTAG00000012289
XLOC_021478	2:133951403-133952716	1313	TCONS_00086121	u	-	ENSBTAG00000012289
XLOC_021524	2:4379708-4382095	2387	TCONS_00086280	u	-	ENSBTAG00000006003
XLOC_021561	2:5348916-5349819	903	TCONS_00086317	u	-	ENSBTAG00000019177|ENSBTAG00000034949
XLOC_021625	2:7779193-7779569	376	TCONS_00086382	u	-	ENSBTAG00000007141
XLOC_021626	2:7779685-7780616	931	TCONS_00086383	u	-	ENSBTAG00000007141
XLOC_021675	2:13500117-13500772	655	TCONS_00086432	u	-	ENSBTAG00000020961
XLOC_021677	2:13722327-13722980	653	TCONS_00086434	u	-	ENSBTAG00000010977
XLOC_021691	2:14952717-14952972	255	TCONS_00086448	u	-	ENSBTAG00000001755
XLOC_021692	2:14953549-14953758	209	TCONS_00086449	u	-	ENSBTAG00000001755
XLOC_021737	2:15668253-15668729	476	TCONS_00086495	u	-	ENSBTAG00000043956
XLOC_021842	2:20821161-20821701	540	TCONS_00086601	u	-	ENSBTAG00000016033
XLOC_021844	2:20940084-20940536	452	TCONS_00086603	u	-	ENSBTAG00000018061
XLOC_021930	2:23439858-23440777	919	TCONS_00086690	u	-	ENSBTAG00000001083
XLOC_021955	2:24603441-24604717	1276	TCONS_00086720	u	-	ENSBTAG00000010118
XLOC_021985	2:25702331-25702979	648	TCONS_00086750	u	-	ENSBTAG00000032846
XLOC_022001	2:25767406-25771246	3840	TCONS_00086766	u	-	ENSBTAG00000003207
XLOC_022044	2:28402655-28403139	484	TCONS_00086809	u	-	ENSBTAG00000003164
XLOC_022272	2:30976914-30977580	666	TCONS_00087037	u	-	ENSBTAG00000038180
XLOC_022338	2:34212357-34213080	723	TCONS_00087103	u	-	ENSBTAG00000008142
XLOC_022339	2:34213453-34214758	1305	TCONS_00087104	u	-	ENSBTAG00000008142
XLOC_022355	2:35058119-35060079	1960	TCONS_00087120	u	-	ENSBTAG00000021692
XLOC_022375	2:36655855-36656218	363	TCONS_00087140	u	-	ENSBTAG00000038195
XLOC_022390	2:37589380-37590402	1022	TCONS_00087155	u	-	ENSBTAG00000032481
XLOC_022398	2:38321195-38322585	1390	TCONS_00087163	u	-	ENSBTAG00000012801
XLOC_022415	2:38791937-38792494	557	TCONS_00087180	u	-	ENSBTAG00000017376
XLOC_022416	2:38792643-38793201	558	TCONS_00087181	u	-	ENSBTAG00000017376
XLOC_022479	2:42761157-42762563	1406	TCONS_00087244	u	-	ENSBTAG00000021526
XLOC_022500	2:44846876-44847701	825	TCONS_00087266	u	-	ENSBTAG00000007239
XLOC_022504	2:45799839-45800137	298	TCONS_00087270	u	-	ENSBTAG00000039731
XLOC_022543	2:47064776-47066310	1534	TCONS_00087309	u	-	ENSBTAG00000019683
XLOC_022547	2:47796900-47797794	894	TCONS_00087313	u	-	ENSBTAG00000019592
XLOC_022609	2:52271675-52272030	355	TCONS_00087375	u	-	ENSBTAG00000012615
XLOC_022675	2:59373526-59373818	292	TCONS_00087441	u	-	ENSBTAG00000014432
XLOC_022692	2:62839954-62841704	1750	TCONS_00087458	u	-	ENSBTAG00000018753
XLOC_022790	2:71277969-71279101	1132	TCONS_00087558	u	-	ENSBTAG00000003771
XLOC_022808	2:71897960-71898807	847	TCONS_00087576	u	-	ENSBTAG00000009058
XLOC_022827	2:72521477-72522513	1036	TCONS_00087595	u	-	ENSBTAG00000032017
XLOC_022959	2:85074485-85074692	207	TCONS_00087727	u	-	ENSBTAG00000013196
XLOC_023082	2:88806635-88807377	742	TCONS_00087853	u	-	ENSBTAG00000031595
XLOC_023104	2:89447729-89447946	217	TCONS_00087875	u	-	ENSBTAG00000002272
XLOC_023138	2:90276749-90277274	525	TCONS_00087910	u	-	ENSBTAG00000015718
XLOC_023274	2:95036748-95037068	320	TCONS_00088049	u	-	ENSBTAG00000031166
XLOC_023417	2:104779109-104780722	1613	TCONS_00088192	u	-	ENSBTAG00000016183
XLOC_023450	2:107945759-107946779	1020	TCONS_00088225	u	-	ENSBTAG00000013782
XLOC_023558	2:118924576-118925598	1022	TCONS_00088335	u	-	ENSBTAG00000009664
XLOC_023561	2:119170380-119171139	759	TCONS_00088338	u	-	ENSBTAG00000037702
XLOC_023573	2:119527758-119528308	550	TCONS_00088350	u	-	ENSBTAG00000017431
XLOC_023582	2:119653427-119654394	967	TCONS_00088359	u	-	ENSBTAG00000026710
XLOC_023600	2:119993995-119995685	1690	TCONS_00088377	u	-	ENSBTAG00000001359
XLOC_023605	2:120035809-120036288	479	TCONS_00088382	u	-	ENSBTAG00000016174
XLOC_023620	2:120307451-120307722	271	TCONS_00088398	u	-	ENSBTAG00000005207
XLOC_023650	2:121173335-121174172	837	TCONS_00088431	u	-	ENSBTAG00000004603
XLOC_023651	2:121174424-121175395	971	TCONS_00088432	u	-	ENSBTAG00000004603
XLOC_023666	2:121970194-121971186	992	TCONS_00088447	u	-	ENSBTAG00000046044
XLOC_023670	2:122173867-122174717	850	TCONS_00088451	u	-	ENSBTAG00000027930
XLOC_023674	2:122189379-122189611	232	TCONS_00088455	u	-	ENSBTAG00000016954
XLOC_023735	2:125337594-125338593	999	TCONS_00088516	u	-	ENSBTAG00000001160
XLOC_023738	2:125427895-125429006	1111	TCONS_00088519	u	-	ENSBTAG00000021525
XLOC_023739	2:125430343-125430613	270	TCONS_00088520	u	-	ENSBTAG00000021525|ENSBTAG00000048228
XLOC_023767	2:126131005-126132920	1915	TCONS_00088548	u	-	ENSBTAG00000001192
XLOC_023771	2:126398302-126398648	346	TCONS_00088552	u	-	ENSBTAG00000018374
XLOC_023796	2:127246907-127247617	710	TCONS_00088579	u	-	ENSBTAG00000038104
XLOC_023818	2:128314825-128315830	1005	TCONS_00088601	u	-	ENSBTAG00000001651
XLOC_023822	2:128628617-128629430	813	TCONS_00088605	u	-	ENSBTAG00000019800
XLOC_023851	2:129893269-129893511	242	TCONS_00088634	u	-	ENSBTAG00000030425
XLOC_023869	2:130494638-130496393	1755	TCONS_00088653	u	-	ENSBTAG00000045902
XLOC_023881	2:131335385-131336322	937	TCONS_00088666	u	-	ENSBTAG00000001700
XLOC_023901	2:132465265-132466103	838	TCONS_00088686	u	-	ENSBTAG00000018656
XLOC_023931	2:133218845-133219783	938	TCONS_00088716	u	-	ENSBTAG00000039122
XLOC_024027	20:8469704-8471280	1576	TCONS_00088981	u	-	ENSBTAG00000017545
XLOC_024140	20:70185188-70185902	714	TCONS_00090933	x	IRX2|XM_002696460.2	ENSBTAG00000047499
XLOC_024174	20:3109825-3110242	417	TCONS_00091045	u	-	ENSBTAG00000015316
XLOC_024255	20:7970030-7970305	275	TCONS_00091126	u	-	ENSBTAG00000006843
XLOC_024370	20:13478609-13479536	927	TCONS_00091241	u	-	ENSBTAG00000000415
XLOC_024571	20:22356306-22356606	300	TCONS_00091443	u	-	ENSBTAG00000013790
XLOC_024699	20:27741609-27742521	912	TCONS_00091577	u	-	ENSBTAG00000001241
XLOC_024738	20:31168726-31169053	327	TCONS_00091618	u	-	ENSBTAG00000011885
XLOC_024811	20:33634883-33635650	767	TCONS_00091692	u	-	ENSBTAG00000014374
XLOC_024885	20:35916349-35916572	223	TCONS_00091767	u	-	ENSBTAG00000010423
XLOC_024964	20:39826558-39826852	294	TCONS_00091847	u	-	ENSBTAG00000018235
XLOC_024965	20:39828960-39829486	526	TCONS_00091848	u	-	ENSBTAG00000018235
XLOC_025109	20:58375333-58375734	401	TCONS_00091993	u	-	ENSBTAG00000013391
XLOC_025252	20:69468712-69470625	1913	TCONS_00092137	u	-	ENSBTAG00000000809
XLOC_025288	20:71460366-71460807	441	TCONS_00092173	u	-	ENSBTAG00000046181
XLOC_025300	20:71719392-71720279	887	TCONS_00092185	u	-	ENSBTAG00000004629|ENSBTAG00000039409
XLOC_025311	20:72007506-72008127	621	TCONS_00092196	u	-	ENSBTAG00000034577
XLOC_025342	21:22821652-22822690	1038	TCONS_00092631	u	-	ENSBTAG00000001616
XLOC_025344	21:23308576-23309804	1228	TCONS_00092669	x	CPEB1|XM_003587555.1	ENSBTAG00000000623
XLOC_025347	21:24334142-24335366	1224	TCONS_00092696	u	-	ENSBTAG00000016630
XLOC_025385	21:55175040-55179403	4363	TCONS_00093348	x	KLHL28|NM_001099030.1	ENSBTAG00000020042
XLOC_025389	21:56626009-56627368	1359	TCONS_00093475,TCONS_00093476	u	-	ENSBTAG00000000838
XLOC_025416	21:71144465-71144861	396	TCONS_00094192	x	JAG2|XM_002696794.1	ENSBTAG00000007319
XLOC_025433	21:14729703-14730844	1141	TCONS_00094421	x	FAM174B|NM_001076350.1	ENSBTAG00000022989
XLOC_025446	21:20558995-20559399	404	TCONS_00094501	u	-	ENSBTAG00000046377
XLOC_025506	21:66841913-66846685	4772	TCONS_00095900	x	YY1|NM_001098081.1	ENSBTAG00000020819
XLOC_025647	21:6148830-6150248	1418	TCONS_00096239	u	-	ENSBTAG00000010514
XLOC_025649	21:6231646-6232246	600	TCONS_00096245	u	-	ENSBTAG00000016495
XLOC_025687	21:10788277-10790016	1739	TCONS_00096284	u	-	ENSBTAG00000018007
XLOC_025826	21:19219268-19219704	436	TCONS_00096424	u	-	ENSBTAG00000011213
XLOC_025852	21:20076870-20078055	1185	TCONS_00096450	u	-	ENSBTAG00000047729
XLOC_025853	21:20078236-20078947	711	TCONS_00096451	u	-	ENSBTAG00000047729
XLOC_025873	21:20676474-20676715	241	TCONS_00096471	u	-	ENSBTAG00000017054
XLOC_025912	21:21883032-21883354	322	TCONS_00096514	u	-	ENSBTAG00000019174
XLOC_025923	21:22068331-22069434	1103	TCONS_00096525	u	-	ENSBTAG00000000026
XLOC_025924	21:22136127-22137007	880	TCONS_00096526	u	-	ENSBTAG00000018639
XLOC_025934	21:22525923-22526323	400	TCONS_00096537	u	-	ENSBTAG00000013060
XLOC_025948	21:22947673-22949507	1834	TCONS_00096552	u	-	ENSBTAG00000020250
XLOC_025976	21:23702621-23703022	401	TCONS_00096580	u	-	ENSBTAG00000027069
XLOC_025997	21:25671153-25671630	477	TCONS_00096603	u	-	ENSBTAG00000010992
XLOC_026031	21:26806863-26807541	678	TCONS_00096637	u	-	ENSBTAG00000047587
XLOC_026044	21:27341964-27342320	356	TCONS_00096650	u	-	ENSBTAG00000008624
XLOC_026046	21:27342717-27343543	826	TCONS_00096652	u	-	ENSBTAG00000008624
XLOC_026062	21:27989314-27989743	429	TCONS_00096668	u	-	ENSBTAG00000001639
XLOC_026063	21:27990642-27991218	576	TCONS_00096669	u	-	ENSBTAG00000001639
XLOC_026127	21:31172578-31173222	644	TCONS_00096737	u	-	ENSBTAG00000015942
XLOC_026183	21:34058984-34059961	977	TCONS_00096794	u	-	ENSBTAG00000014089
XLOC_026200	21:34877519-34877721	202	TCONS_00096811	u	-	ENSBTAG00000007348
XLOC_026309	21:44801616-44803023	1407	TCONS_00096921	u	-	ENSBTAG00000008172
XLOC_026359	21:47122544-47127171	4627	TCONS_00096972	u	-	ENSBTAG00000000541
XLOC_026361	21:47200233-47201885	1652	TCONS_00096974	u	-	ENSBTAG00000013352
XLOC_026364	21:47290336-47291513	1177	TCONS_00096977	u	-	ENSBTAG00000009186
XLOC_026376	21:48209517-48210478	961	TCONS_00096989	u	-	ENSBTAG00000013888
XLOC_026390	21:48840452-48841280	828	TCONS_00097003	u	-	ENSBTAG00000006130
XLOC_026391	21:48845756-48846104	348	TCONS_00097004	u	-	ENSBTAG00000006130
XLOC_026398	21:49609377-49609676	299	TCONS_00097013	u	-	ENSBTAG00000026995
XLOC_026402	21:49742427-49743404	977	TCONS_00097017	u	-	ENSBTAG00000006836
XLOC_026466	21:56624333-56625485	1152	TCONS_00097083	u	-	ENSBTAG00000000838
XLOC_026595	21:62978769-62980167	1398	TCONS_00097218	u	-	ENSBTAG00000004054
XLOC_026731	21:68591113-68591421	308	TCONS_00097354	u	-	ENSBTAG00000006270
XLOC_026735	21:68773278-68773770	492	TCONS_00097358	u	-	ENSBTAG00000010993
XLOC_026736	21:68774582-68774880	298	TCONS_00097359	u	-	ENSBTAG00000010993
XLOC_026743	21:68977925-68978766	841	TCONS_00097366	u	-	ENSBTAG00000002336
XLOC_026744	21:68978927-68979758	831	TCONS_00097367	u	-	ENSBTAG00000002336
XLOC_026769	21:69534704-69536157	1453	TCONS_00097392	u	-	ENSBTAG00000047319
XLOC_026778	21:69632155-69633644	1489	TCONS_00097401	u	-	ENSBTAG00000016282
XLOC_026812	21:71386129-71386753	624	TCONS_00097440	u	-	ENSBTAG00000047229
XLOC_026815	21:71401295-71402053	758	TCONS_00097444	u	-	ENSBTAG00000047970
XLOC_026822	21:71596548-71597176	628	TCONS_00097451	u	-	ENSBTAG00000046076
XLOC_026839	22:12013618-12014587	969	TCONS_00097806	u	-	ENSBTAG00000009155
XLOC_026896	22:54631566-54634820	3254	TCONS_00099376	u	-	ENSBTAG00000031287
XLOC_026952	22:31730140-31731620	1480	TCONS_00100436	u	-	ENSBTAG00000006679
XLOC_026974	22:51049334-51052161	2827	TCONS_00101132	x	IP6K1|NM_001076010.1	ENSBTAG00000011588|ENSBTAG00000045547|ENSBTAG00000032026|ENSBTAG00000011595
XLOC_026976	22:51433134-51435037	1903	TCONS_00101217	u	-	ENSBTAG00000013932
XLOC_026978	22:51727743-51731682	3939	TCONS_00101243	x	PRKAR2A|NM_001191367.1	ENSBTAG00000014205
XLOC_027083	22:6080969-6082049	1080	TCONS_00101888	u	-	ENSBTAG00000007438
XLOC_027089	22:6890712-6890968	256	TCONS_00101894	u	-	ENSBTAG00000001712
XLOC_027109	22:6996501-6997209	708	TCONS_00101914	u	-	ENSBTAG00000019526
XLOC_027118	22:7108219-7108494	275	TCONS_00101924	u	-	ENSBTAG00000025595
XLOC_027171	22:10644435-10647677	3242	TCONS_00101978	u	-	ENSBTAG00000021452
XLOC_027175	22:10942733-10943021	288	TCONS_00101982	u	-	ENSBTAG00000016566
XLOC_027247	22:15441209-15441954	745	TCONS_00102054	u	-	ENSBTAG00000006563
XLOC_027252	22:15577928-15578346	418	TCONS_00102059	u	-	ENSBTAG00000034106
XLOC_027287	22:16854374-16855463	1089	TCONS_00102094	u	-	ENSBTAG00000010836
XLOC_027292	22:16988288-16989132	844	TCONS_00102099	u	-	ENSBTAG00000007780
XLOC_027318	22:21263867-21264454	587	TCONS_00102125	u	-	ENSBTAG00000012904
XLOC_027328	22:22101387-22101614	227	TCONS_00102135	u	-	ENSBTAG00000034496
XLOC_027438	22:30015757-30016751	994	TCONS_00102246	u	-	ENSBTAG00000018862
XLOC_027581	22:37897004-37897947	943	TCONS_00102397	u	-	ENSBTAG00000000265
XLOC_027646	22:43332696-43333336	640	TCONS_00102462	u	-	ENSBTAG00000046763
XLOC_027655	22:43564726-43566146	1420	TCONS_00102471	u	-	ENSBTAG00000016615
XLOC_027666	22:44076573-44077382	809	TCONS_00102482	u	-	ENSBTAG00000018433
XLOC_027673	22:44447864-44448945	1081	TCONS_00102489	u	-	ENSBTAG00000001439
XLOC_027675	22:44900876-44901961	1085	TCONS_00102491	u	-	ENSBTAG00000019748
XLOC_027723	22:49534423-49536228	1805	TCONS_00102539	u	-	ENSBTAG00000000671|ENSBTAG00000013442
XLOC_027744	22:50558722-50559398	676	TCONS_00102562	u	-	ENSBTAG00000002634
XLOC_027763	22:52007339-52008818	1479	TCONS_00102581	u	-	ENSBTAG00000013407
XLOC_027767	22:52138481-52139823	1342	TCONS_00102585	u	-	ENSBTAG00000003022
XLOC_027768	22:52140376-52141167	791	TCONS_00102586	u	-	ENSBTAG00000003022
XLOC_027785	22:52924240-52925204	964	TCONS_00102606	u	-	ENSBTAG00000019841
XLOC_027788	22:53005866-53007525	1659	TCONS_00102609	u	-	ENSBTAG00000002948
XLOC_027790	22:53156786-53157273	487	TCONS_00102611	u	-	ENSBTAG00000016948
XLOC_027804	22:54132872-54135762	2890	TCONS_00102628	u	-	ENSBTAG00000031340
XLOC_027810	22:54899779-54900063	284	TCONS_00102634	u	-	ENSBTAG00000016731
XLOC_027893	22:59732440-59735269	2829	TCONS_00102720	u	-	ENSBTAG00000012159
XLOC_027899	22:59858650-59859686	1036	TCONS_00102726	u	-	ENSBTAG00000010193
XLOC_027939	22:61282024-61282917	893	TCONS_00102766	u	-	ENSBTAG00000008313
XLOC_027964	23:9750193-9753128	2935	TCONS_00103142	x	SRPK1|XM_002697203.2	ENSBTAG00000016838
XLOC_027970	23:11050914-11051658	744	TCONS_00103266	x	PIM1|NM_174144.2	ENSBTAG00000000396
XLOC_027975	23:14971251-14971540	289	TCONS_00103312	u	-	ENSBTAG00000010197
XLOC_027988	23:19162675-19167453	4778	TCONS_00103681	x	CLIC5|NM_174276.2	ENSBTAG00000010244
XLOC_028004	23:27354398-27355272	874	TCONS_00103999	u	-	ENSBTAG00000005630
XLOC_028008	23:27578956-27580355	1399	TCONS_00104077,TCONS_00104078	u	-	ENSBTAG00000045577
XLOC_028009	23:27654805-27655536	731	TCONS_00104106	u	-	ENSBTAG00000010166
XLOC_028021	23:28734714-28735439	725	TCONS_00104230	u	-	ENSBTAG00000017818|ENSBTAG00000017836
XLOC_028028	23:29760223-29761989	1766	TCONS_00104276	u	-	ENSBTAG00000000214
XLOC_028032	23:29779763-29781463	1700	TCONS_00104281	u	-	ENSBTAG00000047585
XLOC_028041	23:30754571-30756053	1482	TCONS_00104357	u	-	ENSBTAG00000024177|ENSBTAG00000024178
XLOC_028042	23:30758906-30760450	1544	TCONS_00104358	x	LOC616868|XM_002697471.1	ENSBTAG00000024175|ENSBTAG00000024178|ENSBTAG00000024177|ENSBTAG00000024176
XLOC_028043	23:30992978-30994355	1377	TCONS_00104372	u	-	ENSBTAG00000009152
XLOC_028105	23:8257613-8258621	1008	TCONS_00105128	u	-	ENSBTAG00000034529
XLOC_028107	23:9004943-9006874	1931	TCONS_00105161	x	ANKS1A|XM_002697185.2	ENSBTAG00000016890
XLOC_028113	23:9746779-9748643	1864	TCONS_00105198	x	LHFPL5|NM_001205946.1	ENSBTAG00000016838
XLOC_028128	23:16370057-16372003	1946	TCONS_00105425	x	UBR2|NM_001192638.1	ENSBTAG00000005967|ENSBTAG00000005971
XLOC_028169	23:30979989-30981629	1640	TCONS_00106330	x	ZNF184|NM_001100372.1	ENSBTAG00000011498
XLOC_028175	23:31637489-31637795	306	TCONS_00106407	x	HIST1H1C|NM_001083425.1	ENSBTAG00000011677
XLOC_028211	23:50310578-50312884	2306	TCONS_00106855,TCONS_00106856	x	SLC22A23|NM_001076341.1	ENSBTAG00000010943
XLOC_028353	23:9127925-9129024	1099	TCONS_00107096	u	-	ENSBTAG00000009226
XLOC_028354	23:9131431-9132925	1494	TCONS_00107097	u	-	ENSBTAG00000009226
XLOC_028391	23:10524580-10525014	434	TCONS_00107135	u	-	ENSBTAG00000025617
XLOC_028393	23:10558270-10559014	744	TCONS_00107137	u	-	ENSBTAG00000008353
XLOC_028395	23:10745437-10745738	301	TCONS_00107139	u	-	ENSBTAG00000002376
XLOC_028397	23:10833047-10833261	214	TCONS_00107141	u	-	ENSBTAG00000002092
XLOC_028470	23:14973808-14974239	431	TCONS_00107214	u	-	ENSBTAG00000010197
XLOC_028471	23:14977794-14978380	586	TCONS_00107215	u	-	ENSBTAG00000010197
XLOC_028502	23:15462453-15463364	911	TCONS_00107246	u	-	ENSBTAG00000019343
XLOC_028504	23:15464824-15465291	467	TCONS_00107248	u	-	ENSBTAG00000019343
XLOC_028510	23:15839223-15839522	299	TCONS_00107255	u	-	ENSBTAG00000048230
XLOC_028539	23:16474087-16475468	1381	TCONS_00107284	u	-	ENSBTAG00000014814
XLOC_028542	23:16799871-16800887	1016	TCONS_00107287	u	-	ENSBTAG00000019913
XLOC_028559	23:17863866-17864199	333	TCONS_00107305	u	-	ENSBTAG00000000778
XLOC_028582	23:19366985-19367839	854	TCONS_00107329	u	-	ENSBTAG00000003499
XLOC_028646	23:25151252-25151665	413	TCONS_00107393	u	-	ENSBTAG00000003359
XLOC_028689	23:27080958-27081797	839	TCONS_00107438	u	-	ENSBTAG00000001444|ENSBTAG00000047039
XLOC_028692	23:27326870-27327159	289	TCONS_00107442	u	-	ENSBTAG00000025441
XLOC_028694	23:27406529-27407509	980	TCONS_00107444	u	-	ENSBTAG00000000585|ENSBTAG00000013525|ENSBTAG00000038955
XLOC_028697	23:27547686-27548321	635	TCONS_00107447	u	-	ENSBTAG00000014492
XLOC_028702	23:27862073-27862298	225	TCONS_00107452	u	-	ENSBTAG00000022590
XLOC_028714	23:28082309-28084072	1763	TCONS_00107464	u	-	ENSBTAG00000011358
XLOC_028729	23:28328148-28328491	343	TCONS_00107479	u	-	ENSBTAG00000005146
XLOC_028742	23:28560256-28560717	461	TCONS_00107492	u	-	ENSBTAG00000035744
XLOC_028746	23:28660785-28661077	292	TCONS_00107496	u	-	ENSBTAG00000004490
XLOC_028758	23:28809259-28809863	604	TCONS_00107508	u	-	ENSBTAG00000031825
XLOC_028759	23:28810537-28810943	406	TCONS_00107509	u	-	ENSBTAG00000031825
XLOC_028777	23:29675813-29676083	270	TCONS_00107527	u	-	ENSBTAG00000040457
XLOC_028778	23:29763198-29764144	946	TCONS_00107528	u	-	ENSBTAG00000000214
XLOC_028781	23:29903971-29904263	292	TCONS_00107531	u	-	ENSBTAG00000000871
XLOC_028821	23:31239279-31240533	1254	TCONS_00107571	u	-	ENSBTAG00000037597
XLOC_028847	23:31717792-31718643	851	TCONS_00107597	u	-	ENSBTAG00000002642
XLOC_028850	23:31789647-31792480	2833	TCONS_00107600	u	-	ENSBTAG00000037917
XLOC_028891	23:32983426-32983723	297	TCONS_00107643	u	-	ENSBTAG00000004982
XLOC_029089	23:40767824-40768256	432	TCONS_00107843	u	-	ENSBTAG00000004115
XLOC_029314	23:45477401-45478156	755	TCONS_00108076	u	-	ENSBTAG00000001250
XLOC_029416	23:48382302-48382920	618	TCONS_00108178	u	-	ENSBTAG00000031444
XLOC_029443	23:49410030-49410550	520	TCONS_00108205	u	-	ENSBTAG00000003332
XLOC_029571	24:20645236-20646159	923	TCONS_00108489	u	-	ENSBTAG00000021581
XLOC_029586	24:37939098-37940088	990	TCONS_00108795	u	-	ENSBTAG00000007718
XLOC_029587	24:37991563-37992300	737	TCONS_00108799	u	-	ENSBTAG00000005372
XLOC_029650	24:30315660-30317650	1990	TCONS_00109761	x	CHST9|NM_001075879.1	ENSBTAG00000014082
XLOC_029659	24:37829113-37833206	4093	TCONS_00109950	x	MYL12A|NM_001015640.2	ENSBTAG00000016024|ENSBTAG00000026266
XLOC_029670	24:42614827-42615879	1052	TCONS_00110040	u	-	ENSBTAG00000005158
XLOC_029672	24:43633474-43635993	2519	TCONS_00110120	u	-	ENSBTAG00000010792
XLOC_029683	24:54204539-54205415	876	TCONS_00110331	u	-	ENSBTAG00000008169
XLOC_029705	24:675027-676346	1319	TCONS_00110524	u	-	ENSBTAG00000005916
XLOC_029706	24:676397-677026	629	TCONS_00110525	u	-	ENSBTAG00000005916
XLOC_029859	24:11078743-11079646	903	TCONS_00110686	u	-	ENSBTAG00000014488
XLOC_029902	24:21194903-21195513	610	TCONS_00110729	u	-	ENSBTAG00000012252
XLOC_029951	24:25972834-25973846	1012	TCONS_00110778	u	-	ENSBTAG00000039483
XLOC_029952	24:25974050-25974290	240	TCONS_00110779	u	-	ENSBTAG00000039483
XLOC_029953	24:25974739-25975509	770	TCONS_00110780	u	-	ENSBTAG00000039483
XLOC_029954	24:26085932-26086819	887	TCONS_00110781	u	-	ENSBTAG00000013831
XLOC_029964	24:26336674-26338143	1469	TCONS_00110791	u	-	ENSBTAG00000040584
XLOC_030093	24:33383186-33383545	359	TCONS_00110920	u	-	ENSBTAG00000000517
XLOC_030094	24:33435139-33435723	584	TCONS_00110921	u	-	ENSBTAG00000015195
XLOC_030191	24:37937754-37938704	950	TCONS_00111018	u	-	ENSBTAG00000007718
XLOC_030241	24:42611277-42612366	1089	TCONS_00111069	u	-	ENSBTAG00000005158
XLOC_030242	24:42612663-42613876	1213	TCONS_00111070	u	-	ENSBTAG00000005158
XLOC_030272	24:44000376-44001522	1146	TCONS_00111100	u	-	ENSBTAG00000011038
XLOC_030290	24:46296028-46298195	2167	TCONS_00111118	u	-	ENSBTAG00000002507
XLOC_030314	24:48159383-48160725	1342	TCONS_00111142	u	-	ENSBTAG00000013306
XLOC_030363	24:50939972-50941553	1581	TCONS_00111191	u	-	ENSBTAG00000005683
XLOC_030364	24:50941666-50942146	480	TCONS_00111192	u	-	ENSBTAG00000005683
XLOC_030372	24:50988894-50990015	1121	TCONS_00111200	u	-	ENSBTAG00000006919
XLOC_030585	24:62612291-62612732	441	TCONS_00111418	u	-	ENSBTAG00000001102
XLOC_030586	24:62613204-62613724	520	TCONS_00111419	u	-	ENSBTAG00000001102
XLOC_030603	25:1696904-1697357	453	TCONS_00111751	u	-	ENSBTAG00000019073
XLOC_030629	25:14136378-14138637	2259	TCONS_00112363	x	KIAA0430|XM_002698034.2	ENSBTAG00000020387
XLOC_030653	25:26549247-26550388	1141	TCONS_00112785	x	TMEM219|NM_001080231.1	ENSBTAG00000021785
XLOC_030719	25:2748578-2749696	1118	TCONS_00114362	u	-	ENSBTAG00000020209|ENSBTAG00000040381
XLOC_030840	25:376876-378547	1671	TCONS_00116257	u	-	ENSBTAG00000016590
XLOC_030846	25:681009-683016	2007	TCONS_00116264	u	-	ENSBTAG00000033526
XLOC_030855	25:1373789-1374605	816	TCONS_00116273	u	-	ENSBTAG00000019998
XLOC_030856	25:1374727-1376020	1293	TCONS_00116274	u	-	ENSBTAG00000019998
XLOC_030898	25:2864938-2866876	1938	TCONS_00116316	u	-	ENSBTAG00000004875
XLOC_030912	25:3798500-3798771	271	TCONS_00116330	u	-	ENSBTAG00000006590
XLOC_030937	25:7927640-7928444	804	TCONS_00116355	u	-	ENSBTAG00000013858
XLOC_030957	25:9681011-9681890	879	TCONS_00116375	u	-	ENSBTAG00000005208
XLOC_030963	25:9971599-9972702	1103	TCONS_00116381	u	-	ENSBTAG00000004386
XLOC_030972	25:10284383-10284855	472	TCONS_00116390	u	-	ENSBTAG00000005622
XLOC_031029	25:13069013-13070251	1238	TCONS_00116448	u	-	ENSBTAG00000008728
XLOC_031123	25:17245550-17246611	1061	TCONS_00116542	u	-	ENSBTAG00000003960
XLOC_031154	25:18535517-18536594	1077	TCONS_00116573	u	-	ENSBTAG00000046098
XLOC_031178	25:20307965-20308733	768	TCONS_00116597	u	-	ENSBTAG00000018868
XLOC_031214	25:22941736-22942011	275	TCONS_00116634	u	-	ENSBTAG00000046132
XLOC_031261	25:26160278-26160992	714	TCONS_00116685	u	-	ENSBTAG00000032122
XLOC_031262	25:26172558-26172784	226	TCONS_00116686	u	-	ENSBTAG00000006542
XLOC_031263	25:26205459-26206515	1056	TCONS_00116687	u	-	ENSBTAG00000019219
XLOC_031287	25:26618318-26619048	730	TCONS_00116711	u	-	ENSBTAG00000007955|ENSBTAG00000026319
XLOC_031299	25:27209896-27210917	1021	TCONS_00116725	u	-	ENSBTAG00000008412
XLOC_031305	25:27536623-27537402	779	TCONS_00116731	u	-	ENSBTAG00000020535
XLOC_031325	25:27871296-27871803	507	TCONS_00116751	u	-	ENSBTAG00000008175
XLOC_031326	25:27873394-27873677	283	TCONS_00116752	u	-	ENSBTAG00000008175
XLOC_031331	25:28014553-28014890	337	TCONS_00116757	u	-	ENSBTAG00000040295
XLOC_031428	25:34039313-34040617	1304	TCONS_00116854	u	-	ENSBTAG00000010339
XLOC_031440	25:34576522-34576743	221	TCONS_00116866	u	-	ENSBTAG00000026275
XLOC_031449	25:34669151-34669635	484	TCONS_00116875	u	-	ENSBTAG00000017082
XLOC_031461	25:35142853-35143472	619	TCONS_00116887	u	-	ENSBTAG00000004106
XLOC_031505	25:36418278-36418876	598	TCONS_00116932	u	-	ENSBTAG00000026248
XLOC_031506	25:36423449-36424356	907	TCONS_00116933	u	-	ENSBTAG00000026248
XLOC_031509	25:36599785-36600769	984	TCONS_00116937	u	-	ENSBTAG00000017456
XLOC_031512	25:36611942-36612476	534	TCONS_00116940	u	-	ENSBTAG00000015272
XLOC_031513	25:36612590-36612982	392	TCONS_00116941	u	-	ENSBTAG00000015272
XLOC_031514	25:36613954-36614227	273	TCONS_00116942	u	-	ENSBTAG00000015272
XLOC_031517	25:36730955-36732116	1161	TCONS_00116946	u	-	ENSBTAG00000010521
XLOC_031521	25:36811446-36811696	250	TCONS_00116950	u	-	ENSBTAG00000011470
XLOC_031556	25:37899609-37900729	1120	TCONS_00116985	u	-	ENSBTAG00000005679
XLOC_031593	25:39130885-39131518	633	TCONS_00117025	u	-	ENSBTAG00000038627
XLOC_031594	25:39131668-39133739	2071	TCONS_00117026	u	-	ENSBTAG00000038627
XLOC_031598	25:39342972-39343193	221	TCONS_00117030	u	-	ENSBTAG00000026199
XLOC_031607	25:39427149-39427570	421	TCONS_00117039	u	-	ENSBTAG00000037400
XLOC_031652	25:41981620-41981946	326	TCONS_00117084	u	-	ENSBTAG00000000642
XLOC_031685	25:42801451-42802319	868	TCONS_00117118	u	-	ENSBTAG00000006239
XLOC_031700	26:11082584-11082945	361	TCONS_00117212	u	-	ENSBTAG00000009768
XLOC_031719	26:21130678-21130898	220	TCONS_00117641	u	-	ENSBTAG00000047957
XLOC_031760	26:45845429-45848283	2854	TCONS_00118551	u	-	ENSBTAG00000012444
XLOC_031840	26:47295559-47296208	649	TCONS_00120144	x	DOCK1|XM_002698580.1	ENSBTAG00000031890
XLOC_031859	26:738076-738641	565	TCONS_00120253	u	-	ENSBTAG00000003634
XLOC_031860	26:738971-739767	796	TCONS_00120254	u	-	ENSBTAG00000003634
XLOC_031879	26:2846570-2846819	249	TCONS_00120273	u	-	ENSBTAG00000002655
XLOC_032000	26:11115605-11116021	416	TCONS_00120394	u	-	ENSBTAG00000017367
XLOC_032004	26:11137685-11137890	205	TCONS_00120398	u	-	ENSBTAG00000004662
XLOC_032048	26:12566006-12566563	557	TCONS_00120443	u	-	ENSBTAG00000011734
XLOC_032049	26:12567097-12567950	853	TCONS_00120444	u	-	ENSBTAG00000011734
XLOC_032081	26:12873955-12874495	540	TCONS_00120476	u	-	ENSBTAG00000004964
XLOC_032082	26:12874966-12875803	837	TCONS_00120477	u	-	ENSBTAG00000004964
XLOC_032083	26:12875930-12876155	225	TCONS_00120478	u	-	ENSBTAG00000004964
XLOC_032086	26:13061263-13062461	1198	TCONS_00120481	u	-	ENSBTAG00000011651
XLOC_032088	26:13267322-13267739	417	TCONS_00120483	u	-	ENSBTAG00000014831
XLOC_032112	26:13608073-13608971	898	TCONS_00120507	u	-	ENSBTAG00000015450
XLOC_032130	26:14117660-14118362	702	TCONS_00120526	u	-	ENSBTAG00000014217
XLOC_032133	26:14915926-14916573	647	TCONS_00120529	u	-	ENSBTAG00000000437
XLOC_032197	26:17375316-17376513	1197	TCONS_00120594	u	-	ENSBTAG00000021358
XLOC_032237	26:18425726-18426208	482	TCONS_00120635	u	-	ENSBTAG00000007956
XLOC_032239	26:18429365-18429621	256	TCONS_00120637	u	-	ENSBTAG00000007956
XLOC_032240	26:18437898-18438159	261	TCONS_00120638	u	-	ENSBTAG00000046701
XLOC_032242	26:18748433-18748771	338	TCONS_00120640	u	-	ENSBTAG00000018564
XLOC_032243	26:18749024-18749994	970	TCONS_00120641	u	-	ENSBTAG00000018564
XLOC_032280	26:20395580-20397540	1960	TCONS_00120678	u	-	ENSBTAG00000021397
XLOC_032296	26:20609296-20610063	767	TCONS_00120694	u	-	ENSBTAG00000008936
XLOC_032297	26:20610166-20610743	577	TCONS_00120695	u	-	ENSBTAG00000008936
XLOC_032329	26:21756203-21757074	871	TCONS_00120728	u	-	ENSBTAG00000011489
XLOC_032500	26:33753164-33753454	290	TCONS_00120902	u	-	ENSBTAG00000021574
XLOC_032555	26:35575303-35575990	687	TCONS_00120959	u	-	ENSBTAG00000003062
XLOC_032562	26:36783651-36786316	2665	TCONS_00120967	u	-	ENSBTAG00000019297
XLOC_032576	26:37564256-37564745	489	TCONS_00120981	u	-	ENSBTAG00000004330
XLOC_032577	26:37565449-37566519	1070	TCONS_00120982	u	-	ENSBTAG00000004330
XLOC_032578	26:37566727-37567063	336	TCONS_00120983	u	-	ENSBTAG00000004330
XLOC_032736	26:43115335-43115943	608	TCONS_00121144	u	-	ENSBTAG00000023847
XLOC_032741	26:43268790-43269949	1159	TCONS_00121149	u	-	ENSBTAG00000017911
XLOC_032749	26:43748796-43749270	474	TCONS_00121157	u	-	ENSBTAG00000031955
XLOC_032910	27:36530217-36530977	760	TCONS_00121962	u	-	ENSBTAG00000004015
XLOC_032915	27:37240567-37242398	1831	TCONS_00122025,TCONS_00122026	u	-	ENSBTAG00000007630
XLOC_032961	27:24789316-24794645	5329	TCONS_00122551	x	TNKS|NM_001206160.1	ENSBTAG00000001463
XLOC_033204	27:14544875-14545268	393	TCONS_00123080	u	-	ENSBTAG00000013208
XLOC_033217	27:15257578-15257914	336	TCONS_00123093	u	-	ENSBTAG00000034393
XLOC_033293	27:18910838-18911728	890	TCONS_00123169	u	-	ENSBTAG00000010372
XLOC_033378	27:25419794-25420459	665	TCONS_00123256	u	-	ENSBTAG00000013581
XLOC_033414	27:27620220-27621251	1031	TCONS_00123292	u	-	ENSBTAG00000004150
XLOC_033415	27:27621332-27623573	2241	TCONS_00123293	u	-	ENSBTAG00000004150
XLOC_033435	27:28446627-28447363	736	TCONS_00123314	u	-	ENSBTAG00000016411
XLOC_033448	27:32677240-32678415	1175	TCONS_00123327	u	-	ENSBTAG00000013943
XLOC_033459	27:32987967-32989577	1610	TCONS_00123339	u	-	ENSBTAG00000000978
XLOC_033529	27:38024929-38025857	928	TCONS_00123410	u	-	ENSBTAG00000001186
XLOC_033733	28:41490893-41492711	1818	TCONS_00124484	x	WAPAL|XM_003587998.1	ENSBTAG00000012213
XLOC_033763	28:9450875-9452736	1861	TCONS_00124992	x	ACTN2|NM_001034635.1	ENSBTAG00000009696
XLOC_033781	28:23512502-23513319	817	TCONS_00125230	x	LRRTM3|NM_001103283.1	ENSBTAG00000016885|ENSBTAG00000045699
XLOC_033858	28:3034983-3035698	715	TCONS_00125946	u	-	ENSBTAG00000047434
XLOC_033875	28:3831678-3831912	234	TCONS_00125963	u	-	ENSBTAG00000023074
XLOC_033994	28:9399179-9399862	683	TCONS_00126082	u	-	ENSBTAG00000009696
XLOC_034043	28:13896016-13897467	1451	TCONS_00126131	u	-	ENSBTAG00000008853
XLOC_034108	28:15424259-15425844	1585	TCONS_00126197	u	-	ENSBTAG00000019792
XLOC_034255	28:26571678-26572159	481	TCONS_00126345	u	-	ENSBTAG00000007836
XLOC_034256	28:26572872-26573465	593	TCONS_00126346	u	-	ENSBTAG00000007836
XLOC_034272	28:27091456-27092140	684	TCONS_00126362	u	-	ENSBTAG00000021180
XLOC_034273	28:27093123-27093712	589	TCONS_00126363	u	-	ENSBTAG00000021180
XLOC_034276	28:27130086-27130321	235	TCONS_00126366	u	-	ENSBTAG00000009984
XLOC_034312	28:27674660-27676333	1673	TCONS_00126402	u	-	ENSBTAG00000046357
XLOC_034317	28:28481215-28482886	1671	TCONS_00126407	u	-	ENSBTAG00000000163
XLOC_034336	28:29575266-29576328	1062	TCONS_00126426	u	-	ENSBTAG00000020219
XLOC_034338	28:29607859-29608323	464	TCONS_00126428	u	-	ENSBTAG00000019525
XLOC_034339	28:29609206-29610212	1006	TCONS_00126429	u	-	ENSBTAG00000019525
XLOC_034340	28:29611249-29612075	826	TCONS_00126430	u	-	ENSBTAG00000019525
XLOC_034343	28:29636305-29636569	264	TCONS_00126433	u	-	ENSBTAG00000011108
XLOC_034354	28:31041303-31042135	832	TCONS_00126444	u	-	ENSBTAG00000023039
XLOC_034457	28:33715115-33716018	903	TCONS_00126547	u	-	ENSBTAG00000013187
XLOC_034660	28:46159882-46160113	231	TCONS_00126751	u	-	ENSBTAG00000020314
XLOC_034668	29:1962655-1965886	3231	TCONS_00126815	x	FAT3|NM_001206882.1	ENSBTAG00000004081
XLOC_034689	29:22453892-22454968	1076	TCONS_00127123	u	-	ENSBTAG00000007230
XLOC_034740	29:49365224-49367987	2763	TCONS_00128522,TCONS_00128523	u	-	ENSBTAG00000031184
XLOC_034795	29:41500158-41501468	1310	TCONS_00129472	x	SCGB1A1|NM_001076976.2	ENSBTAG00000032918
XLOC_034798	29:43431288-43431872	584	TCONS_00129769	x	SLC22A11|XM_002699382.1	ENSBTAG00000018792
XLOC_034802	29:44493582-44495671	2089	TCONS_00129926	u	-	ENSBTAG00000013895
XLOC_034883	29:7431394-7431746	352	TCONS_00130484	u	-	ENSBTAG00000011100
XLOC_034948	29:9183595-9185263	1668	TCONS_00130555	u	-	ENSBTAG00000020009
XLOC_034964	29:9611230-9612678	1448	TCONS_00130571	u	-	ENSBTAG00000001657
XLOC_034972	29:9951574-9951838	264	TCONS_00130579	u	-	ENSBTAG00000000455
XLOC_035012	29:18120849-18121090	241	TCONS_00130619	u	-	ENSBTAG00000011668
XLOC_035015	29:18134254-18135334	1080	TCONS_00130622	u	-	ENSBTAG00000010505
XLOC_035028	29:22272634-22273003	369	TCONS_00130635	u	-	ENSBTAG00000021654
XLOC_035040	29:22455177-22455451	274	TCONS_00130647	u	-	ENSBTAG00000007230
XLOC_035072	29:26447861-26448352	491	TCONS_00130679	u	-	ENSBTAG00000013563
XLOC_035140	29:32664322-32664622	300	TCONS_00130748	u	-	ENSBTAG00000008283
XLOC_035179	29:33752440-33753792	1352	TCONS_00130787	u	-	ENSBTAG00000014651
XLOC_035254	29:37997374-38000755	3381	TCONS_00130862	u	-	ENSBTAG00000013730
XLOC_035265	29:39834233-39834480	247	TCONS_00130873	u	-	ENSBTAG00000048190
XLOC_035295	29:41453688-41454589	901	TCONS_00130903	u	-	ENSBTAG00000006910
XLOC_035355	29:43603282-43603517	235	TCONS_00130965	u	-	ENSBTAG00000001032
XLOC_035364	29:44044500-44045781	1281	TCONS_00130976	u	-	ENSBTAG00000005772
XLOC_035373	29:44542544-44543052	508	TCONS_00130985	u	-	ENSBTAG00000005578
XLOC_035374	29:44543183-44543442	259	TCONS_00130986	u	-	ENSBTAG00000005578
XLOC_035393	29:45151809-45152045	236	TCONS_00131006	u	-	ENSBTAG00000021097
XLOC_035408	29:46107490-46107866	376	TCONS_00131022	u	-	ENSBTAG00000021776
XLOC_035476	29:47542399-47544052	1653	TCONS_00131093	u	-	ENSBTAG00000017514
XLOC_035514	29:47913449-47913698	249	TCONS_00131131	u	-	ENSBTAG00000009997
XLOC_035516	29:47914328-47915020	692	TCONS_00131133	u	-	ENSBTAG00000009997
XLOC_035583	29:50177446-50178118	672	TCONS_00131202	u	-	ENSBTAG00000000103
XLOC_035599	29:50350342-50350826	484	TCONS_00131218	u	-	ENSBTAG00000007622
XLOC_035690	3:20760015-20760499	484	TCONS_00132431	x	BOLA1|NM_001034352.1	ENSBTAG00000006050
XLOC_035709	3:33325087-33325463	376	TCONS_00132851	x	KCNC4|NM_001192780.1	ENSBTAG00000007352
XLOC_035714	3:42889888-42891854	1966	TCONS_00132998	x	GPR88|NM_001205412.1	ENSBTAG00000021101
XLOC_035745	3:66792622-66795475	2853	TCONS_00133516	u	-	ENSBTAG00000011733
XLOC_035746	3:66919709-66920802	1093	TCONS_00133519	u	-	ENSBTAG00000021752
XLOC_035775	3:93845860-93846591	731	TCONS_00134091	x	SCP2|NM_001033990.2	ENSBTAG00000003746
XLOC_035782	3:99603971-99609168	5197	TCONS_00134236	u	-	ENSBTAG00000005029
XLOC_035802	3:107179210-107180449	1239	TCONS_00134673	x	MACF1|NM_001143860.1	ENSBTAG00000021024
XLOC_035862	3:14750505-14754414	3909	TCONS_00135889	u	-	ENSBTAG00000018914
XLOC_035916	3:29502818-29505834	3016	TCONS_00136736	u	-	ENSBTAG00000011327
XLOC_035929	3:32318363-32321311	2948	TCONS_00136858,TCONS_00136859,TCONS_00136860	u	-	ENSBTAG00000020172
XLOC_035993	3:92014195-92015829	1634	TCONS_00138189	x	DHCR24|NM_001103276.1	ENSBTAG00000004688
XLOC_035996	3:92254656-92255497	841	TCONS_00138204	x	LOC615989|XM_002686393.1	ENSBTAG00000019801
XLOC_036031	3:110069914-110074117	4203	TCONS_00139008	u	-	ENSBTAG00000015969|ENSBTAG00000024096
XLOC_036116	3:1194307-1194685	378	TCONS_00139492	u	-	ENSBTAG00000008931
XLOC_036231	3:7101812-7102037	225	TCONS_00139607	u	-	ENSBTAG00000010158
XLOC_036263	3:8379226-8380832	1606	TCONS_00139639	u	-	ENSBTAG00000020154
XLOC_036265	3:8412377-8413107	730	TCONS_00139641	u	-	ENSBTAG00000020150
XLOC_036269	3:8478766-8479451	685	TCONS_00139645	u	-	ENSBTAG00000017846
XLOC_036301	3:9758617-9761067	2450	TCONS_00139677	u	-	ENSBTAG00000002419
XLOC_036305	3:9964243-9965563	1320	TCONS_00139681	u	-	ENSBTAG00000016698
XLOC_036476	3:14378220-14378528	308	TCONS_00139854	u	-	ENSBTAG00000046545
XLOC_036512	3:16175039-16175821	782	TCONS_00139892	u	-	ENSBTAG00000018474
XLOC_036554	3:18063172-18063593	421	TCONS_00139935	u	-	ENSBTAG00000038237
XLOC_036569	3:18766411-18767818	1407	TCONS_00139950	u	-	ENSBTAG00000015145
XLOC_036570	3:18768323-18768612	289	TCONS_00139951	u	-	ENSBTAG00000015145
XLOC_036576	3:19019270-19019641	371	TCONS_00139957	u	-	ENSBTAG00000040596
XLOC_036583	3:19086517-19087581	1064	TCONS_00139964	u	-	ENSBTAG00000032733
XLOC_036585	3:19121980-19124030	2050	TCONS_00139966	u	-	ENSBTAG00000001942
XLOC_036587	3:19233323-19234140	817	TCONS_00139968	u	-	ENSBTAG00000017566
XLOC_036595	3:19500746-19501043	297	TCONS_00139976	u	-	ENSBTAG00000017580
XLOC_036596	3:19609018-19611086	2068	TCONS_00139977	u	-	ENSBTAG00000006099
XLOC_036623	3:20775734-20775956	222	TCONS_00140007	u	-	ENSBTAG00000038025
XLOC_036730	3:23808272-23809513	1241	TCONS_00140114	u	-	ENSBTAG00000006769
XLOC_036731	3:23810968-23811256	288	TCONS_00140115	u	-	ENSBTAG00000006769
XLOC_036783	3:26209920-26210502	582	TCONS_00140167	u	-	ENSBTAG00000001748
XLOC_036784	3:26210783-26211476	693	TCONS_00140168	u	-	ENSBTAG00000001748
XLOC_036799	3:26581261-26582214	953	TCONS_00140183	u	-	ENSBTAG00000017256
XLOC_036890	3:29338996-29339294	298	TCONS_00140274	u	-	ENSBTAG00000018881
XLOC_036891	3:29340185-29341102	917	TCONS_00140275	u	-	ENSBTAG00000018881
XLOC_036892	3:29341214-29341473	259	TCONS_00140276	u	-	ENSBTAG00000018881
XLOC_036934	3:30982142-30982519	377	TCONS_00140319	u	-	ENSBTAG00000021602
XLOC_036995	3:34125396-34126073	677	TCONS_00140382	u	-	ENSBTAG00000020641
XLOC_037111	3:43684986-43685600	614	TCONS_00140499	u	-	ENSBTAG00000017655
XLOC_037187	3:48600087-48600533	446	TCONS_00140575	u	-	ENSBTAG00000004422
XLOC_037236	3:49133582-49134001	419	TCONS_00140625	u	-	ENSBTAG00000009698
XLOC_037290	3:52010774-52010975	201	TCONS_00140681	u	-	ENSBTAG00000016307
XLOC_037381	3:56830431-56830718	287	TCONS_00140772	u	-	ENSBTAG00000000305
XLOC_037420	3:57549726-57551822	2096	TCONS_00140811	u	-	ENSBTAG00000016712
XLOC_037429	3:57748005-57748653	648	TCONS_00140820	u	-	ENSBTAG00000038215
XLOC_037483	3:59782797-59783082	285	TCONS_00140874	u	-	ENSBTAG00000008122
XLOC_037494	3:59869130-59869412	282	TCONS_00140885	u	-	ENSBTAG00000010445
XLOC_037540	3:66759839-66760110	271	TCONS_00140931	u	-	ENSBTAG00000031082
XLOC_037617	3:70483582-70484050	468	TCONS_00141008	u	-	ENSBTAG00000000965
XLOC_037737	3:78238248-78239066	818	TCONS_00141128	u	-	ENSBTAG00000012957
XLOC_037774	3:78657810-78658655	845	TCONS_00141165	u	-	ENSBTAG00000005443
XLOC_037788	3:80066166-80067110	944	TCONS_00141179	u	-	ENSBTAG00000005910
XLOC_037792	3:80240136-80241491	1355	TCONS_00141183	u	-	ENSBTAG00000005909
XLOC_037833	3:83296139-83296394	255	TCONS_00141225	u	-	ENSBTAG00000010124
XLOC_037893	3:86782967-86783358	391	TCONS_00141286	u	-	ENSBTAG00000030669
XLOC_037894	3:86783715-86783987	272	TCONS_00141287	u	-	ENSBTAG00000030669
XLOC_037895	3:86784704-86784996	292	TCONS_00141288	u	-	ENSBTAG00000030669
XLOC_037910	3:88030570-88031776	1206	TCONS_00141303	u	-	ENSBTAG00000004381
XLOC_037954	3:92093351-92094154	803	TCONS_00141348	u	-	ENSBTAG00000040313
XLOC_037976	3:92958975-92959298	323	TCONS_00141370	u	-	ENSBTAG00000006625
XLOC_037995	3:93977858-93978377	519	TCONS_00141389	u	-	ENSBTAG00000047375
XLOC_038015	3:94859579-94859835	256	TCONS_00141409	u	-	ENSBTAG00000011024
XLOC_038025	3:95388487-95388799	312	TCONS_00141419	u	-	ENSBTAG00000005542
XLOC_038064	3:95918405-95919264	859	TCONS_00141458	u	-	ENSBTAG00000011059
XLOC_038102	3:99480501-99480835	334	TCONS_00141496	u	-	ENSBTAG00000019956
XLOC_038103	3:99605005-99605431	426	TCONS_00141497	u	-	ENSBTAG00000005029
XLOC_038104	3:99607068-99607855	787	TCONS_00141498	u	-	ENSBTAG00000005029
XLOC_038105	3:99609316-99609521	205	TCONS_00141499	u	-	ENSBTAG00000005029
XLOC_038115	3:99803455-99804066	611	TCONS_00141509	u	-	ENSBTAG00000037890
XLOC_038116	3:99804308-99804777	469	TCONS_00141510	u	-	ENSBTAG00000037890
XLOC_038187	3:102705709-102708994	3285	TCONS_00141582	u	-	ENSBTAG00000040060
XLOC_038230	3:104109177-104109410	233	TCONS_00141627	u	-	ENSBTAG00000017368
XLOC_038279	3:105792369-105793469	1100	TCONS_00141677	u	-	ENSBTAG00000001628
XLOC_038292	3:106490868-106491283	415	TCONS_00141693	u	-	ENSBTAG00000019698
XLOC_038341	3:109996570-109997094	524	TCONS_00141742	u	-	ENSBTAG00000013334
XLOC_038360	3:111175840-111176294	454	TCONS_00141761	u	-	ENSBTAG00000006555
XLOC_038371	3:111484843-111485875	1032	TCONS_00141772	u	-	ENSBTAG00000013881
XLOC_038384	3:113399957-113400534	577	TCONS_00141785	u	-	ENSBTAG00000020173
XLOC_038435	3:117404785-117406708	1923	TCONS_00141837	u	-	ENSBTAG00000030190
XLOC_038447	3:118038865-118039885	1020	TCONS_00141849	u	-	ENSBTAG00000017826
XLOC_038448	3:118041874-118042308	434	TCONS_00141850	u	-	ENSBTAG00000017826
XLOC_038474	3:119796764-119797053	289	TCONS_00141876	u	-	ENSBTAG00000040084
XLOC_038475	3:120107777-120109050	1273	TCONS_00141877	u	-	ENSBTAG00000033837
XLOC_038524	3:121115503-121116245	742	TCONS_00141932	u	-	ENSBTAG00000013253
XLOC_038585	4:61214960-61215809	849	TCONS_00142839	x	ANLN|XM_002686829.1	ENSBTAG00000009218
XLOC_038586	4:61610564-61611519	955	TCONS_00142846	x	SEPT7|NM_001001168.1	ENSBTAG00000001182
XLOC_038593	4:69330240-69330830	590	TCONS_00143009	u	-	ENSBTAG00000011476
XLOC_038616	4:88567746-88567986	240	TCONS_00143430	u	-	ENSBTAG00000004405
XLOC_038622	4:93473063-93474953	1890	TCONS_00143479	u	-	ENSBTAG00000024291
XLOC_038630	4:96574362-96581313	6951	TCONS_00143623	x	PLXNA4|NM_001191504.1	ENSBTAG00000014543
XLOC_038632	4:99721838-99722874	1036	TCONS_00143673	u	-	ENSBTAG00000017905
XLOC_038633	4:99723070-99724237	1167	TCONS_00143674	u	-	ENSBTAG00000017905
XLOC_038774	4:88741177-88742590	1413	TCONS_00145906	u	-	ENSBTAG00000002157
XLOC_038789	4:103787411-103788992	1581	TCONS_00146251,TCONS_00146252	x	LUC7L2|XM_003586009.1	ENSBTAG00000017770
XLOC_038799	4:107511259-107513189	1930	TCONS_00146416	x	CASP2|NM_001144104.1	ENSBTAG00000009182|ENSBTAG00000018159
XLOC_038958	4:9608821-9609285	464	TCONS_00146925	u	-	ENSBTAG00000021996
XLOC_038977	4:12436622-12437271	649	TCONS_00146944	u	-	ENSBTAG00000034645
XLOC_038978	4:12437881-12438231	350	TCONS_00146945	u	-	ENSBTAG00000034645
XLOC_039075	4:18992695-18993146	451	TCONS_00147043	u	-	ENSBTAG00000011819
XLOC_039234	4:27856003-27858177	2174	TCONS_00147204	u	-	ENSBTAG00000046922
XLOC_039235	4:27858972-27861077	2105	TCONS_00147205	u	-	ENSBTAG00000046922
XLOC_039297	4:31738137-31738662	525	TCONS_00147267	u	-	ENSBTAG00000004575
XLOC_039300	4:32005528-32006446	918	TCONS_00147270	u	-	ENSBTAG00000000604
XLOC_039363	4:33517811-33518687	876	TCONS_00147334	u	-	ENSBTAG00000004023
XLOC_039373	4:35561244-35562307	1063	TCONS_00147344	u	-	ENSBTAG00000024394
XLOC_039471	4:44804146-44804432	286	TCONS_00147442	u	-	ENSBTAG00000046712
XLOC_039514	4:46918890-46919502	612	TCONS_00147485	u	-	ENSBTAG00000008302
XLOC_039539	4:48954748-48955718	970	TCONS_00147510	u	-	ENSBTAG00000010062
XLOC_039610	4:51777958-51778239	281	TCONS_00147581	u	-	ENSBTAG00000004072
XLOC_039611	4:51778335-51778544	209	TCONS_00147582	u	-	ENSBTAG00000004072
XLOC_039652	4:53751846-53752097	251	TCONS_00147623	u	-	ENSBTAG00000021543
XLOC_039653	4:53752420-53752813	393	TCONS_00147624	u	-	ENSBTAG00000021543
XLOC_039654	4:53753607-53754409	802	TCONS_00147625	u	-	ENSBTAG00000021543
XLOC_039769	4:64184761-64185008	247	TCONS_00147742	u	-	ENSBTAG00000016709
XLOC_039832	4:69392127-69393435	1308	TCONS_00147806	u	-	ENSBTAG00000008138
XLOC_039836	4:69577641-69578029	388	TCONS_00147810	u	-	ENSBTAG00000005650
XLOC_039837	4:69578135-69578785	650	TCONS_00147811	u	-	ENSBTAG00000005650
XLOC_039838	4:69578927-69579456	529	TCONS_00147812	u	-	ENSBTAG00000005650
XLOC_039846	4:70043399-70046586	3187	TCONS_00147821	u	-	ENSBTAG00000001822
XLOC_039870	4:71185163-71186080	917	TCONS_00147846	u	-	ENSBTAG00000022613
XLOC_039996	4:77221212-77221453	241	TCONS_00147972	u	-	ENSBTAG00000010504
XLOC_040085	4:82100311-82101525	1214	TCONS_00148061	u	-	ENSBTAG00000013648
XLOC_040102	4:83277039-83277548	509	TCONS_00148078	u	-	ENSBTAG00000031965
XLOC_040103	4:83277652-83279141	1489	TCONS_00148079	u	-	ENSBTAG00000031965
XLOC_040117	4:83516661-83517114	453	TCONS_00148095	u	-	ENSBTAG00000012649
XLOC_040123	4:85434793-85435025	232	TCONS_00148101	u	-	ENSBTAG00000032077
XLOC_040171	4:88961097-88961348	251	TCONS_00148151	u	-	ENSBTAG00000005548
XLOC_040224	4:93951506-93951908	402	TCONS_00148204	u	-	ENSBTAG00000001754
XLOC_040226	4:93954693-93955495	802	TCONS_00148206	u	-	ENSBTAG00000001754
XLOC_040236	4:94628525-94629957	1432	TCONS_00148216	u	-	ENSBTAG00000011247
XLOC_040237	4:94630415-94630919	504	TCONS_00148217	u	-	ENSBTAG00000011247
XLOC_040258	4:96027398-96028165	767	TCONS_00148238	u	-	ENSBTAG00000010452
XLOC_040305	4:101556610-101558018	1408	TCONS_00148285	u	-	ENSBTAG00000014674
XLOC_040361	4:105097268-105097505	237	TCONS_00148342	u	-	ENSBTAG00000005285
XLOC_040362	4:105097568-105099873	2305	TCONS_00148343	u	-	ENSBTAG00000005285
XLOC_040466	4:106932537-106933092	555	TCONS_00148450	u	-	ENSBTAG00000009558
XLOC_040467	4:107062576-107063092	516	TCONS_00148451	u	-	ENSBTAG00000014532
XLOC_040741	5:9347588-9350618	3030	TCONS_00148819	u	-	ENSBTAG00000014609
XLOC_040754	5:22329179-22331413	2234	TCONS_00148910	u	-	ENSBTAG00000033600
XLOC_040841	5:89548894-89551265	2371	TCONS_00151169	u	-	ENSBTAG00000017260
XLOC_040860	5:100617629-100619154	1525	TCONS_00151473	u	-	ENSBTAG00000012026
XLOC_040880	5:107771262-107771616	354	TCONS_00151862	x	KDM5A|NM_001205625.1	ENSBTAG00000020472
XLOC_040882	5:107792234-107793606	1372	TCONS_00151864	u	-	ENSBTAG00000000049
XLOC_040957	5:30868026-30869475	1449	TCONS_00153546	x	TUBA1B|NM_001114856.1	ENSBTAG00000012244
XLOC_040968	5:36845950-36847726	1776	TCONS_00153660	u	-	ENSBTAG00000020938
XLOC_041063	5:112678365-112680576	2211	TCONS_00155961	x	XPNPEP3|NM_001192194.1	ENSBTAG00000006204|ENSBTAG00000030225
XLOC_041080	5:117675909-117677316	1407	TCONS_00156180,TCONS_00156181	u	-	ENSBTAG00000007102
XLOC_041090	5:121188523-121189454	931	TCONS_00156396	x	TRABD|NM_001034452.1	ENSBTAG00000001931
XLOC_041134	5:1902761-1903428	667	TCONS_00156442	u	-	ENSBTAG00000018575
XLOC_041135	5:1904571-1906025	1454	TCONS_00156443	u	-	ENSBTAG00000018575
XLOC_041145	5:4048265-4048597	332	TCONS_00156453	u	-	ENSBTAG00000035083
XLOC_041205	5:6263634-6263859	225	TCONS_00156515	u	-	ENSBTAG00000013406
XLOC_041242	5:10327989-10329086	1097	TCONS_00156552	u	-	ENSBTAG00000014003
XLOC_041284	5:15736721-15738981	2260	TCONS_00156595	u	-	ENSBTAG00000011153
XLOC_041352	5:21034340-21035139	799	TCONS_00156663	u	-	ENSBTAG00000001745
XLOC_041462	5:23366483-23366769	286	TCONS_00156774	u	-	ENSBTAG00000021767
XLOC_041468	5:23519752-23520476	724	TCONS_00156780	u	-	ENSBTAG00000012007
XLOC_041521	5:24842109-24842391	282	TCONS_00156833	u	-	ENSBTAG00000014669
XLOC_041522	5:24842932-24843218	286	TCONS_00156834	u	-	ENSBTAG00000014669
XLOC_041537	5:25776546-25777700	1154	TCONS_00156849	u	-	ENSBTAG00000013745
XLOC_041554	5:26141225-26141907	682	TCONS_00156867	u	-	ENSBTAG00000003304
XLOC_041572	5:26690504-26691175	671	TCONS_00156885	u	-	ENSBTAG00000020758
XLOC_041573	5:26724251-26725450	1199	TCONS_00156886	u	-	ENSBTAG00000026916
XLOC_041574	5:26726837-26727565	728	TCONS_00156887	u	-	ENSBTAG00000026916
XLOC_041578	5:26747402-26749489	2087	TCONS_00156891	u	-	ENSBTAG00000018524
XLOC_041581	5:26933753-26934677	924	TCONS_00156894	u	-	ENSBTAG00000007592
XLOC_041591	5:27397108-27398093	985	TCONS_00156904	u	-	ENSBTAG00000046089
XLOC_041593	5:27441547-27442065	518	TCONS_00156906	u	-	ENSBTAG00000037638
XLOC_041594	5:27442171-27442780	609	TCONS_00156907	u	-	ENSBTAG00000037638
XLOC_041618	5:28715015-28715257	242	TCONS_00156931	u	-	ENSBTAG00000004349
XLOC_041669	5:30433030-30433584	554	TCONS_00156984	u	-	ENSBTAG00000019281
XLOC_041670	5:30433664-30434929	1265	TCONS_00156985	u	-	ENSBTAG00000019281
XLOC_041671	5:30636604-30637379	775	TCONS_00156986	u	-	ENSBTAG00000016398
XLOC_041689	5:31262689-31263154	465	TCONS_00157004	u	-	ENSBTAG00000002693
XLOC_041710	5:32299436-32300728	1292	TCONS_00157029	u	-	ENSBTAG00000000289
XLOC_041835	5:39420197-39421557	1360	TCONS_00157155	u	-	ENSBTAG00000012624
XLOC_041863	5:42416182-42416852	670	TCONS_00157185	u	-	ENSBTAG00000020914
XLOC_041879	5:43262812-43263873	1061	TCONS_00157201	u	-	ENSBTAG00000003749
XLOC_041919	5:45173556-45173926	370	TCONS_00157241	u	-	ENSBTAG00000010422
XLOC_041928	5:45351490-45351868	378	TCONS_00157250	u	-	ENSBTAG00000008967
XLOC_041929	5:45352115-45353237	1122	TCONS_00157251	u	-	ENSBTAG00000008967
XLOC_042050	5:47896802-47897304	502	TCONS_00157372	u	-	ENSBTAG00000002004
XLOC_042099	5:50146053-50146352	299	TCONS_00157422	u	-	ENSBTAG00000004753
XLOC_042136	5:55956351-55958143	1792	TCONS_00157460	u	-	ENSBTAG00000016508
XLOC_042138	5:56177637-56179366	1729	TCONS_00157463	u	-	ENSBTAG00000004494
XLOC_042140	5:56310296-56310678	382	TCONS_00157466	u	-	ENSBTAG00000018403
XLOC_042141	5:56336017-56337325	1308	TCONS_00157467	u	-	ENSBTAG00000006599|ENSBTAG00000019084
XLOC_042163	5:57114824-57115847	1023	TCONS_00157490	u	-	ENSBTAG00000013315
XLOC_042164	5:57117190-57118044	854	TCONS_00157491	u	-	ENSBTAG00000013315
XLOC_042165	5:57118999-57119467	468	TCONS_00157492	u	-	ENSBTAG00000013315
XLOC_042171	5:57239067-57239539	472	TCONS_00157498	u	-	ENSBTAG00000009284
XLOC_042172	5:57240345-57240587	242	TCONS_00157499	u	-	ENSBTAG00000009284
XLOC_042173	5:57257277-57257908	631	TCONS_00157500	u	-	ENSBTAG00000009281
XLOC_042176	5:57260013-57260628	615	TCONS_00157503	u	-	ENSBTAG00000010127
XLOC_042185	5:57493791-57495598	1807	TCONS_00157512	u	-	ENSBTAG00000031217
XLOC_042202	5:60036259-60037181	922	TCONS_00157529	u	-	ENSBTAG00000046884
XLOC_042306	5:65848451-65850674	2223	TCONS_00157633	u	-	ENSBTAG00000002490
XLOC_042336	5:66947174-66947539	365	TCONS_00157663	u	-	ENSBTAG00000012794
XLOC_042361	5:68105945-68106852	907	TCONS_00157688	u	-	ENSBTAG00000030744
XLOC_042423	5:74104847-74105339	492	TCONS_00157752	u	-	ENSBTAG00000017116
XLOC_042448	5:75090441-75090741	300	TCONS_00157778	u	-	ENSBTAG00000010402
XLOC_042449	5:75091904-75092748	844	TCONS_00157779	u	-	ENSBTAG00000010402
XLOC_042523	5:82241501-82242293	792	TCONS_00157853	u	-	ENSBTAG00000006538
XLOC_042524	5:82244478-82245114	636	TCONS_00157854	u	-	ENSBTAG00000006538
XLOC_042699	5:97515295-97515974	679	TCONS_00158030	u	-	ENSBTAG00000002362
XLOC_042828	5:100943507-100944137	630	TCONS_00158162	u	-	ENSBTAG00000012029
XLOC_042928	5:104057945-104058493	548	TCONS_00158267	u	-	ENSBTAG00000014931
XLOC_042943	5:104362563-104362945	382	TCONS_00158282	u	-	ENSBTAG00000002631
XLOC_043000	5:107339280-107339493	213	TCONS_00158340	u	-	ENSBTAG00000015879
XLOC_043041	5:109872510-109874144	1634	TCONS_00158381	u	-	ENSBTAG00000018530
XLOC_043042	5:109874678-109874883	205	TCONS_00158382	u	-	ENSBTAG00000018530
XLOC_043046	5:109959140-109959958	818	TCONS_00158386	u	-	ENSBTAG00000006464
XLOC_043047	5:110038201-110039124	923	TCONS_00158387	u	-	ENSBTAG00000002539
XLOC_043051	5:110134282-110134550	268	TCONS_00158391	u	-	ENSBTAG00000008857
XLOC_043066	5:110560156-110560390	234	TCONS_00158406	u	-	ENSBTAG00000007546
XLOC_043094	5:111174148-111175659	1511	TCONS_00158434	u	-	ENSBTAG00000021697
XLOC_043143	5:112562279-112562859	580	TCONS_00158483	u	-	ENSBTAG00000006200
XLOC_043152	5:112800190-112800934	744	TCONS_00158493	u	-	ENSBTAG00000016198
XLOC_043159	5:113076252-113076464	212	TCONS_00158500	u	-	ENSBTAG00000006423
XLOC_043191	5:113979830-113980048	218	TCONS_00158533	u	-	ENSBTAG00000016511
XLOC_043214	5:114910620-114912057	1437	TCONS_00158556	u	-	ENSBTAG00000045957
XLOC_043215	5:114912827-114913647	820	TCONS_00158557	u	-	ENSBTAG00000045957
XLOC_043220	5:115081426-115082737	1311	TCONS_00158562	u	-	ENSBTAG00000006273
XLOC_043276	5:117742582-117742815	233	TCONS_00158622	u	-	ENSBTAG00000005595
XLOC_043295	5:119768035-119768505	470	TCONS_00158641	u	-	ENSBTAG00000000647
XLOC_043302	5:119870054-119870414	360	TCONS_00158648	u	-	ENSBTAG00000024756
XLOC_043308	5:120124919-120126559	1640	TCONS_00158654	u	-	ENSBTAG00000030179
XLOC_043372	6:37478604-37479902	1298	TCONS_00159208	x	HERC3|NM_001083663.1	ENSBTAG00000010120
XLOC_043418	6:87758648-87759512	864	TCONS_00159980	x	IGJ|NM_175773.2	ENSBTAG00000018531
XLOC_043452	6:109327371-109328421	1050	TCONS_00160525	u	-	ENSBTAG00000012575
XLOC_043502	6:8436409-8437346	937	TCONS_00160861	u	-	ENSBTAG00000034844
XLOC_043584	6:62594582-62597988	3406	TCONS_00161712	x	SLC30A9|XM_002688216.2	ENSBTAG00000020367
XLOC_043590	6:72478585-72479844	1259	TCONS_00161883	x	SRD5A3|NM_001206090.1	ENSBTAG00000014913|ENSBTAG00000045602
XLOC_043692	6:3540947-3541403	456	TCONS_00163127	u	-	ENSBTAG00000021746
XLOC_043739	6:7100131-7102206	2075	TCONS_00163176	u	-	ENSBTAG00000017045
XLOC_043765	6:7791820-7792702	882	TCONS_00163205	u	-	ENSBTAG00000014080
XLOC_043891	6:14421510-14422636	1126	TCONS_00163332	u	-	ENSBTAG00000003941
XLOC_043892	6:14422765-14423280	515	TCONS_00163333	u	-	ENSBTAG00000003941
XLOC_043900	6:15996564-15998365	1801	TCONS_00163341	u	-	ENSBTAG00000009059
XLOC_043901	6:15999249-15999533	284	TCONS_00163342	u	-	ENSBTAG00000009059
XLOC_043917	6:16723936-16724916	980	TCONS_00163359	u	-	ENSBTAG00000000751
XLOC_043919	6:16744031-16744242	211	TCONS_00163361	u	-	ENSBTAG00000000748
XLOC_044137	6:26479552-26479842	290	TCONS_00163579	u	-	ENSBTAG00000019429
XLOC_044168	6:26686924-26687271	347	TCONS_00163610	u	-	ENSBTAG00000034514
XLOC_044170	6:26689609-26690425	816	TCONS_00163612	u	-	ENSBTAG00000034514
XLOC_044179	6:26900309-26900922	613	TCONS_00163621	u	-	ENSBTAG00000016007
XLOC_044188	6:27530345-27531816	1471	TCONS_00163630	u	-	ENSBTAG00000007522
XLOC_044324	6:37871580-37872282	702	TCONS_00163767	u	-	ENSBTAG00000005754
XLOC_044325	6:37872609-37872820	211	TCONS_00163768	u	-	ENSBTAG00000005754
XLOC_044326	6:37873050-37873349	299	TCONS_00163769	u	-	ENSBTAG00000005754
XLOC_044329	6:37875115-37875812	697	TCONS_00163772	u	-	ENSBTAG00000005754
XLOC_044334	6:38116494-38116791	297	TCONS_00163777	u	-	ENSBTAG00000005260
XLOC_044343	6:38570970-38571598	628	TCONS_00163786	u	-	ENSBTAG00000005989
XLOC_044421	6:45927005-45927311	306	TCONS_00163864	u	-	ENSBTAG00000013980
XLOC_044423	6:46122344-46125217	2873	TCONS_00163866	u	-	ENSBTAG00000017390
XLOC_044469	6:47314516-47314805	289	TCONS_00163912	u	-	ENSBTAG00000003602
XLOC_044490	6:51535233-51535909	676	TCONS_00163933	u	-	ENSBTAG00000000061
XLOC_044578	6:59907526-59907900	374	TCONS_00164024	u	-	ENSBTAG00000006044
XLOC_044579	6:59908182-59908724	542	TCONS_00164025	u	-	ENSBTAG00000006044
XLOC_044626	6:61869233-61871556	2323	TCONS_00164073	u	-	ENSBTAG00000010677
XLOC_044711	6:69140741-69140983	242	TCONS_00164160	u	-	ENSBTAG00000010611
XLOC_044726	6:69523760-69524227	467	TCONS_00164175	u	-	ENSBTAG00000014601
XLOC_044790	6:73443709-73443957	248	TCONS_00164239	u	-	ENSBTAG00000010571
XLOC_044853	6:81506366-81507974	1608	TCONS_00164302	u	-	ENSBTAG00000024826
XLOC_044871	6:85470066-85470459	393	TCONS_00164320	u	-	ENSBTAG00000004412
XLOC_044916	6:87817005-87817655	650	TCONS_00164367	u	-	ENSBTAG00000016795
XLOC_044917	6:87818528-87818840	312	TCONS_00164368	u	-	ENSBTAG00000016795
XLOC_044930	6:87971421-87971975	554	TCONS_00164381	u	-	ENSBTAG00000016290
XLOC_045024	6:91426943-91428061	1118	TCONS_00164476	u	-	ENSBTAG00000004237
XLOC_045049	6:92201699-92201964	265	TCONS_00164501	u	-	ENSBTAG00000014041
XLOC_045167	6:97647144-97648154	1010	TCONS_00164622	u	-	ENSBTAG00000002978
XLOC_045176	6:97985511-97985765	254	TCONS_00164631	u	-	ENSBTAG00000006561
XLOC_045262	6:104146393-104146775	382	TCONS_00164717	u	-	ENSBTAG00000004094
XLOC_045265	6:104669260-104670197	937	TCONS_00164720	u	-	ENSBTAG00000046671
XLOC_045277	6:106364609-106364895	286	TCONS_00164732	u	-	ENSBTAG00000005712
XLOC_045352	6:109328622-109328923	301	TCONS_00164809	u	-	ENSBTAG00000012575
XLOC_045393	6:110391253-110391882	629	TCONS_00164850	u	-	ENSBTAG00000038340
XLOC_045394	6:110391950-110392337	387	TCONS_00164851	u	-	ENSBTAG00000038340
XLOC_045440	6:114966348-114967387	1039	TCONS_00164897	u	-	ENSBTAG00000019847
XLOC_045524	7:5664419-5665154	735	TCONS_00165395	u	-	ENSBTAG00000008021
XLOC_045551	7:16958971-16961172	2201	TCONS_00166105	x	RAB3D|NM_001191375.1	ENSBTAG00000002148
XLOC_045641	7:64074455-64077043	2588	TCONS_00168125	x	DCTN4|NM_001191531.1	ENSBTAG00000015625
XLOC_045648	7:70819696-70822038	2342	TCONS_00168205	u	-	ENSBTAG00000000495
XLOC_045692	7:4925053-4927704	2651	TCONS_00169051	u	-	ENSBTAG00000010652
XLOC_045698	7:8873461-8873714	253	TCONS_00169342	u	-	ENSBTAG00000002495
XLOC_045721	7:17932991-17935838	2847	TCONS_00169876	u	-	ENSBTAG00000000613
XLOC_045730	7:19828033-19830142	2109	TCONS_00170132	x	LONP1|NM_001015569.2	ENSBTAG00000001794|ENSBTAG00000001795
XLOC_045753	7:32135642-32138209	2567	TCONS_00170600,TCONS_00170601	u	-	ENSBTAG00000031069
XLOC_045756	7:33101587-33102238	651	TCONS_00170632	x	LOX|NM_173932.3	ENSBTAG00000012994
XLOC_045784	7:53787383-53788457	1074	TCONS_00171597	x	PCDHA13|NM_001102506.1	ENSBTAG00000030227
XLOC_045793	7:54129397-54130040	643	TCONS_00171612	x	LOC100848197|XM_003586305.1	ENSBTAG00000037968|ENSBTAG00000045683
XLOC_045806	7:64511462-64512809	1347	TCONS_00171878	x	GM2A|NM_001205547.1	ENSBTAG00000021829
XLOC_045809	7:64939356-64941067	1711	TCONS_00171896	u	-	ENSBTAG00000008340
XLOC_045884	7:1555588-1555858	270	TCONS_00172530	u	-	ENSBTAG00000046663
XLOC_045907	7:2457714-2458599	885	TCONS_00172554	u	-	ENSBTAG00000019667
XLOC_045978	7:3414504-3414747	243	TCONS_00172625	u	-	ENSBTAG00000017123
XLOC_045994	7:4516602-4518620	2018	TCONS_00172641	u	-	ENSBTAG00000007741
XLOC_045999	7:4702869-4703578	709	TCONS_00172646	u	-	ENSBTAG00000017273
XLOC_046138	7:13901504-13902083	579	TCONS_00172789	u	-	ENSBTAG00000011811
XLOC_046139	7:13902962-13903746	784	TCONS_00172790	u	-	ENSBTAG00000011811
XLOC_046171	7:15322793-15323014	221	TCONS_00172824	u	-	ENSBTAG00000039493
XLOC_046179	7:15902147-15902425	278	TCONS_00172833	u	-	ENSBTAG00000002734
XLOC_046213	7:16647013-16647741	728	TCONS_00172869	u	-	ENSBTAG00000019220
XLOC_046260	7:19747408-19747836	428	TCONS_00172917	u	-	ENSBTAG00000000413
XLOC_046266	7:20471255-20473572	2317	TCONS_00172923	u	-	ENSBTAG00000031673
XLOC_046273	7:20542623-20543217	594	TCONS_00172930	u	-	ENSBTAG00000019966
XLOC_046274	7:20543842-20544121	279	TCONS_00172931	u	-	ENSBTAG00000019966
XLOC_046315	7:22704119-22704341	222	TCONS_00172973	u	-	ENSBTAG00000014956
XLOC_046317	7:22707264-22708259	995	TCONS_00172975	u	-	ENSBTAG00000009034
XLOC_046324	7:23023316-23024161	845	TCONS_00172982	u	-	ENSBTAG00000015953
XLOC_046347	7:23440139-23441348	1209	TCONS_00173005	u	-	ENSBTAG00000015426
XLOC_046386	7:26168105-26169738	1633	TCONS_00173046	u	-	ENSBTAG00000000341
XLOC_046389	7:26696633-26697234	601	TCONS_00173049	u	-	ENSBTAG00000015307
XLOC_046400	7:27680141-27681327	1186	TCONS_00173060	u	-	ENSBTAG00000021977
XLOC_046407	7:28568431-28569000	569	TCONS_00173067	u	-	ENSBTAG00000009646
XLOC_046465	7:31946495-31948074	1579	TCONS_00173125	u	-	ENSBTAG00000020578
XLOC_046595	7:40357238-40357563	325	TCONS_00173258	u	-	ENSBTAG00000025401
XLOC_046603	7:40568469-40570908	2439	TCONS_00173266	u	-	ENSBTAG00000006368
XLOC_046619	7:41398760-41400521	1761	TCONS_00173283	u	-	ENSBTAG00000039711
XLOC_046630	7:41639308-41640185	877	TCONS_00173294	u	-	ENSBTAG00000047420
XLOC_046631	7:41640344-41641549	1205	TCONS_00173295	u	-	ENSBTAG00000047420
XLOC_046656	7:44092451-44093347	896	TCONS_00173320	u	-	ENSBTAG00000046200
XLOC_046694	7:44718855-44719800	945	TCONS_00173358	u	-	ENSBTAG00000016072|ENSBTAG00000047560
XLOC_046697	7:44811561-44812991	1430	TCONS_00173361	u	-	ENSBTAG00000016648
XLOC_046710	7:45299925-45300638	713	TCONS_00173375	u	-	ENSBTAG00000000550
XLOC_046735	7:46038949-46041209	2260	TCONS_00173400	u	-	ENSBTAG00000014676
XLOC_046737	7:46060773-46061069	296	TCONS_00173402	u	-	ENSBTAG00000009478
XLOC_046738	7:46186561-46186793	232	TCONS_00173403	u	-	ENSBTAG00000030616
XLOC_046759	7:47485559-47489610	4051	TCONS_00173424	u	-	ENSBTAG00000010979
XLOC_046820	7:51308662-51309633	971	TCONS_00173485	u	-	ENSBTAG00000005293
XLOC_046821	7:51309758-51310393	635	TCONS_00173486	u	-	ENSBTAG00000005293
XLOC_046828	7:52300709-52301938	1229	TCONS_00173493	u	-	ENSBTAG00000002286
XLOC_046852	7:53290687-53291084	397	TCONS_00173517	u	-	ENSBTAG00000010871
XLOC_046853	7:53291693-53293242	1549	TCONS_00173518	u	-	ENSBTAG00000010871
XLOC_046877	7:54116750-54116974	224	TCONS_00173549	u	-	ENSBTAG00000040473|ENSBTAG00000046103
XLOC_046888	7:55042249-55042478	229	TCONS_00173560	u	-	ENSBTAG00000045651
XLOC_046945	7:59131505-59133513	2008	TCONS_00173617	u	-	ENSBTAG00000006762
XLOC_047034	7:64355346-64356882	1536	TCONS_00173708	u	-	ENSBTAG00000014809
XLOC_047038	7:64518040-64520572	2532	TCONS_00173712	u	-	ENSBTAG00000006624
XLOC_047042	7:64772150-64773270	1120	TCONS_00173716	u	-	ENSBTAG00000047625
XLOC_047047	7:64943516-64943736	220	TCONS_00173721	u	-	ENSBTAG00000008340
XLOC_047061	7:67710791-67711238	447	TCONS_00173736	u	-	ENSBTAG00000002335
XLOC_047077	7:68102604-68103159	555	TCONS_00173752	u	-	ENSBTAG00000019457
XLOC_047106	7:70293474-70293964	490	TCONS_00173781	u	-	ENSBTAG00000013185
XLOC_047107	7:70294025-70295092	1067	TCONS_00173782	u	-	ENSBTAG00000013185
XLOC_047132	7:71143393-71143642	249	TCONS_00173808	u	-	ENSBTAG00000020213
XLOC_047226	7:77320221-77320472	251	TCONS_00173903	u	-	ENSBTAG00000012350
XLOC_047293	7:89280235-89280783	548	TCONS_00173970	u	-	ENSBTAG00000009565
XLOC_047301	7:90092301-90092829	528	TCONS_00173978	u	-	ENSBTAG00000008484
XLOC_047509	7:102449050-102451885	2835	TCONS_00174188	u	-	ENSBTAG00000021445
XLOC_047807	8:8255696-8257205	1509	TCONS_00174622	u	-	ENSBTAG00000048007
XLOC_047852	8:51115164-51117688	2524	TCONS_00175415	u	-	ENSBTAG00000033076
XLOC_047869	8:69499408-69500076	668	TCONS_00175895	u	-	ENSBTAG00000020665
XLOC_047906	8:103165275-103168012	2737	TCONS_00176839	u	-	ENSBTAG00000004813
XLOC_047917	8:111914743-111917507	2764	TCONS_00176997	x	MEGF9|XM_003586445.1	ENSBTAG00000013706
XLOC_047920	8:112957066-112958639	1573	TCONS_00177093,TCONS_00177094	u	-	ENSBTAG00000008685
XLOC_047930	8:5613192-5615319	2127	TCONS_00177176	x	SAP30|NM_001191124.1	ENSBTAG00000015578
XLOC_047951	8:22906058-22908210	2152	TCONS_00177420,TCONS_00177421	u	-	ENSBTAG00000034325
XLOC_047999	8:60700287-60700863	576	TCONS_00178207	u	-	ENSBTAG00000000076
XLOC_048039	8:83011216-83012117	901	TCONS_00178865	x	C8H9orf3|NM_001206980.1	ENSBTAG00000045622
XLOC_048057	8:98426688-98429186	2498	TCONS_00179183	x	ZNF462|NM_001205811.1	ENSBTAG00000019187
XLOC_048062	8:103809993-103816224	6231	TCONS_00179351	x	SNX30|NM_001206738.1	ENSBTAG00000013670|ENSBTAG00000044070
XLOC_048136	8:3814410-3815527	1117	TCONS_00179651	u	-	ENSBTAG00000035007
XLOC_048182	8:6406561-6407984	1423	TCONS_00179698	u	-	ENSBTAG00000006715
XLOC_048193	8:6636821-6637961	1140	TCONS_00179709	u	-	ENSBTAG00000025942
XLOC_048194	8:6639597-6640041	444	TCONS_00179710	u	-	ENSBTAG00000025942
XLOC_048208	8:7786649-7787128	479	TCONS_00179724	u	-	ENSBTAG00000000011
XLOC_048221	8:8398349-8399106	757	TCONS_00179737	u	-	ENSBTAG00000046258
XLOC_048222	8:8399453-8400504	1051	TCONS_00179738	u	-	ENSBTAG00000046258
XLOC_048271	8:11427009-11427721	712	TCONS_00179787	u	-	ENSBTAG00000003366
XLOC_048295	8:16690803-16691310	507	TCONS_00179811	u	-	ENSBTAG00000010059
XLOC_048297	8:16693559-16694453	894	TCONS_00179813	u	-	ENSBTAG00000010059
XLOC_048302	8:17271117-17271351	234	TCONS_00179818	u	-	ENSBTAG00000013011
XLOC_048409	8:22701404-22702143	739	TCONS_00179926	u	-	ENSBTAG00000048063
XLOC_048411	8:22826363-22827028	665	TCONS_00179928	u	-	ENSBTAG00000047745
XLOC_048426	8:22970768-22971065	297	TCONS_00179943	u	-	ENSBTAG00000045552|ENSBTAG00000047134
XLOC_048435	8:23077615-23079110	1495	TCONS_00179952	u	-	ENSBTAG00000045845|ENSBTAG00000046638
XLOC_048622	8:39602077-39602560	483	TCONS_00180142	u	-	ENSBTAG00000006651
XLOC_048661	8:39924724-39927642	2918	TCONS_00180181	u	-	ENSBTAG00000018667
XLOC_048869	8:46878918-46879222	304	TCONS_00180392	u	-	ENSBTAG00000016229
XLOC_048896	8:48219459-48220619	1160	TCONS_00180419	u	-	ENSBTAG00000005090
XLOC_048898	8:48403623-48405090	1467	TCONS_00180421	u	-	ENSBTAG00000006816
XLOC_048908	8:48889642-48889980	338	TCONS_00180431	u	-	ENSBTAG00000009417
XLOC_049082	8:60130782-60131890	1108	TCONS_00180605	u	-	ENSBTAG00000011403
XLOC_049084	8:60276197-60277019	822	TCONS_00180607	u	-	ENSBTAG00000025868
XLOC_049086	8:60365330-60365741	411	TCONS_00180609	u	-	ENSBTAG00000011434
XLOC_049097	8:60847821-60848032	211	TCONS_00180620	u	-	ENSBTAG00000001137
XLOC_049139	8:63068365-63068787	422	TCONS_00180662	u	-	ENSBTAG00000003719
XLOC_049143	8:63179687-63180232	545	TCONS_00180666	u	-	ENSBTAG00000014719
XLOC_049252	8:69856532-69857582	1050	TCONS_00180776	u	-	ENSBTAG00000046951
XLOC_049262	8:70404094-70405254	1160	TCONS_00180786	u	-	ENSBTAG00000005466
XLOC_049363	8:75709000-75711078	2078	TCONS_00180890	u	-	ENSBTAG00000005958
XLOC_049371	8:76058852-76062980	4128	TCONS_00180898	u	-	ENSBTAG00000013947
XLOC_049395	8:77256291-77257257	966	TCONS_00180923	u	-	ENSBTAG00000015361
XLOC_049397	8:77348797-77349605	808	TCONS_00180925	u	-	ENSBTAG00000015804|ENSBTAG00000015807
XLOC_049406	8:77390133-77390399	266	TCONS_00180934	u	-	ENSBTAG00000012684
XLOC_049434	8:78321928-78323608	1680	TCONS_00180962	u	-	ENSBTAG00000023523
XLOC_049435	8:78324299-78325515	1216	TCONS_00180963	u	-	ENSBTAG00000023523
XLOC_049463	8:80836974-80838052	1078	TCONS_00180991	u	-	ENSBTAG00000001737
XLOC_049528	8:84839669-84840078	409	TCONS_00181056	u	-	ENSBTAG00000037600
XLOC_049529	8:84840465-84841142	677	TCONS_00181057	u	-	ENSBTAG00000037600
XLOC_049532	8:84846742-84847054	312	TCONS_00181060	u	-	ENSBTAG00000008836|ENSBTAG00000037600
XLOC_049615	8:87888685-87889842	1157	TCONS_00181145	u	-	ENSBTAG00000017763
XLOC_049616	8:87890128-87890343	215	TCONS_00181146	u	-	ENSBTAG00000017763
XLOC_049683	8:91814132-91815077	945	TCONS_00181214	u	-	ENSBTAG00000021991
XLOC_049684	8:91815544-91816739	1195	TCONS_00181215	u	-	ENSBTAG00000021991
XLOC_049784	8:101480516-101481150	634	TCONS_00181316	u	-	ENSBTAG00000002953
XLOC_049965	9:10632867-10633506	639	TCONS_00181556	u	-	ENSBTAG00000016374
XLOC_049973	9:13153247-13153638	391	TCONS_00181602	x	MB21D1|XM_002690020.2	ENSBTAG00000000892
XLOC_049976	9:15055415-15058157	2742	TCONS_00181629	x	TMEM30A|NM_001075223.1	ENSBTAG00000005100
XLOC_050031	9:69915450-69916698	1248	TCONS_00182717	x	EPB41L2|XM_002690221.2	ENSBTAG00000005960
XLOC_050038	9:74325712-74327856	2144	TCONS_00182800	u	-	ENSBTAG00000017958
XLOC_050060	9:96801616-96803459	1843	TCONS_00183283	u	-	ENSBTAG00000031701
XLOC_050124	9:42550231-42551325	1094	TCONS_00184058	u	-	ENSBTAG00000010134
XLOC_050158	9:88385142-88385989	847	TCONS_00184807	u	-	ENSBTAG00000026586|ENSBTAG00000039329
XLOC_050226	9:632903-633640	737	TCONS_00185276	u	-	ENSBTAG00000019139
XLOC_050227	9:634651-635308	657	TCONS_00185277	u	-	ENSBTAG00000019139
XLOC_050228	9:636025-636264	239	TCONS_00185278	u	-	ENSBTAG00000019139
XLOC_050309	9:10010254-10010570	316	TCONS_00185359	u	-	ENSBTAG00000038190
XLOC_050311	9:10011702-10011991	289	TCONS_00185361	u	-	ENSBTAG00000038190
XLOC_050323	9:10633672-10634051	379	TCONS_00185373	u	-	ENSBTAG00000016374
XLOC_050444	9:15037807-15038870	1063	TCONS_00185496	u	-	ENSBTAG00000005096
XLOC_050445	9:15038960-15039450	490	TCONS_00185497	u	-	ENSBTAG00000005096
XLOC_050446	9:15039508-15039822	314	TCONS_00185498	u	-	ENSBTAG00000005096
XLOC_050493	9:18996441-18996715	274	TCONS_00185547	u	-	ENSBTAG00000001422
XLOC_050515	9:19943393-19944143	750	TCONS_00185570	u	-	ENSBTAG00000005456
XLOC_050592	9:22450781-22451630	849	TCONS_00185647	u	-	ENSBTAG00000039477
XLOC_050593	9:22451768-22452411	643	TCONS_00185648	u	-	ENSBTAG00000039477
XLOC_050632	9:25869808-25871161	1353	TCONS_00185687	u	-	ENSBTAG00000000919
XLOC_050769	9:33687350-33687740	390	TCONS_00185827	u	-	ENSBTAG00000047338
XLOC_050911	9:42431926-42432185	259	TCONS_00185975	u	-	ENSBTAG00000013991
XLOC_050919	9:42548577-42549200	623	TCONS_00185983	u	-	ENSBTAG00000010134
XLOC_050924	9:42899509-42900576	1067	TCONS_00185988	u	-	ENSBTAG00000019175
XLOC_051139	9:61243520-61244524	1004	TCONS_00186206	u	-	ENSBTAG00000011313
XLOC_051148	9:61888584-61888849	265	TCONS_00186215	u	-	ENSBTAG00000046235
XLOC_051166	9:63425286-63426031	745	TCONS_00186233	u	-	ENSBTAG00000017879
XLOC_051171	9:63518017-63518407	390	TCONS_00186238	u	-	ENSBTAG00000046612
XLOC_051393	9:71880264-71880751	487	TCONS_00186461	u	-	ENSBTAG00000016357
XLOC_051396	9:71969404-71970063	659	TCONS_00186464	u	-	ENSBTAG00000001360
XLOC_051472	9:73972102-73972846	744	TCONS_00186540	u	-	ENSBTAG00000007975
XLOC_051473	9:74007369-74008440	1071	TCONS_00186541	u	-	ENSBTAG00000020174
XLOC_051486	9:75259319-75259935	616	TCONS_00186554	u	-	ENSBTAG00000007802
XLOC_051494	9:75359125-75359417	292	TCONS_00186562	u	-	ENSBTAG00000001598
XLOC_051496	9:75544175-75544991	816	TCONS_00186564	u	-	ENSBTAG00000009065
XLOC_051497	9:75545105-75547279	2174	TCONS_00186565	u	-	ENSBTAG00000009065
XLOC_051501	9:75902416-75905205	2789	TCONS_00186569	u	-	ENSBTAG00000016793
XLOC_051509	9:76089196-76090161	965	TCONS_00186577	u	-	ENSBTAG00000012544
XLOC_051811	9:95888322-95888932	610	TCONS_00186885	u	-	ENSBTAG00000006323
XLOC_052040	X:3816265-3816924	659	TCONS_00187263	u	-	ENSBTAG00000004291
XLOC_052086	X:40363803-40364445	642	TCONS_00187923	u	-	ENSBTAG00000007454|ENSBTAG00000007455
XLOC_052117	X:79011398-79011910	512	TCONS_00188487,TCONS_00188488	u	-	ENSBTAG00000024841
XLOC_052135	X:91448143-91449666	1523	TCONS_00188893	u	-	ENSBTAG00000015817
XLOC_052183	X:134600698-134602010	1312	TCONS_00189677	u	-	ENSBTAG00000007092
XLOC_052184	X:134602147-134604592	2445	TCONS_00189678	u	-	ENSBTAG00000007092
XLOC_052189	X:138468659-138469849	1190	TCONS_00189789	u	-	ENSBTAG00000003343
XLOC_052204	X:4072019-4072599	580	TCONS_00189979	x	NDUFA1|NM_175794.2	ENSBTAG00000006033|ENSBTAG00000006034|ENSBTAG00000010881
XLOC_052246	X:40097520-40100801	3281	TCONS_00190689	x	TMEM187|NM_001075355.1	ENSBTAG00000008278
XLOC_052277	X:63897482-63898319	837	TCONS_00191127	u	-	ENSBTAG00000047218
XLOC_052293	X:83491590-83495118	3528	TCONS_00191350	u	-	ENSBTAG00000045925
XLOC_052410	X:2407333-2407965	632	TCONS_00192778	u	-	ENSBTAG00000018697
XLOC_052419	X:3231554-3232603	1049	TCONS_00192787	u	-	ENSBTAG00000002615
XLOC_052420	X:3235066-3235333	267	TCONS_00192788	u	-	ENSBTAG00000002615
XLOC_052434	X:3814800-3816001	1201	TCONS_00192802	u	-	ENSBTAG00000004291
XLOC_052446	X:4706419-4708539	2120	TCONS_00192814	u	-	ENSBTAG00000034992
XLOC_052513	X:11787321-11787951	630	TCONS_00192882	u	-	ENSBTAG00000048188
XLOC_052586	X:15809230-15810024	794	TCONS_00192955	u	-	ENSBTAG00000019652
XLOC_052707	X:28710607-28713576	2969	TCONS_00193076	u	-	ENSBTAG00000039377
XLOC_052854	X:38562199-38562431	232	TCONS_00193225	u	-	ENSBTAG00000023978
XLOC_052859	X:38606351-38606634	283	TCONS_00193230	u	-	ENSBTAG00000017265
XLOC_052877	X:39782904-39784259	1355	TCONS_00193248	u	-	ENSBTAG00000008319
XLOC_052979	X:51117290-51117727	437	TCONS_00193352	u	-	ENSBTAG00000014169
XLOC_053002	X:53579332-53580575	1243	TCONS_00193376	u	-	ENSBTAG00000047655
XLOC_053016	X:54532471-54532844	373	TCONS_00193390	u	-	ENSBTAG00000005724
XLOC_053059	X:55343275-55344205	930	TCONS_00193433	u	-	ENSBTAG00000038204
XLOC_053118	X:59799057-59800992	1935	TCONS_00193497	u	-	ENSBTAG00000019703
XLOC_053134	X:61858268-61858908	640	TCONS_00193513	u	-	ENSBTAG00000006535
XLOC_053140	X:62471029-62472441	1412	TCONS_00193519	u	-	ENSBTAG00000018986
XLOC_053164	X:64083078-64083840	762	TCONS_00193543	u	-	ENSBTAG00000048080
XLOC_053269	X:70394772-70394999	227	TCONS_00193648	u	-	ENSBTAG00000010587
XLOC_053270	X:70617327-70617570	243	TCONS_00193649	u	-	ENSBTAG00000001877
XLOC_053285	X:72296852-72298703	1851	TCONS_00193664	u	-	ENSBTAG00000002001
XLOC_053475	X:85240439-85241549	1110	TCONS_00193859	u	-	ENSBTAG00000011291
XLOC_053476	X:85241760-85242741	981	TCONS_00193860	u	-	ENSBTAG00000011291
XLOC_053508	X:87203171-87203645	474	TCONS_00193893	u	-	ENSBTAG00000001977
XLOC_053558	X:90852893-90853768	875	TCONS_00193944	u	-	ENSBTAG00000016769
XLOC_053559	X:90867658-90867958	300	TCONS_00193945	u	-	ENSBTAG00000016772
XLOC_053951	X:107156532-107156925	393	TCONS_00194346	u	-	ENSBTAG00000020136
XLOC_054120	X:126852664-126853038	374	TCONS_00194518	u	-	ENSBTAG00000020987
XLOC_054121	X:126853221-126854634	1413	TCONS_00194519	u	-	ENSBTAG00000020987
XLOC_054138	X:132068421-132072186	3765	TCONS_00194536	u	-	ENSBTAG00000007428
XLOC_054139	X:132072332-132073385	1053	TCONS_00194537	u	-	ENSBTAG00000007428
XLOC_054167	X:135418058-135418674	616	TCONS_00194567	u	-	ENSBTAG00000007646
XLOC_054250	X:140977132-140977392	260	TCONS_00194650	u	-	ENSBTAG00000038488
