# Supplementary material for: A catalogue of novel bovine long noncoding RNA across 18 tissues
Source: PLoS One. 2015 Oct 23;10(10):e0141225. doi: 10.1371/journal.pone.0141225 (PMC4619662; doi:10.1371/journal.pone.0141225)
Supplement: S6 Table — (XLSX) [file pone.0141225.s007.xlsx]

## Sheet: Validated Blood lncRNA
Validated blood lncRNA with stranded libraries
Transcript ID	Transcript Loci	Transcript Strand	Cow transcript found In	Overlaps with Blood class 3 lncRNA?
XLOC_000304	chr1:115766731-115767433	-	210004817|Y10ST0106	Yes
XLOC_000381	chr1:1294407-1294962	-	210004817|Y10ST0106	Yes
XLOC_000382	chr1:1295363-1296052	-	210004817	No
XLOC_000383	chr1:1296270-1296582	-	210004817	No
XLOC_000392	chr1:1427192-1428709	+	Y10ST0027|Y10ST0106	Yes
XLOC_000394	chr1:1430455-1430926	+	Y10ST0106	Yes
XLOC_000395	chr1:1434859-1436558	-	210004817|Y10ST0027|Y10ST0106	Yes
XLOC_000399	chr1:1499927-1500402	+	210004817|Y10ST0106	Yes
XLOC_000399	chr1:1499927-1500402	+	210004817|Y10ST0106	Yes
XLOC_000427	chr1:2250983-2251995	-	210004817|Y10ST0106	No
XLOC_000431	chr1:2507195-2507733	+	Y10ST0106	No
XLOC_000441	chr1:3042814-3044147	-	Y10ST0106	No
XLOC_000442	chr1:3044207-3045090	-	Y10ST0106	No
XLOC_000568	chr1:9464932-9465578	+	Y10ST0106	No
XLOC_000724	chr1:21796159-21796494	+	Y10ST0106	No
XLOC_000849	chr1:35782938-35783143	+	210004817|Y10ST0106	Yes
XLOC_000856	chr1:35811125-35811386	+	210004817|Y10ST0106	No
XLOC_000857	chr1:35811848-35812718	+	210004817|Y10ST0106	Yes
XLOC_000860	chr1:35821752-35823710	+	210004817|Y10ST0106	Yes
XLOC_000878	chr1:38040179-38040457	+	Y10ST0106	No
XLOC_000893	chr1:42514024-42515838	-	210004817	Yes
XLOC_000946	chr1:44838346-44839254	+	Y10ST0106	No
XLOC_000951	chr1:45007832-45008704	-	Y10ST0106	Yes
XLOC_000966	chr1:46344474-46345375	+	Y10ST0106	Yes
XLOC_000968	chr1:46347082-46347427	+	Y10ST0106	Yes
XLOC_000969	chr1:46347871-46349053	+	Y10ST0106	Yes
XLOC_001010	chr1:52846927-52847475	+	210004817	Yes
XLOC_001011	chr1:52848400-52848677	+	210004817	No
XLOC_001022	chr1:53086721-53088438	-	Y10ST0027|Y10ST0106	Yes
XLOC_001037	chr1:53975392-53976555	-	Y10ST0106	No
XLOC_001040	chr1:54047790-54049641	+	210004817|Y10ST0106	Yes
XLOC_001091	chr1:57541982-57542237	+	Y10ST0106	No
XLOC_001092	chr1:57543388-57544876	+	Y10ST0106	Yes
XLOC_001098	chr1:57563654-57564176	+	Y10ST0106	No
XLOC_001115	chr1:58186388-58186771	+	Y10ST0106	No
XLOC_001160	chr1:60269716-60271377	+	210004817|Y10ST0106	Yes
XLOC_001164	chr1:60279437-60280031	+	Y10ST0106	No
XLOC_001167	chr1:60293241-60296059	+	Y10ST0106	Yes
XLOC_001175	chr1:60319273-60319963	+	210004817|Y10ST0027|Y10ST0106	No
XLOC_001185	chr1:60601712-60602094	+	Y10ST0106	Yes
XLOC_001191	chr1:60640186-60640570	+	Y10ST0106	No
XLOC_001255	chr1:65465138-65467485	+	Y10ST0106	Yes
XLOC_001271	chr1:65499163-65500864	+	Y10ST0106	No
XLOC_001273	chr1:65503101-65503438	+	Y10ST0106	Yes
XLOC_001274	chr1:65503579-65504639	+	Y10ST0106	No
XLOC_001368	chr1:68239698-68239947	+	Y10ST0106	No
XLOC_001375	chr1:68259848-68260077	+	Y10ST0106	No
XLOC_001398	chr1:70281327-70281560	-	Y10ST0106	No
XLOC_001399	chr1:70282657-70283629	-	Y10ST0106	Yes
XLOC_001403	chr1:70499501-70500749	-	Y10ST0106	Yes
XLOC_001407	chr1:70948275-70948938	-	Y10ST0106	No
XLOC_001409	chr1:70949501-70950694	-	Y10ST0106	Yes
XLOC_001431	chr1:71532898-71533104	-	Y10ST0027	No
XLOC_001432	chr1:71533182-71533456	-	Y10ST0027	Yes
XLOC_001445	chr1:71764076-71764839	-	Y10ST0106	Yes
XLOC_001474	chr1:73654769-73655509	+	Y10ST0106	Yes
XLOC_001490	chr1:74066379-74066872	-	210004817|Y10ST0027|	Yes
XLOC_001491	chr1:74067797-74068111	-	210004817|Y10ST0027|	Yes
XLOC_001498	chr1:74370795-74371620	-	Y10ST0106	No
XLOC_001588	chr1:80765756-80766327	-	210004817|Y10ST0027|Y10ST0106	Yes
XLOC_001600	chr1:81064430-81066000	+	Y10ST0106	Yes
XLOC_001616	chr1:82167144-82168487	-	Y10ST0106	Yes
XLOC_001668	chr1:84700709-84701031	-	Y10ST0106	Yes
XLOC_001702	chr1:88395759-88396016	-	210004817	No
XLOC_001747	chr1:90192522-90193420	+	210004817|Y10ST0027|Y10ST0106	Yes
XLOC_001748	chr1:90361182-90362127	+	210004817|Y10ST0027|Y10ST0106	Yes
XLOC_001759	chr1:90443748-90445568	+	Y10ST0106	Yes
XLOC_001760	chr1:90447520-90448491	+	Y10ST0027	No
XLOC_001779	chr1:90630871-90631380	+	210004817|Y10ST0106	Yes
XLOC_001821	chr1:93776729-93777026	+	210004817	Yes
XLOC_001829	chr1:95777961-95778261	+	210004817	Yes
XLOC_001832	chr1:95802602-95803361	+	Y10ST0027|Y10ST0106	Yes
XLOC_002026	chr1:109810107-109811543	-	Y10ST0106	Yes
XLOC_002061	chr1:111310462-111310889	-	210004817|Y10ST0106	Yes
XLOC_002072	chr1:111682842-111683640	-	210004817|Y10ST0106	Yes
XLOC_002075	chr1:111722252-111723675	+	Y10ST0106	No
XLOC_002079	chr1:112567503-112568059	-	210004817|Y10ST0106	No
XLOC_002080	chr1:112568789-112569607	-	210004817|Y10ST0027|Y10ST0106	Yes
XLOC_002081	chr1:112571037-112571580	-	210004817|Y10ST0106	Yes
XLOC_002082	chr1:112571736-112572173	-	210004817|Y10ST0106	Yes
XLOC_002083	chr1:112572228-112572451	-	210004817|Y10ST0106	No
XLOC_002096	chr1:112717252-112717540	-	Y10ST0106	No
XLOC_002097	chr1:112722486-112724020	-	Y10ST0106	Yes
XLOC_002127	chr1:115483608-115485359	+	210004817|Y10ST0106	Yes
XLOC_002174	chr1:118685963-118686800	+	Y10ST0106	Yes
XLOC_002270	chr1:122960998-122961300	+	Y10ST0106	Yes
XLOC_002271	chr1:122961385-122961656	+	Y10ST0106	Yes
XLOC_002274	chr1:122977010-122977623	+	Y10ST0106	Yes
XLOC_002277	chr1:122983655-122983883	+	Y10ST0106	No
XLOC_002278	chr1:122985480-122986330	+	Y10ST0106	Yes
XLOC_002309	chr1:125906579-125907932	-	210004817	Yes
XLOC_002310	chr1:125908041-125908446	-	210004817	No
XLOC_002316	chr1:126776113-126776787	+	Y10ST0106	Yes
XLOC_002336	chr1:127715375-127715576	+	210004817	Yes
XLOC_002339	chr1:128045427-128046678	-	Y10ST0106	No
XLOC_002351	chr1:128622751-128623802	+	Y10ST0106	Yes
XLOC_002379	chr1:131541658-131541954	+	Y10ST0106	No
XLOC_002379	chr1:131541658-131541954	-	Y10ST0106	No
XLOC_002380	chr1:131544882-131545377	-	Y10ST0106	Yes
XLOC_002403	chr1:134181831-134182244	-	Y10ST0106	No
XLOC_002474	chr1:136297277-136297551	+	Y10ST0106	No
XLOC_002509	chr1:138136541-138136860	+	210004817	Yes
XLOC_002532	chr1:139966377-139967083	+	Y10ST0106	No
XLOC_002539	chr1:139985755-139986046	+	Y10ST0106	No
XLOC_002550	chr1:140720275-140721223	-	210004817|Y10ST0027|Y10ST0106	Yes
XLOC_002587	chr1:144299952-144300605	+	Y10ST0027	Yes
XLOC_002598	chr1:144731517-144736532	+	Y10ST0106	Yes
XLOC_002614	chr1:145019248-145019882	-	210004817|Y10ST0027|Y10ST0106	No
XLOC_002618	chr1:145097193-145099835	-	210004817|Y10ST0027|	Yes
XLOC_002622	chr1:145138040-145139459	-	210004817|Y10ST0106	Yes
XLOC_002646	chr1:146125644-146125969	-	Y10ST0106	No
XLOC_002647	chr1:146126257-146127661	-	Y10ST0106	Yes
XLOC_002780	chr1:151032779-151034132	+	210004817|Y10ST0106	Yes
XLOC_002800	chr1:151429541-151430216	+	Y10ST0106	Yes
XLOC_002807	chr1:151449056-151449577	-	210004817	No
XLOC_002883	chr1:155582805-155583852	+	210004817|Y10ST0106	Yes
XLOC_002884	chr1:155613493-155614438	-	210004817|Y10ST0106	No
XLOC_002885	chr1:155615676-155616405	-	210004817|Y10ST0106	Yes
XLOC_002926	chr1:157296808-157297565	+	210004817|Y10ST0106	Yes
XLOC_002928	chr1:157334427-157334968	+	210004817|Y10ST0106	Yes
XLOC_002929	chr1:157346534-157347060	+	210004817|Y10ST0106	No
XLOC_002931	chr1:157364652-157365129	+	210004817|Y10ST0106	No
XLOC_003005	chr10:35016332-35020652	-	Y10ST0106	No
XLOC_003081	chr10:89260994-89263133	+	Y10ST0106	Yes
XLOC_003109	chr10:6452472-6453177	-	Y10ST0106	Yes
XLOC_003212	chr10:37182389-37183952	-	Y10ST0106	Yes
XLOC_003221	chr10:46571233-46574003	-	Y10ST0106	Yes
XLOC_003289	chr10:86709832-86711601	-	Y10ST0106	Yes
XLOC_003292	chr10:89249617-89253102	+	Y10ST0027	No
XLOC_003360	chr10:4297207-4297918	-	Y10ST0106	No
XLOC_003362	chr10:4303018-4303555	+	Y10ST0027|Y10ST0106	Yes
XLOC_003367	chr10:4394067-4394508	+	Y10ST0106	Yes
XLOC_003406	chr10:5403558-5404393	-	Y10ST0027|Y10ST0106	Yes
XLOC_003423	chr10:6857655-6857883	-	Y10ST0106	No
XLOC_003424	chr10:6861658-6861908	+	210004817|Y10ST0027|Y10ST0106	No
XLOC_003424	chr10:6861658-6861908	+	210004817|Y10ST0027|Y10ST0106	No
XLOC_003425	chr10:6863318-6863601	+	210004817|Y10ST0027|Y10ST0106	No
XLOC_003465	chr10:8731300-8731817	-	Y10ST0106	No
XLOC_003466	chr10:8732897-8733598	-	Y10ST0106	Yes
XLOC_003485	chr10:10342782-10343627	-	210004817|Y10ST0027|	No
XLOC_003495	chr10:11282241-11283893	-	210004817|Y10ST0106	Yes
XLOC_003496	chr10:11284041-11285641	-	210004817|Y10ST0106	Yes
XLOC_003527	chr10:12714658-12715073	+	Y10ST0106	No
XLOC_003541	chr10:13851067-13852193	-	Y10ST0027|Y10ST0106	Yes
XLOC_003542	chr10:13852401-13852624	-	Y10ST0027|Y10ST0106	Yes
XLOC_003558	chr10:15699500-15700315	+	Y10ST0106	No
XLOC_003585	chr10:16334171-16334471	+	Y10ST0106	No
XLOC_003586	chr10:16335904-16336536	+	Y10ST0106	No
XLOC_003590	chr10:16358072-16358727	+	Y10ST0106	Yes
XLOC_003596	chr10:16602284-16603221	+	210004817|Y10ST0106	Yes
XLOC_003597	chr10:16603564-16604332	+	210004817|Y10ST0106	Yes
XLOC_003601	chr10:17383793-17384625	+	210004817|Y10ST0106	Yes
XLOC_003656	chr10:20554608-20554819	-	Y10ST0106	No
XLOC_003658	chr10:20564273-20564847	-	Y10ST0106	Yes
XLOC_003681	chr10:21233202-21234173	+	Y10ST0027	Yes
XLOC_003683	chr10:21239094-21240856	-	210004817|Y10ST0106	Yes
XLOC_003691	chr10:21286691-21286991	-	Y10ST0106	No
XLOC_003692	chr10:21287314-21288056	-	Y10ST0106	Yes
XLOC_003697	chr10:21676326-21676826	+	Y10ST0106	Yes
XLOC_003698	chr10:21677133-21677414	+	Y10ST0106	Yes
XLOC_003700	chr10:21697281-21697681	+	210004817	Yes
XLOC_003701	chr10:21697970-21698582	+	210004817	Yes
XLOC_003705	chr10:21724295-21724797	+	Y10ST0106	Yes
XLOC_003740	chr10:23902656-23903639	+	Y10ST0106	No
XLOC_003743	chr10:23909145-23909937	+	Y10ST0106	No
XLOC_003766	chr10:25262158-25262995	-	Y10ST0106	Yes
XLOC_003770	chr10:25470005-25470277	-	210004817	No
XLOC_003771	chr10:25471894-25472481	-	210004817	Yes
XLOC_003786	chr10:26033427-26033919	-	Y10ST0106	No
XLOC_003839	chr10:28527044-28527707	+	210004817|Y10ST0106	No
XLOC_003866	chr10:30530417-30531648	+	210004817|Y10ST0106	Yes
XLOC_003877	chr10:30907305-30909300	-	Y10ST0106	Yes
XLOC_003889	chr10:32580500-32580769	+	210004817|Y10ST0106	Yes
XLOC_003949	chr10:35007314-35008296	-	Y10ST0106	No
XLOC_003961	chr10:36247520-36248173	-	210004817|Y10ST0106	Yes
XLOC_003984	chr10:37825067-37825462	+	210004817|Y10ST0106	Yes
XLOC_003985	chr10:37825809-37826052	+	210004817|Y10ST0106	Yes
XLOC_003990	chr10:38472166-38472673	-	Y10ST0106	No
XLOC_004015	chr10:42905560-42908979	+	Y10ST0027	Yes
XLOC_004016	chr10:42909412-42910305	+	Y10ST0027	Yes
XLOC_004020	chr10:42979989-42980606	+	Y10ST0027	Yes
XLOC_004021	chr10:42981983-42983321	+	210004817|Y10ST0027|	Yes
XLOC_004026	chr10:42996496-42996724	+	Y10ST0027|Y10ST0106	Yes
XLOC_004035	chr10:43195620-43195874	-	Y10ST0106	Yes
XLOC_004038	chr10:43202984-43203430	-	210004817|Y10ST0027|Y10ST0106	Yes
XLOC_004065	chr10:45005651-45006987	-	Y10ST0106	No
XLOC_004066	chr10:45008347-45008763	-	Y10ST0106	No
XLOC_004068	chr10:45011802-45012282	-	Y10ST0106	No
XLOC_004071	chr10:45015818-45016784	-	Y10ST0106	Yes
XLOC_004073	chr10:45023873-45025455	-	Y10ST0106	No
XLOC_004093	chr10:45252149-45252987	-	Y10ST0106	Yes
XLOC_004094	chr10:45253969-45254240	-	Y10ST0106	Yes
XLOC_004095	chr10:45255153-45255436	-	Y10ST0027|Y10ST0106	Yes
XLOC_004100	chr10:45272114-45272525	-	210004817|Y10ST0106	Yes
XLOC_004105	chr10:45315849-45316651	-	210004817|Y10ST0106	No
XLOC_004134	chr10:45886945-45887820	-	Y10ST0027	Yes
XLOC_004145	chr10:46684435-46685378	-	Y10ST0106	Yes
XLOC_004159	chr10:46781542-46782026	-	Y10ST0106	Yes
XLOC_004214	chr10:49764227-49764552	+	Y10ST0027	No
XLOC_004240	chr10:50284503-50285616	+	210004817|Y10ST0106	Yes
XLOC_004258	chr10:51470386-51470870	-	Y10ST0106	Yes
XLOC_004259	chr10:51471534-51472074	-	Y10ST0106	No
XLOC_004262	chr10:52033046-52034369	+	Y10ST0106	Yes
XLOC_004271	chr10:53502309-53503920	-	210004817|Y10ST0027|Y10ST0106	Yes
XLOC_004284	chr10:53895510-53896256	+	210004817	No
XLOC_004285	chr10:53896769-53897327	+	210004817	No
XLOC_004286	chr10:53897437-53897898	+	210004817	No
XLOC_004304	chr10:55198074-55198343	+	210004817|Y10ST0106	Yes
XLOC_004305	chr10:55198879-55200262	+	210004817|Y10ST0106	Yes
XLOC_004312	chr10:55643457-55643849	+	210004817|Y10ST0027|Y10ST0106	Yes
XLOC_004313	chr10:55643949-55644479	+	210004817|Y10ST0027|Y10ST0106	Yes
XLOC_004352	chr10:59556399-59559536	-	210004817|Y10ST0027|Y10ST0106	Yes
XLOC_004354	chr10:59562184-59563239	-	Y10ST0106	Yes
XLOC_004358	chr10:59569122-59571035	-	210004817|Y10ST0027|	Yes
XLOC_004362	chr10:59699943-59700282	+	210004817	Yes
XLOC_004363	chr10:59700426-59700757	+	210004817	Yes
XLOC_004375	chr10:60172209-60172858	-	Y10ST0106	Yes
XLOC_004376	chr10:60172934-60173213	-	Y10ST0106	No
XLOC_004395	chr10:60901709-60902181	-	210004817|Y10ST0106	Yes
XLOC_004396	chr10:60903497-60905022	-	210004817	Yes
XLOC_004409	chr10:61342698-61343267	+	210004817|Y10ST0106	Yes
XLOC_004488	chr10:67774740-67775095	+	210004817|Y10ST0027|Y10ST0106	No
XLOC_004494	chr10:68232200-68233710	-	210004817|Y10ST0106	Yes
XLOC_004566	chr10:72776572-72777526	+	210004817|Y10ST0106	No
XLOC_004606	chr10:76212323-76213644	+	Y10ST0106	Yes
XLOC_004608	chr10:76217066-76217690	+	Y10ST0106	Yes
XLOC_004693	chr10:79885951-79886630	+	Y10ST0027	Yes
XLOC_004707	chr10:79951338-79952639	+	210004817|Y10ST0106	Yes
XLOC_004734	chr10:80020065-80021489	+	210004817	No
XLOC_004738	chr10:80028666-80030737	+	210004817	No
XLOC_004811	chr10:81511028-81511750	-	Y10ST0106	No
XLOC_004867	chr10:82534564-82534790	-	Y10ST0106	No
XLOC_004871	chr10:82540420-82541156	-	Y10ST0106	No
XLOC_004913	chr10:85351420-85352723	-	210004817	Yes
XLOC_004942	chr10:86500633-86501867	+	210004817|Y10ST0106	Yes
XLOC_005029	chr10:93678113-93679173	+	Y10ST0106	Yes
XLOC_005160	chr10:102336184-102336479	-	Y10ST0106	No
XLOC_005192	chr10:103491051-103491341	-	210004817|Y10ST0106	No
XLOC_005193	chr10:103491567-103491930	-	Y10ST0106	No
XLOC_005198	chr10:103720881-103721131	+	Y10ST0106	No
XLOC_005407	chr11:106807653-106809490	+	Y10ST0027|Y10ST0106	Yes
XLOC_005410	chr11:107258055-107259027	+	210004817	Yes
XLOC_005591	chr11:1023268-1023606	+	Y10ST0106	Yes
XLOC_005594	chr11:1030755-1031060	+	Y10ST0106	No
XLOC_005595	chr11:1033384-1033798	+	Y10ST0106	Yes
XLOC_005598	chr11:1039353-1039641	+	Y10ST0106	Yes
XLOC_005600	chr11:1041402-1041689	+	Y10ST0106	Yes
XLOC_005649	chr11:2308256-2308503	+	Y10ST0106	No
XLOC_005669	chr11:3266254-3267133	+	210004817|Y10ST0106	Yes
XLOC_005775	chr11:7144366-7145570	+	210004817	Yes
XLOC_005805	chr11:9110123-9111444	+	210004817|Y10ST0106	Yes
XLOC_005812	chr11:9794537-9795798	+	Y10ST0106	No
XLOC_005821	chr11:9909289-9909490	+	210004817|Y10ST0027|Y10ST0106	Yes
XLOC_005822	chr11:9909631-9910096	+	Y10ST0106	Yes
XLOC_005825	chr11:10118839-10120322	-	210004817|Y10ST0106	No
XLOC_005828	chr11:10217836-10218673	-	210004817|Y10ST0027|Y10ST0106	Yes
XLOC_005831	chr11:10230592-10231547	+	210004817|Y10ST0106	No
XLOC_005848	chr11:10663184-10664123	+	Y10ST0106	Yes
XLOC_005862	chr11:12352788-12353523	+	210004817	No
XLOC_005915	chr11:14978884-14979579	-	Y10ST0106	No
XLOC_005916	chr11:15200779-15201275	+	210004817|Y10ST0027|	Yes
XLOC_005935	chr11:16149313-16149714	-	Y10ST0106	No
XLOC_005937	chr11:16150676-16150920	-	Y10ST0106	No
XLOC_005953	chr11:19455822-19457031	-	210004817	Yes
XLOC_005961	chr11:20450773-20451955	+	Y10ST0106	Yes
XLOC_005985	chr11:20982975-20984628	+	Y10ST0106	No
XLOC_005986	chr11:20984751-20985226	+	Y10ST0106	No
XLOC_005996	chr11:21097806-21098092	-	210004817|Y10ST0027|Y10ST0106	Yes
XLOC_006010	chr11:21512078-21512687	-	Y10ST0027|Y10ST0106	Yes
XLOC_006078	chr11:24607007-24607303	+	Y10ST0106	Yes
XLOC_006079	chr11:24618899-24619520	+	Y10ST0027	Yes
XLOC_006085	chr11:24641518-24642945	+	Y10ST0106	Yes
XLOC_006089	chr11:25208585-25209173	+	210004817	Yes
XLOC_006090	chr11:25210615-25211015	+	210004817|Y10ST0027|	Yes
XLOC_006091	chr11:25211212-25212330	+	210004817|Y10ST0027|Y10ST0106	Yes
XLOC_006092	chr11:25226900-25228581	+	Y10ST0106	Yes
XLOC_006110	chr11:25470985-25472386	-	Y10ST0106	Yes
XLOC_006112	chr11:25516245-25516736	-	210004817|Y10ST0106	No
XLOC_006113	chr11:25525530-25526374	-	210004817	No
XLOC_006165	chr11:27931411-27933022	-	Y10ST0027|Y10ST0106	Yes
XLOC_006191	chr11:28918226-28918739	+	Y10ST0106	No
XLOC_006220	chr11:29058747-29059586	+	210004817|Y10ST0027|Y10ST0106	Yes
XLOC_006228	chr11:29212351-29212644	-	Y10ST0106	Yes
XLOC_006229	chr11:29214302-29215413	-	Y10ST0106	Yes
XLOC_006231	chr11:29221056-29221672	-	Y10ST0106	Yes
XLOC_006235	chr11:29235767-29236422	-	Y10ST0106	Yes
XLOC_006256	chr11:30102792-30104477	+	Y10ST0106	Yes
XLOC_006257	chr11:30104589-30105126	+	Y10ST0106	Yes
XLOC_006258	chr11:30105203-30105752	+	Y10ST0106	No
XLOC_006384	chr11:36400858-36402218	+	Y10ST0106	Yes
XLOC_006385	chr11:36402700-36402942	+	Y10ST0106	Yes
XLOC_006387	chr11:36405010-36405275	+	210004817|Y10ST0106	Yes
XLOC_006408	chr11:38157585-38157972	-	210004817|Y10ST0106	Yes
XLOC_006431	chr11:40746645-40746898	+	210004817	Yes
XLOC_006460	chr11:43175900-43177228	+	Y10ST0106	Yes
XLOC_006488	chr11:43482633-43483133	-	210004817|Y10ST0027|Y10ST0106	Yes
XLOC_006490	chr11:43488315-43489119	-	210004817|Y10ST0027|Y10ST0106	No
XLOC_006491	chr11:43642526-43643296	+	Y10ST0106	No
XLOC_006551	chr11:46163853-46164461	+	210004817|Y10ST0027|Y10ST0106	Yes
XLOC_006552	chr11:46164543-46166021	+	210004817|Y10ST0106	Yes
XLOC_006558	chr11:46192153-46192436	+	Y10ST0106	No
XLOC_006559	chr11:46193069-46194389	+	Y10ST0106	Yes
XLOC_006568	chr11:46696403-46696695	-	210004817|Y10ST0106	Yes
XLOC_006603	chr11:47980593-47984201	+	210004817|Y10ST0027|	Yes
XLOC_006603	chr11:47980593-47984201	-	210004817|Y10ST0027|	Yes
XLOC_006662	chr11:49844933-49846116	-	Y10ST0027	Yes
XLOC_006668	chr11:49922144-49922631	+	210004817|Y10ST0027|Y10ST0106	Yes
XLOC_006671	chr11:49925827-49926424	+	Y10ST0027|Y10ST0106	Yes
XLOC_006680	chr11:49978709-49979803	+	Y10ST0027|Y10ST0106	Yes
XLOC_006680	chr11:49978709-49979803	+	Y10ST0027|Y10ST0106	Yes
XLOC_006746	chr11:60313253-60313505	-	210004817|Y10ST0106	No
XLOC_006806	chr11:62450098-62450337	-	Y10ST0106	No
XLOC_006810	chr11:62455983-62456607	-	Y10ST0106	Yes
XLOC_006831	chr11:63222941-63223588	-	210004817|Y10ST0027|Y10ST0106	No
XLOC_006859	chr11:65830433-65830653	+	Y10ST0027	Yes
XLOC_006881	chr11:67008286-67008789	+	Y10ST0106	Yes
XLOC_006885	chr11:67044843-67045353	+	210004817|Y10ST0027|	Yes
XLOC_006905	chr11:68212767-68213006	+	Y10ST0106	No
XLOC_006905	chr11:68212767-68213006	-	Y10ST0106	No
XLOC_006906	chr11:68213387-68213621	+	Y10ST0106	No
XLOC_006906	chr11:68213387-68213621	-	Y10ST0106	No
XLOC_006907	chr11:68225824-68226205	+	Y10ST0027|Y10ST0106	Yes
XLOC_006914	chr11:68411532-68412249	-	210004817|Y10ST0106	Yes
XLOC_006926	chr11:69432199-69432841	+	210004817	Yes
XLOC_006929	chr11:69443530-69444173	+	210004817|Y10ST0106	No
XLOC_006944	chr11:70957686-70958821	+	Y10ST0106	Yes
XLOC_006948	chr11:71304705-71305047	-	Y10ST0106	Yes
XLOC_006950	chr11:71319292-71320868	-	Y10ST0106	Yes
XLOC_006951	chr11:71932650-71934082	-	Y10ST0106	Yes
XLOC_006980	chr11:72595069-72595624	+	Y10ST0027|Y10ST0106	Yes
XLOC_006994	chr11:73325432-73325855	-	210004817|Y10ST0106	Yes
XLOC_006995	chr11:73327123-73327618	-	Y10ST0106	Yes
XLOC_006997	chr11:73329353-73330125	-	210004817|Y10ST0106	No
XLOC_007014	chr11:73973049-73973574	+	Y10ST0106	Yes
XLOC_007018	chr11:74363217-74363427	+	210004817|Y10ST0027|Y10ST0106	No
XLOC_007019	chr11:74488307-74489008	+	210004817|Y10ST0106	Yes
XLOC_007039	chr11:75273605-75274824	+	Y10ST0106	Yes
XLOC_007130	chr11:85277009-85277912	+	Y10ST0106	No
XLOC_007154	chr11:86046761-86047745	-	Y10ST0106	Yes
XLOC_007169	chr11:86933252-86933540	-	210004817|Y10ST0106	No
XLOC_007171	chr11:86940973-86942897	-	Y10ST0106	Yes
XLOC_007210	chr11:88822559-88822868	+	210004817|Y10ST0027|Y10ST0106	Yes
XLOC_007242	chr11:92282046-92282928	-	210004817|Y10ST0106	Yes
XLOC_007273	chr11:94491768-94493035	-	210004817|Y10ST0027|Y10ST0106	Yes
XLOC_007274	chr11:94496201-94497119	-	210004817|Y10ST0027|Y10ST0106	Yes
XLOC_007299	chr11:97642197-97642754	+	Y10ST0027|Y10ST0106	Yes
XLOC_007311	chr11:98668590-98669367	+	210004817|Y10ST0106	Yes
XLOC_007321	chr11:98952693-98953355	-	Y10ST0106	No
XLOC_007339	chr11:99800400-99801276	+	210004817|Y10ST0027|Y10ST0106	Yes
XLOC_007341	chr11:99815038-99815239	+	Y10ST0106	Yes
XLOC_007361	chr11:100383345-100384033	-	Y10ST0106	No
XLOC_007362	chr11:100385028-100385279	-	Y10ST0106	No
XLOC_007366	chr11:100391981-100392271	-	Y10ST0106	No
XLOC_007367	chr11:100393047-100393711	-	Y10ST0106	Yes
XLOC_007368	chr11:100400430-100400866	-	Y10ST0106	No
XLOC_007369	chr11:100402467-100403283	-	Y10ST0106	No
XLOC_007371	chr11:100406074-100406663	-	Y10ST0106	Yes
XLOC_007374	chr11:100414027-100415030	-	Y10ST0106	Yes
XLOC_007376	chr11:100416950-100421043	-	210004817|Y10ST0027|Y10ST0106	Yes
XLOC_007377	chr11:100426374-100426671	-	210004817	Yes
XLOC_007396	chr11:101491060-101491334	+	210004817|Y10ST0027|Y10ST0106	No
XLOC_007396	chr11:101491060-101491334	+	210004817|Y10ST0027|Y10ST0106	No
XLOC_007413	chr11:101865532-101866427	+	Y10ST0027|Y10ST0106	Yes
XLOC_007416	chr11:101956732-101959850	-	210004817	Yes
XLOC_007417	chr11:101959989-101963177	-	210004817	Yes
XLOC_007420	chr11:101973179-101973893	+	210004817|Y10ST0106	Yes
XLOC_007446	chr11:103384742-103385148	-	Y10ST0106	Yes
XLOC_007455	chr11:103775842-103776516	-	210004817|Y10ST0106	No
XLOC_007517	chr11:105695462-105695707	-	210004817|Y10ST0106	No
XLOC_007567	chr11:107256776-107257805	+	210004817|Y10ST0027|Y10ST0106	Yes
XLOC_007724	chr12:21505723-21506541	+	Y10ST0106	Yes
XLOC_007737	chr12:30368132-30370233	+	210004817|Y10ST0106	Yes
XLOC_007888	chr12:11573931-11574247	+	Y10ST0106	No
XLOC_007889	chr12:11574554-11575174	+	Y10ST0106	No
XLOC_007922	chr12:12958434-12958816	+	Y10ST0106	Yes
XLOC_007926	chr12:13271771-13272058	+	210004817	No
XLOC_007989	chr12:15144994-15145653	+	210004817|Y10ST0106	Yes
XLOC_007993	chr12:15243398-15244162	+	210004817|Y10ST0106	No
XLOC_007994	chr12:15245105-15245478	+	210004817|Y10ST0106	No
XLOC_008008	chr12:15624752-15625470	+	210004817|Y10ST0106	Yes
XLOC_008009	chr12:15625898-15626234	+	210004817|Y10ST0106	No
XLOC_008010	chr12:15626285-15626800	+	Y10ST0106	Yes
XLOC_008017	chr12:16073270-16073614	-	Y10ST0106	No
XLOC_008045	chr12:17864647-17864925	-	Y10ST0106	No
XLOC_008047	chr12:17877980-17879042	-	Y10ST0106	Yes
XLOC_008050	chr12:17943321-17943938	-	Y10ST0106	No
XLOC_008072	chr12:18355636-18356329	-	Y10ST0106	Yes
XLOC_008097	chr12:19513918-19514838	-	210004817|Y10ST0027|Y10ST0106	Yes
XLOC_008105	chr12:19607758-19608783	+	Y10ST0106	No
XLOC_008108	chr12:19615099-19615522	-	210004817|Y10ST0027|	Yes
XLOC_008110	chr12:19618405-19618872	-	210004817|Y10ST0027|	No
XLOC_008111	chr12:19621871-19623872	+	210004817|Y10ST0027|Y10ST0106	Yes
XLOC_008111	chr12:19621871-19623872	+	210004817|Y10ST0027|Y10ST0106	Yes
XLOC_008113	chr12:19627453-19628450	+	210004817|Y10ST0027|Y10ST0106	Yes
XLOC_008113	chr12:19627453-19628450	+	210004817|Y10ST0027|Y10ST0106	Yes
XLOC_008115	chr12:19669545-19670158	+	Y10ST0027|Y10ST0106	Yes
XLOC_008115	chr12:19669545-19670158	-	Y10ST0027|Y10ST0106	Yes
XLOC_008170	chr12:22015756-22016450	+	Y10ST0106	Yes
XLOC_008172	chr12:22020553-22020771	+	210004817	No
XLOC_008180	chr12:22146345-22146567	+	210004817|Y10ST0027|Y10ST0106	No
XLOC_008181	chr12:22149402-22149816	+	210004817|Y10ST0027|Y10ST0106	No
XLOC_008182	chr12:22150086-22150408	+	210004817|Y10ST0027|Y10ST0106	No
XLOC_008183	chr12:22151459-22152299	+	210004817|Y10ST0027|Y10ST0106	Yes
XLOC_008186	chr12:22430500-22431121	-	Y10ST0027|Y10ST0106	No
XLOC_008189	chr12:22440418-22440852	-	Y10ST0027|Y10ST0106	No
XLOC_008191	chr12:22442806-22443843	-	210004817|Y10ST0027|Y10ST0106	Yes
XLOC_008192	chr12:22445099-22445777	-	210004817|Y10ST0027|Y10ST0106	Yes
XLOC_008244	chr12:27591342-27591813	-	210004817|Y10ST0106	Yes
XLOC_008245	chr12:27599380-27599881	-	Y10ST0106	No
XLOC_008246	chr12:27600913-27601281	-	Y10ST0106	Yes
XLOC_008251	chr12:27632823-27633228	-	210004817|Y10ST0106	No
XLOC_008316	chr12:29187939-29188712	-	Y10ST0106	Yes
XLOC_008328	chr12:30127359-30128630	-	Y10ST0106	Yes
XLOC_008339	chr12:30381571-30382016	+	Y10ST0106	No
XLOC_008360	chr12:30931393-30932066	+	210004817|Y10ST0027|Y10ST0106	Yes
XLOC_008360	chr12:30931393-30932066	-	210004817|Y10ST0027|Y10ST0106	Yes
XLOC_008387	chr12:32705477-32705777	-	210004817|Y10ST0106	Yes
XLOC_008388	chr12:32706586-32707168	-	Y10ST0106	No
XLOC_008396	chr12:33393919-33394299	-	Y10ST0027	Yes
XLOC_008414	chr12:34874986-34875576	-	210004817|Y10ST0106	Yes
XLOC_008437	chr12:35895420-35899251	-	Y10ST0027|Y10ST0106	Yes
XLOC_008462	chr12:36589716-36590437	+	210004817	Yes
XLOC_008541	chr12:49306251-49306616	-	Y10ST0106	No
XLOC_008576	chr12:52158972-52160612	+	Y10ST0027|Y10ST0106	Yes
XLOC_008610	chr12:53188058-53188346	+	210004817|Y10ST0027|	Yes
XLOC_008623	chr12:54877969-54878283	+	Y10ST0106	No
XLOC_008627	chr12:54885464-54886079	+	Y10ST0027	Yes
XLOC_008628	chr12:54887790-54888355	+	Y10ST0027	Yes
XLOC_008629	chr12:54889769-54890401	+	Y10ST0027	Yes
XLOC_008690	chr12:55690038-55690943	+	Y10ST0106	No
XLOC_008807	chr12:65287607-65287980	-	210004817|Y10ST0027|Y10ST0106	Yes
XLOC_008808	chr12:65334024-65335239	+	Y10ST0106	Yes
XLOC_008815	chr12:65929484-65930322	-	Y10ST0106	Yes
XLOC_008816	chr12:65930402-65930693	-	Y10ST0106	No
XLOC_008856	chr12:69695323-69695601	+	210004817	No
XLOC_008857	chr12:69698879-69699385	+	Y10ST0027|Y10ST0106	Yes
XLOC_008880	chr12:72229839-72230814	-	Y10ST0106	Yes
XLOC_008884	chr12:72257560-72259337	-	Y10ST0106	Yes
XLOC_008895	chr12:72919866-72920516	-	210004817|Y10ST0027|Y10ST0106	Yes
XLOC_008896	chr12:72980435-72980687	-	210004817|Y10ST0106	Yes
XLOC_008898	chr12:73058138-73058830	+	210004817|Y10ST0027|Y10ST0106	Yes
XLOC_008898	chr12:73058138-73058830	+	210004817|Y10ST0027|Y10ST0106	Yes
XLOC_008898	chr12:73058138-73058830	+	210004817|Y10ST0027|Y10ST0106	Yes
XLOC_008898	chr12:73058138-73058830	+	210004817|Y10ST0027|Y10ST0106	Yes
XLOC_008898	chr12:73058138-73058830	-	210004817|Y10ST0027|Y10ST0106	Yes
XLOC_008898	chr12:73058138-73058830	-	210004817|Y10ST0027|Y10ST0106	Yes
XLOC_008898	chr12:73058138-73058830	-	210004817|Y10ST0027|Y10ST0106	Yes
XLOC_008898	chr12:73058138-73058830	-	210004817|Y10ST0027|Y10ST0106	Yes
XLOC_008900	chr12:73425688-73426388	-	210004817|Y10ST0106	No
XLOC_008903	chr12:73448037-73449017	-	210004817|Y10ST0106	Yes
XLOC_008905	chr12:74000637-74000969	-	210004817|Y10ST0027|Y10ST0106	Yes
XLOC_008906	chr12:74003303-74003763	-	210004817	Yes
XLOC_008910	chr12:75034786-75035003	+	210004817|Y10ST0027|Y10ST0106	Yes
XLOC_008911	chr12:75038327-75038796	+	210004817|Y10ST0106	Yes
XLOC_008925	chr12:76073183-76073465	+	210004817|Y10ST0027|	Yes
XLOC_008928	chr12:76223381-76224372	-	Y10ST0027	No
XLOC_008971	chr12:79525695-79527068	+	210004817	Yes
XLOC_008972	chr12:79676956-79677388	-	Y10ST0027	No
XLOC_008973	chr12:79677753-79678185	-	Y10ST0027	No
XLOC_008999	chr12:81194191-81194420	-	210004817	No
XLOC_009000	chr12:81197349-81197986	-	210004817	No
XLOC_009038	chr12:82923895-82924193	+	Y10ST0106	Yes
XLOC_009071	chr12:86289219-86289920	+	210004817|Y10ST0106	No
XLOC_009103	chr12:88554774-88555591	-	Y10ST0106	Yes
XLOC_009104	chr12:88556940-88558105	-	Y10ST0106	Yes
XLOC_009130	chr12:89356548-89358262	+	210004817|Y10ST0106	Yes
XLOC_009135	chr12:89744698-89745709	-	210004817|Y10ST0106	Yes
XLOC_009146	chr12:90245886-90246178	+	Y10ST0106	No
XLOC_009148	chr12:90248348-90249647	+	Y10ST0106	No
XLOC_009173	chr12:90888324-90888985	+	210004817	Yes
XLOC_009242	chr13:43271866-43272438	-	210004817|Y10ST0027|Y10ST0106	Yes
XLOC_009317	chr13:81985679-81986916	-	210004817|Y10ST0027|	No
XLOC_009326	chr13:3594694-3595903	-	Y10ST0106	Yes
XLOC_009433	chr13:61249370-61250698	-	210004817|Y10ST0027|Y10ST0106	Yes
XLOC_009439	chr13:63340667-63341823	-	Y10ST0106	Yes
XLOC_009455	chr13:70062795-70063822	-	Y10ST0106	Yes
XLOC_009572	chr13:7460470-7460709	-	Y10ST0106	No
XLOC_009576	chr13:7730944-7731780	+	Y10ST0027|Y10ST0106	No
XLOC_009577	chr13:7740893-7742376	+	Y10ST0027	No
XLOC_009581	chr13:7749112-7749360	+	Y10ST0027	No
XLOC_009582	chr13:7752765-7753486	+	Y10ST0027	No
XLOC_009657	chr13:11484690-11485435	-	210004817|Y10ST0106	Yes
XLOC_009660	chr13:11513692-11514599	-	Y10ST0106	No
XLOC_009661	chr13:11514758-11515112	+	Y10ST0106	No
XLOC_009661	chr13:11514758-11515112	-	Y10ST0106	No
XLOC_009671	chr13:12093509-12094460	-	Y10ST0106	Yes
XLOC_009676	chr13:12108888-12110138	-	Y10ST0106	No
XLOC_009677	chr13:12111326-12112196	-	Y10ST0106	No
XLOC_009679	chr13:12116252-12117006	-	Y10ST0106	Yes
XLOC_009688	chr13:12189734-12190336	-	210004817	Yes
XLOC_009704	chr13:12870618-12870961	+	210004817|Y10ST0106	No
XLOC_009715	chr13:13248422-13249083	-	Y10ST0106	No
XLOC_009739	chr13:16003835-16004073	+	210004817	Yes
XLOC_009740	chr13:16005169-16006010	+	210004817|Y10ST0106	Yes
XLOC_009779	chr13:18484692-18485744	+	Y10ST0106	Yes
XLOC_009812	chr13:20149535-20150015	-	210004817|Y10ST0027|Y10ST0106	Yes
XLOC_009813	chr13:20150552-20150812	-	210004817|Y10ST0106	Yes
XLOC_009816	chr13:20168035-20169110	-	210004817|Y10ST0106	Yes
XLOC_009821	chr13:20193919-20195278	-	210004817	Yes
XLOC_009822	chr13:20196153-20196795	-	210004817	No
XLOC_009866	chr13:23624442-23625300	-	Y10ST0106	Yes
XLOC_009867	chr13:23625923-23626786	-	Y10ST0106	Yes
XLOC_009868	chr13:23627394-23628941	-	Y10ST0106	Yes
XLOC_009869	chr13:23629984-23630393	-	Y10ST0106	No
XLOC_009879	chr13:23700291-23702201	-	210004817|Y10ST0106	Yes
XLOC_009880	chr13:23702259-23705125	+	210004817|Y10ST0106	Yes
XLOC_009883	chr13:23808471-23810142	+	210004817	No
XLOC_009884	chr13:23810551-23810809	+	210004817	No
XLOC_009998	chr13:31932100-31932328	-	Y10ST0027|Y10ST0106	No
XLOC_010000	chr13:31939199-31940061	-	Y10ST0106	Yes
XLOC_010025	chr13:32468278-32468514	+	210004817|Y10ST0106	No
XLOC_010033	chr13:33423378-33424010	+	210004817|Y10ST0027|Y10ST0106	Yes
XLOC_010036	chr13:33710292-33710626	-	Y10ST0106	No
XLOC_010039	chr13:33836772-33837866	+	210004817|Y10ST0106	Yes
XLOC_010083	chr13:35524112-35525020	-	210004817|Y10ST0106	Yes
XLOC_010145	chr13:37350349-37350753	+	Y10ST0106	No
XLOC_010178	chr13:39005109-39005343	+	210004817|Y10ST0027|Y10ST0106	No
XLOC_010202	chr13:40554395-40554845	-	210004817|Y10ST0027|Y10ST0106	Yes
XLOC_010268	chr13:42453733-42455805	+	210004817	Yes
XLOC_010270	chr13:43277307-43278051	-	Y10ST0106	Yes
XLOC_010317	chr13:44241044-44242221	+	Y10ST0106	Yes
XLOC_010318	chr13:44244610-44244904	+	210004817|Y10ST0106	No
XLOC_010319	chr13:44250039-44251471	+	210004817|Y10ST0106	No
XLOC_010355	chr13:46636756-46637291	-	Y10ST0106	No
XLOC_010358	chr13:46705062-46705834	+	Y10ST0027	Yes
XLOC_010377	chr13:47487585-47488582	-	210004817|Y10ST0027|	Yes
XLOC_010415	chr13:48542499-48542901	-	Y10ST0106	No
XLOC_010480	chr13:52463253-52464329	+	Y10ST0106	Yes
XLOC_010487	chr13:52995986-52997336	+	210004817|Y10ST0106	Yes
XLOC_010545	chr13:54056189-54057218	-	210004817|Y10ST0106	Yes
XLOC_010546	chr13:54060604-54061190	-	Y10ST0106	Yes
XLOC_010549	chr13:54084714-54085410	-	Y10ST0106	No
XLOC_010550	chr13:54085913-54086788	+	Y10ST0106	Yes
XLOC_010550	chr13:54085913-54086788	-	Y10ST0106	Yes
XLOC_010563	chr13:54468794-54469127	+	Y10ST0106	No
XLOC_010577	chr13:54943274-54943692	-	Y10ST0106	No
XLOC_010595	chr13:55581509-55581771	+	Y10ST0106	No
XLOC_010618	chr13:58080198-58080486	+	Y10ST0106	No
XLOC_010619	chr13:58080896-58081126	+	Y10ST0106	No
XLOC_010621	chr13:58084431-58085625	+	Y10ST0106	No
XLOC_010622	chr13:58085823-58087342	+	Y10ST0106	No
XLOC_010623	chr13:58231040-58231336	-	210004817|Y10ST0106	No
XLOC_010658	chr13:59232349-59232559	-	210004817|Y10ST0106	No
XLOC_010659	chr13:59255875-59256844	-	210004817	No
XLOC_010660	chr13:59258524-59259228	-	Y10ST0106	Yes
XLOC_010662	chr13:59271824-59272563	-	210004817|Y10ST0027|Y10ST0106	No
XLOC_010673	chr13:60306708-60308073	+	Y10ST0106	No
XLOC_010712	chr13:61112485-61116149	+	210004817	Yes
XLOC_010714	chr13:61170393-61171065	-	Y10ST0106	Yes
XLOC_010715	chr13:61250822-61251751	-	210004817|Y10ST0027|	Yes
XLOC_010729	chr13:62095558-62096601	-	Y10ST0106	Yes
XLOC_010751	chr13:62631086-62632870	+	Y10ST0027|Y10ST0106	Yes
XLOC_010751	chr13:62631086-62632870	+	Y10ST0027|Y10ST0106	Yes
XLOC_010752	chr13:62633077-62635216	-	Y10ST0106	Yes
XLOC_010760	chr13:63811988-63812681	-	Y10ST0027|Y10ST0106	No
XLOC_010781	chr13:64486764-64487288	+	Y10ST0106	Yes
XLOC_010783	chr13:64488277-64488705	+	Y10ST0106	Yes
XLOC_010785	chr13:64494100-64494806	+	Y10ST0106	Yes
XLOC_010845	chr13:67094247-67095010	-	210004817|Y10ST0027|	Yes
XLOC_010851	chr13:68014296-68015449	-	210004817|Y10ST0106	Yes
XLOC_010859	chr13:68239888-68240610	+	Y10ST0106	Yes
XLOC_010863	chr13:69615731-69616015	+	Y10ST0106	No
XLOC_010877	chr13:70062062-70062483	-	Y10ST0106	Yes
XLOC_010894	chr13:72812453-72813228	+	Y10ST0106	Yes
XLOC_010895	chr13:72813312-72814264	+	Y10ST0106	Yes
XLOC_010961	chr13:73632760-73633008	-	Y10ST0106	Yes
XLOC_011003	chr13:75959973-75960726	+	210004817	No
XLOC_011004	chr13:75960888-75961860	+	210004817	Yes
XLOC_011019	chr13:77463393-77464006	-	210004817|Y10ST0106	No
XLOC_011020	chr13:77464093-77465287	-	210004817|Y10ST0106	No
XLOC_011046	chr13:78429654-78430862	-	210004817|Y10ST0027|Y10ST0106	Yes
XLOC_011054	chr13:78522125-78522620	-	Y10ST0106	Yes
XLOC_011055	chr13:78525987-78526411	-	Y10ST0106	No
XLOC_011063	chr13:78709841-78710231	+	Y10ST0106	Yes
XLOC_011070	chr13:78819426-78820141	-	210004817|Y10ST0106	Yes
XLOC_011077	chr13:78937049-78941607	+	Y10ST0027|Y10ST0106	Yes
XLOC_011078	chr13:78948443-78948701	+	Y10ST0106	Yes
XLOC_011129	chr13:79573607-79573918	-	Y10ST0027|Y10ST0106	Yes
XLOC_011138	chr13:79951430-79952017	+	210004817|Y10ST0027|Y10ST0106	Yes
XLOC_011140	chr13:79956133-79956621	+	210004817|Y10ST0027|Y10ST0106	No
XLOC_011153	chr13:80509984-80510373	-	Y10ST0106	Yes
XLOC_011154	chr13:80516543-80517180	-	Y10ST0106	No
XLOC_011157	chr13:80526358-80526900	-	210004817|Y10ST0106	Yes
XLOC_011158	chr13:80527168-80528097	-	210004817|Y10ST0106	Yes
XLOC_011159	chr13:80528957-80529323	-	210004817|Y10ST0106	No
XLOC_011160	chr13:80531193-80531630	-	Y10ST0106	No
XLOC_011191	chr13:82158941-82159695	+	210004817|Y10ST0106	Yes
XLOC_011241	chr14:8084809-8093279	+	210004817	Yes
XLOC_011342	chr14:2746253-2748053	+	Y10ST0106	Yes
XLOC_011393	chr14:65396026-65397242	+	210004817|Y10ST0027|Y10ST0106	Yes
XLOC_011453	chr14:1998780-1999354	+	210004817|Y10ST0027|Y10ST0106	Yes
XLOC_011468	chr14:2628651-2629292	-	Y10ST0106	No
XLOC_011570	chr14:10311877-10312439	+	Y10ST0106	Yes
XLOC_011575	chr14:10320229-10320493	+	Y10ST0106	Yes
XLOC_011576	chr14:10320726-10321118	+	Y10ST0106	Yes
XLOC_011578	chr14:10324148-10324406	+	Y10ST0106	No
XLOC_011579	chr14:10329146-10329415	+	Y10ST0106	No
XLOC_011600	chr14:13359774-13360569	+	210004817|Y10ST0027|Y10ST0106	No
XLOC_011607	chr14:13376336-13377098	-	210004817|Y10ST0027|Y10ST0106	Yes
XLOC_011608	chr14:13378035-13379902	-	210004817|Y10ST0106	Yes
XLOC_011609	chr14:13380975-13381709	+	Y10ST0106	No
XLOC_011616	chr14:13675998-13677203	-	Y10ST0027	Yes
XLOC_011617	chr14:13680037-13680528	-	Y10ST0027|Y10ST0106	Yes
XLOC_011618	chr14:13686017-13686860	-	Y10ST0027|Y10ST0106	Yes
XLOC_011621	chr14:13697295-13697855	-	Y10ST0106	Yes
XLOC_011625	chr14:13857246-13858205	-	210004817|Y10ST0027|Y10ST0106	Yes
XLOC_011628	chr14:14550997-14551849	+	Y10ST0027	Yes
XLOC_011736	chr14:18302981-18304138	-	210004817|Y10ST0106	Yes
XLOC_011737	chr14:18304364-18304986	-	210004817|Y10ST0106	Yes
XLOC_011781	chr14:21397293-21399173	+	210004817|Y10ST0106	Yes
XLOC_011782	chr14:21403872-21404252	+	210004817|Y10ST0106	No
XLOC_011812	chr14:22730720-22731287	+	210004817|Y10ST0106	Yes
XLOC_011813	chr14:22731367-22733315	+	Y10ST0106	Yes
XLOC_011857	chr14:24782670-24782952	+	Y10ST0106	No
XLOC_011863	chr14:24841024-24841675	+	Y10ST0027	Yes
XLOC_011865	chr14:24931874-24932470	+	210004817|Y10ST0027|	Yes
XLOC_011909	chr14:28213080-28213814	-	210004817|Y10ST0027|Y10ST0106	Yes
XLOC_011972	chr14:32873154-32873691	+	Y10ST0106	No
XLOC_011972	chr14:32873154-32873691	-	Y10ST0106	No
XLOC_011975	chr14:33123361-33124596	+	210004817	Yes
XLOC_012001	chr14:36231930-36232261	+	210004817|Y10ST0106	Yes
XLOC_012002	chr14:36232407-36232923	+	210004817|Y10ST0106	Yes
XLOC_012019	chr14:37580422-37582586	+	210004817	Yes
XLOC_012020	chr14:37583112-37584344	+	210004817	Yes
XLOC_012045	chr14:39419713-39420977	+	210004817|Y10ST0106	Yes
XLOC_012051	chr14:39432730-39433375	+	210004817|Y10ST0027|Y10ST0106	Yes
XLOC_012078	chr14:44201764-44202056	+	Y10ST0106	No
XLOC_012083	chr14:44236742-44237771	+	Y10ST0106	Yes
XLOC_012161	chr14:46409479-46410524	-	Y10ST0027	Yes
XLOC_012162	chr14:46414781-46415550	-	Y10ST0027	No
XLOC_012228	chr14:51076233-51076496	+	Y10ST0106	Yes
XLOC_012237	chr14:53777999-53778881	-	Y10ST0106	Yes
XLOC_012293	chr14:58308069-58309250	+	Y10ST0106	Yes
XLOC_012386	chr14:63831181-63831435	+	210004817|Y10ST0027|Y10ST0106	Yes
XLOC_012398	chr14:64117104-64117903	+	210004817|Y10ST0106	Yes
XLOC_012417	chr14:65393452-65393797	-	Y10ST0027|Y10ST0106	Yes
XLOC_012470	chr14:67675887-67676548	+	Y10ST0106	Yes
XLOC_012482	chr14:68859649-68859885	+	Y10ST0106	No
XLOC_012484	chr14:68861694-68861955	+	Y10ST0027|Y10ST0106	No
XLOC_012504	chr14:70304329-70304824	+	Y10ST0106	Yes
XLOC_012513	chr14:71438605-71439319	-	Y10ST0106	Yes
XLOC_012575	chr14:73750764-73752090	+	Y10ST0106	Yes
XLOC_012580	chr14:73755072-73756041	+	Y10ST0106	Yes
XLOC_012581	chr14:73756109-73756423	+	Y10ST0106	No
XLOC_012585	chr14:73772375-73772672	+	Y10ST0106	No
XLOC_012593	chr14:73792123-73793363	+	210004817|Y10ST0027|Y10ST0106	Yes
XLOC_012608	chr14:73927735-73928912	+	Y10ST0106	Yes
XLOC_012650	chr14:76181589-76181886	+	Y10ST0106	Yes
XLOC_012673	chr14:78720386-78722339	-	210004817|Y10ST0106	Yes
XLOC_012855	chr14:83074523-83074898	-	210004817|Y10ST0106	Yes
XLOC_012860	chr14:83120124-83120472	-	210004817	No
XLOC_012866	chr14:83181719-83183007	+	210004817	Yes
XLOC_012898	chr14:83532372-83532840	-	210004817|Y10ST0106	Yes
XLOC_012900	chr14:83534961-83535775	-	Y10ST0106	No
XLOC_012901	chr14:83536235-83537188	-	210004817|Y10ST0106	No
XLOC_012902	chr14:83537352-83538216	-	210004817|Y10ST0106	No
XLOC_013044	chr15:4788202-4790818	+	Y10ST0106	Yes
XLOC_013189	chr15:1742657-1743020	+	210004817|Y10ST0106	No
XLOC_013210	chr15:3496759-3497288	+	Y10ST0106	Yes
XLOC_013213	chr15:3504629-3505526	+	Y10ST0106	Yes
XLOC_013230	chr15:6433414-6433968	-	210004817|Y10ST0106	No
XLOC_013240	chr15:6615571-6615833	+	210004817	No
XLOC_013243	chr15:6637208-6637462	-	Y10ST0106	Yes
XLOC_013355	chr15:14107191-14107615	-	210004817|Y10ST0106	Yes
XLOC_013389	chr15:15438069-15438889	-	Y10ST0106	Yes
XLOC_013488	chr15:22741620-22741989	+	Y10ST0027|Y10ST0106	No
XLOC_013490	chr15:22743943-22744245	+	Y10ST0027	No
XLOC_013582	chr15:29919272-29920375	+	Y10ST0027	Yes
XLOC_013584	chr15:29971629-29972886	-	Y10ST0106	Yes
XLOC_013585	chr15:29973167-29974130	-	Y10ST0027|Y10ST0106	No
XLOC_013669	chr15:34167332-34167925	+	210004817|Y10ST0027|Y10ST0106	Yes
XLOC_013669	chr15:34167332-34167925	+	210004817|Y10ST0027|Y10ST0106	Yes
XLOC_013759	chr15:38447958-38448202	+	Y10ST0106	No
XLOC_013761	chr15:38452146-38452585	+	Y10ST0106	No
XLOC_013764	chr15:38456419-38456902	-	210004817|Y10ST0027|Y10ST0106	Yes
XLOC_013765	chr15:38457195-38457616	-	210004817|Y10ST0027|Y10ST0106	Yes
XLOC_013767	chr15:38632351-38632798	+	210004817|Y10ST0027|Y10ST0106	Yes
XLOC_013774	chr15:38737311-38737517	-	210004817|Y10ST0106	No
XLOC_013816	chr15:42391586-42393452	+	210004817|Y10ST0027|Y10ST0106	Yes
XLOC_013817	chr15:42413055-42413975	+	Y10ST0106	Yes
XLOC_013823	chr15:42805281-42807213	-	Y10ST0106	Yes
XLOC_013889	chr15:46823400-46824469	+	Y10ST0027	Yes
XLOC_013901	chr15:46890777-46891392	+	Y10ST0027	Yes
XLOC_013904	chr15:46947911-46948220	+	Y10ST0027	Yes
XLOC_013905	chr15:46952160-46952393	+	Y10ST0027	Yes
XLOC_013907	chr15:46956967-46957423	+	Y10ST0027	Yes
XLOC_013910	chr15:46961926-46962206	+	Y10ST0027	Yes
XLOC_013911	chr15:46962314-46962833	+	Y10ST0027	Yes
XLOC_013912	chr15:46963402-46963610	+	Y10ST0027	Yes
XLOC_013918	chr15:46973805-46974263	+	Y10ST0027	Yes
XLOC_013924	chr15:47097493-47097740	+	Y10ST0106	Yes
XLOC_013972	chr15:53013914-53015773	-	210004817|Y10ST0106	Yes
XLOC_013973	chr15:53016134-53016405	-	210004817|Y10ST0027|Y10ST0106	Yes
XLOC_013980	chr15:53567202-53569187	+	Y10ST0106	Yes
XLOC_013991	chr15:54175861-54176491	+	210004817|Y10ST0106	Yes
XLOC_014002	chr15:54578752-54579984	-	210004817|Y10ST0027|Y10ST0106	Yes
XLOC_014004	chr15:54581694-54582796	-	210004817|Y10ST0027|	Yes
XLOC_014050	chr15:56819940-56823775	+	210004817|Y10ST0027|Y10ST0106	Yes
XLOC_014051	chr15:56823892-56824799	+	210004817|Y10ST0027|Y10ST0106	Yes
XLOC_014052	chr15:56834817-56837910	-	210004817	Yes
XLOC_014210	chr15:64329310-64330321	+	210004817|Y10ST0106	Yes
XLOC_014211	chr15:64351074-64352381	-	210004817	Yes
XLOC_014225	chr15:65407952-65410161	-	Y10ST0027	Yes
XLOC_014231	chr15:65776256-65776842	-	Y10ST0106	No
XLOC_014242	chr15:66318148-66319377	+	Y10ST0106	Yes
XLOC_014244	chr15:66325240-66325539	+	Y10ST0106	No
XLOC_014316	chr15:74324861-74325347	-	Y10ST0106	No
XLOC_014318	chr15:74329830-74330565	-	Y10ST0106	No
XLOC_014325	chr15:74609114-74609387	+	Y10ST0106	No
XLOC_014362	chr15:76551958-76553362	-	210004817	Yes
XLOC_014363	chr15:76554835-76555096	-	210004817	No
XLOC_014395	chr15:78317689-78319306	+	Y10ST0106	Yes
XLOC_014409	chr15:78894671-78896405	+	Y10ST0106	Yes
XLOC_014410	chr15:78896694-78897242	+	Y10ST0106	Yes
XLOC_014411	chr15:78898157-78898830	+	Y10ST0106	Yes
XLOC_014412	chr15:78898900-78901609	+	Y10ST0106	Yes
XLOC_014479	chr15:80777051-80777317	-	210004817|Y10ST0027|Y10ST0106	Yes
XLOC_014556	chr15:83183628-83183877	-	Y10ST0106	No
XLOC_014593	chr15:84577327-84577617	-	210004817	Yes
XLOC_014710	chr16:70877608-70878335	+	Y10ST0027|Y10ST0106	No
XLOC_014858	chr16:229367-230124	-	210004817	No
XLOC_014882	chr16:940617-941686	+	Y10ST0106	No
XLOC_014914	chr16:1712401-1713444	+	Y10ST0106	Yes
XLOC_014920	chr16:1955690-1956060	-	Y10ST0106	Yes
XLOC_014932	chr16:2196762-2197641	-	Y10ST0106	No
XLOC_014933	chr16:2197749-2198038	-	Y10ST0106	No
XLOC_014944	chr16:2320365-2320812	-	210004817|Y10ST0027|Y10ST0106	Yes
XLOC_014951	chr16:2756909-2757124	-	Y10ST0027	Yes
XLOC_014988	chr16:3338361-3339176	-	210004817|Y10ST0027|	Yes
XLOC_014990	chr16:3388096-3389953	+	210004817|Y10ST0106	Yes
XLOC_014999	chr16:3639952-3640730	+	210004817|Y10ST0027|Y10ST0106	Yes
XLOC_015002	chr16:3644261-3644723	+	210004817|Y10ST0027|Y10ST0106	Yes
XLOC_015003	chr16:3644825-3646507	+	210004817|Y10ST0027|Y10ST0106	Yes
XLOC_015124	chr16:13098336-13098617	+	Y10ST0027|Y10ST0106	No
XLOC_015125	chr16:13108052-13108868	+	Y10ST0027|Y10ST0106	Yes
XLOC_015130	chr16:13139616-13140357	+	Y10ST0106	Yes
XLOC_015146	chr16:13460327-13462434	+	Y10ST0106	Yes
XLOC_015147	chr16:13462801-13463717	+	Y10ST0106	Yes
XLOC_015168	chr16:13946135-13946959	+	210004817|Y10ST0027|	Yes
XLOC_015170	chr16:13950110-13950868	+	210004817|Y10ST0027|Y10ST0106	Yes
XLOC_015171	chr16:13951321-13952018	+	210004817|Y10ST0106	Yes
XLOC_015200	chr16:21617829-21618260	-	Y10ST0106	Yes
XLOC_015201	chr16:21618667-21620408	-	Y10ST0106	Yes
XLOC_015202	chr16:21622294-21623034	-	Y10ST0106	Yes
XLOC_015301	chr16:27323442-27323899	-	Y10ST0106	Yes
XLOC_015327	chr16:28093187-28093419	-	Y10ST0027	Yes
XLOC_015335	chr16:28226851-28227121	-	210004817	No
XLOC_015338	chr16:28363354-28364721	-	Y10ST0027|Y10ST0106	Yes
XLOC_015339	chr16:28364848-28366294	-	Y10ST0027|Y10ST0106	Yes
XLOC_015374	chr16:31373669-31375391	-	210004817|Y10ST0106	Yes
XLOC_015382	chr16:31448080-31448379	-	210004817|Y10ST0027|	Yes
XLOC_015398	chr16:33075700-33076933	+	210004817	Yes
XLOC_015400	chr16:33079916-33081349	+	Y10ST0106	Yes
XLOC_015403	chr16:33085659-33086398	+	210004817|Y10ST0106	Yes
XLOC_015404	chr16:33087644-33088134	+	210004817|Y10ST0106	Yes
XLOC_015407	chr16:33094772-33095385	+	210004817|Y10ST0106	No
XLOC_015425	chr16:33526950-33527768	+	210004817	Yes
XLOC_015528	chr16:41553983-41556137	+	Y10ST0027	Yes
XLOC_015628	chr16:44488711-44488963	+	210004817	Yes
XLOC_015691	chr16:47339546-47340590	-	210004817|Y10ST0106	No
XLOC_015693	chr16:47351708-47352523	-	210004817|Y10ST0106	Yes
XLOC_015694	chr16:47355199-47356705	-	Y10ST0106	Yes
XLOC_015765	chr16:52613402-52614244	+	210004817|Y10ST0027|Y10ST0106	Yes
XLOC_015765	chr16:52613402-52614244	+	210004817|Y10ST0027|Y10ST0106	Yes
XLOC_015769	chr16:52718898-52720172	-	Y10ST0106	Yes
XLOC_015774	chr16:52978912-52979262	-	Y10ST0106	Yes
XLOC_015776	chr16:52979722-52979992	-	Y10ST0106	Yes
XLOC_015826	chr16:55563762-55564370	+	Y10ST0106	Yes
XLOC_015861	chr16:58595935-58596321	-	210004817	Yes
XLOC_015863	chr16:58597205-58598356	-	210004817	Yes
XLOC_015864	chr16:58839833-58840110	+	Y10ST0027|Y10ST0106	Yes
XLOC_015868	chr16:58873199-58874131	+	Y10ST0027	Yes
XLOC_015939	chr16:63664874-63665313	+	Y10ST0106	Yes
XLOC_015942	chr16:63706683-63707549	-	210004817|Y10ST0027|Y10ST0106	Yes
XLOC_015988	chr16:66163009-66163552	+	Y10ST0106	Yes
XLOC_016005	chr16:67596011-67597556	+	Y10ST0106	Yes
XLOC_016024	chr16:68849634-68849929	-	210004817|Y10ST0027|Y10ST0106	No
XLOC_016036	chr16:69042820-69043693	+	Y10ST0106	No
XLOC_016045	chr16:69160152-69160448	+	Y10ST0106	No
XLOC_016132	chr16:72614043-72614340	-	Y10ST0106	No
XLOC_016134	chr16:72619123-72619477	+	Y10ST0106	No
XLOC_016146	chr16:72967644-72967984	-	210004817|Y10ST0027|Y10ST0106	Yes
XLOC_016164	chr16:73451579-73452386	+	Y10ST0106	No
XLOC_016188	chr16:73744148-73744793	-	210004817|Y10ST0106	No
XLOC_016191	chr16:73746184-73746531	-	210004817|Y10ST0106	Yes
XLOC_016201	chr16:73819504-73819954	-	Y10ST0106	Yes
XLOC_016202	chr16:73820058-73820876	-	Y10ST0106	Yes
XLOC_016282	chr16:79431016-79431802	+	210004817|Y10ST0106	Yes
XLOC_016283	chr16:79454677-79455474	-	Y10ST0106	Yes
XLOC_016288	chr16:79666545-79667560	-	Y10ST0106	No
XLOC_016295	chr16:79708115-79709364	-	Y10ST0106	Yes
XLOC_016321	chr16:80957783-80958197	+	210004817	Yes
XLOC_016323	chr16:80960004-80960798	+	210004817	Yes
XLOC_016334	chr16:81011184-81011669	-	Y10ST0106	No
XLOC_016359	chr16:81552837-81553423	-	210004817|Y10ST0106	Yes
XLOC_016363	chr17:4167424-4168490	+	210004817|Y10ST0106	Yes
XLOC_016376	chr17:14984246-14985126	+	Y10ST0106	Yes
XLOC_016386	chr17:29362083-29368493	+	210004817	Yes
XLOC_016511	chr17:54398006-54399684	-	210004817	Yes
XLOC_016514	chr17:55397923-55399341	-	Y10ST0106	Yes
XLOC_016586	chr17:508585-508918	+	210004817|Y10ST0027|	Yes
XLOC_016590	chr17:514356-514745	+	Y10ST0106	Yes
XLOC_016627	chr17:3984280-3985407	+	210004817|Y10ST0027|	Yes
XLOC_016627	chr17:3984280-3985407	+	210004817|Y10ST0027|	Yes
XLOC_016627	chr17:3984280-3985407	-	210004817|Y10ST0027|	Yes
XLOC_016627	chr17:3984280-3985407	-	210004817|Y10ST0027|	Yes
XLOC_016630	chr17:4170130-4170533	+	210004817|Y10ST0106	Yes
XLOC_016631	chr17:4171912-4172194	+	210004817|Y10ST0106	No
XLOC_016649	chr17:4949317-4950245	-	Y10ST0027	Yes
XLOC_016651	chr17:5021209-5021488	+	Y10ST0106	Yes
XLOC_016652	chr17:5024900-5025184	+	Y10ST0106	No
XLOC_016734	chr17:11921962-11922810	-	Y10ST0106	No
XLOC_016740	chr17:12318454-12318676	-	Y10ST0106	No
XLOC_016802	chr17:14927985-14929019	+	Y10ST0106	No
XLOC_016806	chr17:15154505-15154843	+	210004817|Y10ST0027|Y10ST0106	No
XLOC_016807	chr17:15157713-15158039	+	210004817|Y10ST0027|Y10ST0106	Yes
XLOC_016809	chr17:15166675-15167185	+	210004817|Y10ST0027|Y10ST0106	No
XLOC_016839	chr17:16825045-16825317	-	Y10ST0106	Yes
XLOC_016840	chr17:16827364-16827582	-	Y10ST0106	Yes
XLOC_016878	chr17:18599780-18600204	-	210004817|Y10ST0106	Yes
XLOC_016881	chr17:18770751-18771478	-	Y10ST0027|Y10ST0106	No
XLOC_016905	chr17:25306571-25307471	+	Y10ST0027|Y10ST0106	Yes
XLOC_017069	chr17:41208921-41209994	+	Y10ST0106	Yes
XLOC_017074	chr17:41501036-41501551	+	Y10ST0106	Yes
XLOC_017164	chr17:44929385-44929924	-	210004817	No
XLOC_017171	chr17:44991499-44992232	-	210004817	Yes
XLOC_017176	chr17:45152155-45152813	+	210004817|Y10ST0106	Yes
XLOC_017182	chr17:45358988-45359894	-	Y10ST0106	No
XLOC_017184	chr17:45369784-45370525	-	Y10ST0106	No
XLOC_017185	chr17:45372228-45372795	-	Y10ST0106	Yes
XLOC_017186	chr17:45374162-45375106	-	210004817|Y10ST0106	Yes
XLOC_017195	chr17:46034807-46037032	-	210004817|Y10ST0027|Y10ST0106	Yes
XLOC_017258	chr17:54350523-54351698	-	Y10ST0106	No
XLOC_017306	chr17:56432674-56433662	+	Y10ST0106	No
XLOC_017324	chr17:56802233-56802795	-	210004817|Y10ST0027|	Yes
XLOC_017326	chr17:56804152-56804431	-	210004817|Y10ST0027|	Yes
XLOC_017329	chr17:56811218-56811530	-	210004817	Yes
XLOC_017342	chr17:57993342-57993642	-	Y10ST0106	No
XLOC_017384	chr17:60878902-60879257	+	Y10ST0027	No
XLOC_017521	chr17:68353098-68353388	+	210004817|Y10ST0106	No
XLOC_017530	chr17:69624667-69625688	+	210004817|Y10ST0027|Y10ST0106	No
XLOC_017569	chr17:71259292-71260885	+	Y10ST0106	Yes
XLOC_017570	chr17:71262212-71263553	+	Y10ST0106	Yes
XLOC_017662	chr17:74630543-74631017	+	Y10ST0106	No
XLOC_017663	chr17:74631218-74631443	+	Y10ST0106	Yes
XLOC_017714	chr18:12970863-12974487	-	Y10ST0027|Y10ST0106	Yes
XLOC_017835	chr18:58681528-58686464	+	210004817	Yes
XLOC_017858	chr18:63068382-63069086	+	Y10ST0027|Y10ST0106	Yes
XLOC_017890	chr18:1769340-1770969	+	Y10ST0106	Yes
XLOC_017892	chr18:2920772-2921728	+	210004817	Yes
XLOC_017897	chr18:6554872-6556880	+	210004817	Yes
XLOC_018095	chr18:1027130-1027848	+	Y10ST0106	Yes
XLOC_018105	chr18:1422158-1422525	-	210004817|Y10ST0027|Y10ST0106	Yes
XLOC_018135	chr18:2506645-2507661	+	210004817	Yes
XLOC_018138	chr18:2545775-2547870	+	Y10ST0106	No
XLOC_018146	chr18:2997143-2997526	+	210004817|Y10ST0106	No
XLOC_018160	chr18:4291238-4291669	+	210004817	No
XLOC_018162	chr18:4293808-4294416	+	210004817	No
XLOC_018163	chr18:4295327-4296553	+	210004817|Y10ST0106	Yes
XLOC_018201	chr18:6554356-6554783	+	210004817	Yes
XLOC_018214	chr18:7578026-7579278	-	Y10ST0027	No
XLOC_018270	chr18:10234654-10234882	-	Y10ST0106	Yes
XLOC_018381	chr18:13946083-13946367	+	210004817|Y10ST0106	Yes
XLOC_018384	chr18:13952906-13953539	+	210004817|Y10ST0027|	Yes
XLOC_018507	chr18:18663879-18664101	+	Y10ST0106	No
XLOC_018508	chr18:18664857-18665452	+	Y10ST0106	Yes
XLOC_018513	chr18:18675430-18675715	+	Y10ST0106	No
XLOC_018515	chr18:18676817-18677087	+	Y10ST0106	Yes
XLOC_018519	chr18:18687627-18687947	+	Y10ST0106	Yes
XLOC_018522	chr18:18692995-18693779	+	Y10ST0106	Yes
XLOC_018523	chr18:18695689-18695939	+	Y10ST0106	Yes
XLOC_018524	chr18:18696476-18697129	+	Y10ST0106	Yes
XLOC_018525	chr18:18697890-18698484	-	210004817|Y10ST0106	Yes
XLOC_018526	chr18:18698808-18700419	-	210004817	Yes
XLOC_018527	chr18:18702630-18702918	+	Y10ST0106	Yes
XLOC_018529	chr18:18705432-18706379	+	Y10ST0106	Yes
XLOC_018532	chr18:18708553-18708832	+	Y10ST0106	Yes
XLOC_018537	chr18:19150008-19151195	-	Y10ST0106	Yes
XLOC_018541	chr18:19180969-19181838	+	Y10ST0106	Yes
XLOC_018545	chr18:19417378-19417996	-	210004817|Y10ST0106	Yes
XLOC_018548	chr18:19423679-19423955	-	210004817	No
XLOC_018549	chr18:19424300-19425136	-	210004817	Yes
XLOC_018692	chr18:24987554-24989111	+	Y10ST0027	Yes
XLOC_018742	chr18:32215524-32215800	-	Y10ST0106	No
XLOC_018744	chr18:32386030-32386357	-	210004817	Yes
XLOC_018762	chr18:34326843-34328003	+	Y10ST0106	No
XLOC_018766	chr18:34333976-34334729	+	Y10ST0106	Yes
XLOC_018785	chr18:34993819-34994095	+	Y10ST0027	No
XLOC_018786	chr18:35222376-35223630	-	Y10ST0106	Yes
XLOC_018787	chr18:35224055-35224914	-	210004817|Y10ST0106	No
XLOC_018793	chr18:35924666-35925680	+	Y10ST0106	No
XLOC_018796	chr18:36093754-36094410	+	Y10ST0106	Yes
XLOC_018807	chr18:36436399-36436645	+	Y10ST0106	No
XLOC_018810	chr18:36643011-36643852	+	Y10ST0106	No
XLOC_018812	chr18:36704789-36705454	+	Y10ST0106	Yes
XLOC_018824	chr18:38177411-38178661	+	Y10ST0106	No
XLOC_018855	chr18:40768287-40768571	+	Y10ST0106	No
XLOC_018867	chr18:43071867-43072906	+	210004817|Y10ST0027|	Yes
XLOC_018869	chr18:43164507-43164891	+	Y10ST0106	Yes
XLOC_018879	chr18:43930759-43931447	+	Y10ST0106	Yes
XLOC_018894	chr18:44862315-44863339	+	Y10ST0106	Yes
XLOC_018895	chr18:44977337-44977819	+	Y10ST0106	No
XLOC_018922	chr18:45878825-45879421	-	Y10ST0106	No
XLOC_018939	chr18:46227137-46227941	+	Y10ST0106	Yes
XLOC_018946	chr18:46567538-46567782	-	210004817|Y10ST0027|Y10ST0106	Yes
XLOC_018959	chr18:47231120-47231941	-	Y10ST0106	Yes
XLOC_019015	chr18:49954835-49957759	-	Y10ST0027|Y10ST0106	Yes
XLOC_019025	chr18:50481248-50482079	-	Y10ST0027	No
XLOC_019050	chr18:50968579-50968786	-	Y10ST0106	Yes
XLOC_019105	chr18:52542795-52543026	-	Y10ST0106	No
XLOC_019106	chr18:52543159-52544250	-	Y10ST0106	Yes
XLOC_019107	chr18:52544422-52544709	-	Y10ST0106	No
XLOC_019114	chr18:52625110-52626082	-	Y10ST0106	Yes
XLOC_019116	chr18:52630883-52632115	-	Y10ST0106	Yes
XLOC_019160	chr18:53844799-53845032	-	210004817|Y10ST0106	No
XLOC_019183	chr18:54389397-54390216	+	210004817|Y10ST0027|Y10ST0106	Yes
XLOC_019186	chr18:54410175-54410962	+	Y10ST0106	No
XLOC_019196	chr18:54770114-54771365	+	Y10ST0027	Yes
XLOC_019197	chr18:54771602-54772541	+	Y10ST0027	Yes
XLOC_019199	chr18:54982952-54984209	-	210004817|Y10ST0027|Y10ST0106	Yes
XLOC_019226	chr18:56532622-56532881	-	210004817|Y10ST0106	Yes
XLOC_019276	chr18:58251301-58252185	+	210004817|Y10ST0027|Y10ST0106	Yes
XLOC_019365	chr18:62008783-62009195	-	210004817|Y10ST0106	No
XLOC_019368	chr18:62015703-62015979	+	210004817	No
XLOC_019370	chr18:62017260-62018098	+	210004817	Yes
XLOC_019383	chr18:62382975-62385978	-	210004817|Y10ST0027|Y10ST0106	Yes
XLOC_019384	chr18:62386571-62386836	-	Y10ST0106	Yes
XLOC_019398	chr18:62655587-62656370	-	Y10ST0106	Yes
XLOC_019403	chr18:62870235-62870464	+	Y10ST0027	Yes
XLOC_019409	chr18:63136634-63137134	+	210004817|Y10ST0027|Y10ST0106	Yes
XLOC_019423	chr18:63698812-63699457	-	210004817|Y10ST0027|Y10ST0106	Yes
XLOC_019433	chr18:64588635-64589440	+	210004817|Y10ST0027|Y10ST0106	No
XLOC_019433	chr18:64588635-64589440	+	210004817|Y10ST0027|Y10ST0106	No
XLOC_019433	chr18:64588635-64589440	+	210004817|Y10ST0027|Y10ST0106	No
XLOC_019433	chr18:64588635-64589440	+	210004817|Y10ST0027|Y10ST0106	No
XLOC_019436	chr18:64593414-64594156	+	Y10ST0027|Y10ST0106	Yes
XLOC_019452	chr18:65075507-65076461	+	Y10ST0106	No
XLOC_019454	chr18:65082190-65082867	+	Y10ST0106	No
XLOC_019620	chr19:52706738-52709385	-	210004817|Y10ST0027|Y10ST0106	Yes
XLOC_019648	chr19:61649045-61650255	-	Y10ST0106	Yes
XLOC_019699	chr19:28179047-28179674	-	210004817|Y10ST0027|Y10ST0106	Yes
XLOC_019759	chr19:43942077-43943687	+	210004817|Y10ST0106	No
XLOC_019813	chr19:61646386-61648982	-	Y10ST0106	Yes
XLOC_019846	chr19:5771254-5772583	-	Y10ST0106	No
XLOC_019850	chr19:5788629-5789442	-	210004817	Yes
XLOC_019864	chr19:6307146-6307968	-	210004817|Y10ST0027|Y10ST0106	Yes
XLOC_019926	chr19:7921550-7922082	-	210004817|Y10ST0106	Yes
XLOC_019956	chr19:9138652-9139308	+	210004817|Y10ST0106	Yes
XLOC_019980	chr19:9921894-9922661	+	210004817|Y10ST0106	No
XLOC_019989	chr19:10536700-10537409	+	Y10ST0106	No
XLOC_020000	chr19:10682913-10683160	+	210004817|Y10ST0106	No
XLOC_020089	chr19:14480421-14481138	+	210004817|Y10ST0106	Yes
XLOC_020100	chr19:14853649-14854880	-	Y10ST0106	No
XLOC_020103	chr19:15110658-15110899	-	Y10ST0027	Yes
XLOC_020105	chr19:15485886-15486193	+	210004817	No
XLOC_020112	chr19:16105522-16106300	-	210004817	Yes
XLOC_020114	chr19:16107352-16107817	-	210004817|Y10ST0027|	Yes
XLOC_020115	chr19:16107970-16108475	-	210004817|Y10ST0027|	Yes
XLOC_020116	chr19:16108810-16109234	-	210004817|Y10ST0027|	No
XLOC_020122	chr19:18029824-18031621	+	Y10ST0106	Yes
XLOC_020138	chr19:18320862-18321144	-	210004817|Y10ST0027|Y10ST0106	Yes
XLOC_020140	chr19:18323979-18325807	-	210004817|Y10ST0027|	Yes
XLOC_020157	chr19:19250856-19251148	-	210004817	Yes
XLOC_020158	chr19:19251433-19251675	-	210004817	Yes
XLOC_020164	chr19:19283458-19284944	-	210004817|Y10ST0027|Y10ST0106	Yes
XLOC_020234	chr19:21792591-21794419	-	210004817|Y10ST0027|Y10ST0106	Yes
XLOC_020272	chr19:23076100-23077437	-	Y10ST0106	Yes
XLOC_020291	chr19:25593856-25594846	+	Y10ST0106	No
XLOC_020292	chr19:25595118-25595340	+	Y10ST0106	No
XLOC_020346	chr19:27836360-27837670	-	Y10ST0106	Yes
XLOC_020360	chr19:27873617-27874238	-	Y10ST0106	No
XLOC_020367	chr19:28172806-28173535	-	210004817|Y10ST0106	Yes
XLOC_020372	chr19:28247683-28248952	+	Y10ST0106	Yes
XLOC_020382	chr19:28425623-28427723	-	Y10ST0106	Yes
XLOC_020383	chr19:28428068-28428972	-	Y10ST0106	Yes
XLOC_020384	chr19:28516096-28516507	+	Y10ST0106	No
XLOC_020386	chr19:28580932-28581486	-	210004817|Y10ST0027|Y10ST0106	Yes
XLOC_020396	chr19:28675247-28676610	+	Y10ST0027|Y10ST0106	Yes
XLOC_020418	chr19:30268628-30269521	-	210004817|Y10ST0106	No
XLOC_020424	chr19:31366306-31367983	+	210004817	Yes
XLOC_020481	chr19:33848863-33849084	+	Y10ST0027|Y10ST0106	No
XLOC_020493	chr19:34545808-34547141	+	Y10ST0106	No
XLOC_020495	chr19:34557174-34558201	+	Y10ST0106	Yes
XLOC_020533	chr19:35879254-35880032	+	Y10ST0106	Yes
XLOC_020564	chr19:36606546-36608163	-	210004817|Y10ST0106	Yes
XLOC_020634	chr19:39314651-39315300	+	210004817|Y10ST0027|	Yes
XLOC_020651	chr19:40864931-40865730	-	210004817|Y10ST0106	Yes
XLOC_020652	chr19:40866529-40867206	-	210004817|Y10ST0106	Yes
XLOC_020653	chr19:40887591-40887923	+	210004817|Y10ST0106	Yes
XLOC_020653	chr19:40887591-40887923	+	210004817|Y10ST0106	Yes
XLOC_020653	chr19:40887591-40887923	-	210004817|Y10ST0106	Yes
XLOC_020653	chr19:40887591-40887923	-	210004817|Y10ST0106	Yes
XLOC_020660	chr19:41083671-41084044	-	210004817	Yes
XLOC_020673	chr19:41344784-41345260	+	Y10ST0106	No
XLOC_020679	chr19:41462295-41464169	+	210004817|Y10ST0106	Yes
XLOC_020681	chr19:41614822-41615733	+	210004817	Yes
XLOC_020766	chr19:45070524-45070840	-	Y10ST0106	Yes
XLOC_020767	chr19:45073613-45073838	+	210004817|Y10ST0106	No
XLOC_020795	chr19:47038562-47038782	+	Y10ST0106	Yes
XLOC_020799	chr19:47685642-47686640	+	Y10ST0106	Yes
XLOC_020814	chr19:49298168-49299038	+	Y10ST0106	Yes
XLOC_020820	chr19:49434818-49435806	-	Y10ST0027	Yes
XLOC_020873	chr19:51174807-51175428	+	210004817|Y10ST0106	Yes
XLOC_020873	chr19:51174807-51175428	+	210004817|Y10ST0106	Yes
XLOC_020873	chr19:51174807-51175428	-	210004817|Y10ST0106	Yes
XLOC_020873	chr19:51174807-51175428	-	210004817|Y10ST0106	Yes
XLOC_020896	chr19:51963776-51965336	+	210004817|Y10ST0027|Y10ST0106	Yes
XLOC_020896	chr19:51963776-51965336	+	210004817|Y10ST0027|Y10ST0106	Yes
XLOC_020914	chr19:52304848-52306376	-	210004817	Yes
XLOC_020918	chr19:52703231-52706339	-	210004817|Y10ST0027|Y10ST0106	Yes
XLOC_020927	chr19:54178975-54179385	-	210004817|Y10ST0027|Y10ST0106	Yes
XLOC_020928	chr19:54185890-54187079	+	Y10ST0106	No
XLOC_020929	chr19:54187378-54187990	+	Y10ST0106	No
XLOC_020930	chr19:54193041-54193942	+	Y10ST0106	No
XLOC_020931	chr19:54194345-54194641	+	Y10ST0106	No
XLOC_020935	chr19:54464631-54465487	-	Y10ST0106	Yes
XLOC_020941	chr19:54503553-54504134	-	210004817|Y10ST0106	No
XLOC_020942	chr19:54504500-54505690	-	210004817|Y10ST0106	Yes
XLOC_020970	chr19:55426478-55427558	+	210004817|Y10ST0106	No
XLOC_021018	chr19:57593089-57593351	+	Y10ST0106	Yes
XLOC_021018	chr19:57593089-57593351	-	Y10ST0106	Yes
XLOC_021021	chr19:57624490-57625433	+	Y10ST0027	Yes
XLOC_021021	chr19:57624490-57625433	-	Y10ST0027	Yes
XLOC_021105	chr19:61639907-61640469	-	Y10ST0106	Yes
XLOC_021140	chr19:62658696-62660922	+	210004817	Yes
XLOC_021155	chr19:63914225-63915077	+	Y10ST0027|Y10ST0106	Yes
XLOC_021156	chr19:63921293-63922402	+	Y10ST0106	No
XLOC_021258	chr2:107113553-107113879	-	Y10ST0106	Yes
XLOC_021348	chr2:21725178-21725787	-	210004817|Y10ST0027|	Yes
XLOC_021358	chr2:31286344-31287482	-	210004817	Yes
XLOC_021407	chr2:96461978-96462234	-	Y10ST0027	Yes
XLOC_021408	chr2:96462418-96462714	-	Y10ST0027	No
XLOC_021447	chr2:121268747-121269542	-	Y10ST0027|Y10ST0106	Yes
XLOC_021455	chr2:126378954-126379868	-	Y10ST0106	Yes
XLOC_021456	chr2:126469251-126470641	+	Y10ST0106	Yes
XLOC_021523	chr2:4333966-4334654	+	210004817|Y10ST0027|Y10ST0106	Yes
XLOC_021524	chr2:4379708-4382095	-	210004817|Y10ST0106	Yes
XLOC_021524	chr2:4379708-4382095	-	210004817|Y10ST0106	Yes
XLOC_021525	chr2:4494739-4494949	+	Y10ST0106	Yes
XLOC_021540	chr2:4740188-4740532	+	210004817|Y10ST0027|Y10ST0106	No
XLOC_021562	chr2:5411545-5412919	+	Y10ST0106	No
XLOC_021568	chr2:5445825-5446844	+	210004817|Y10ST0027|Y10ST0106	Yes
XLOC_021569	chr2:5446984-5449434	+	210004817|Y10ST0106	Yes
XLOC_021694	chr2:15210997-15212101	+	210004817|Y10ST0027|	Yes
XLOC_021695	chr2:15212787-15213826	+	210004817	Yes
XLOC_021700	chr2:15310964-15312492	-	Y10ST0106	Yes
XLOC_021703	chr2:15369203-15370490	-	Y10ST0106	Yes
XLOC_021705	chr2:15379609-15380408	-	Y10ST0106	Yes
XLOC_021710	chr2:15420154-15421478	+	Y10ST0106	Yes
XLOC_021711	chr2:15430272-15431082	+	Y10ST0027	Yes
XLOC_021717	chr2:15561473-15562045	-	210004817|Y10ST0027|Y10ST0106	Yes
XLOC_021718	chr2:15568186-15568912	+	210004817|Y10ST0106	Yes
XLOC_021724	chr2:15584773-15585080	+	Y10ST0027|Y10ST0106	Yes
XLOC_021727	chr2:15589686-15590180	+	210004817|Y10ST0106	Yes
XLOC_021733	chr2:15660673-15661464	-	210004817|Y10ST0106	Yes
XLOC_021736	chr2:15664473-15665048	-	Y10ST0106	Yes
XLOC_021737	chr2:15668253-15668729	-	Y10ST0106	Yes
XLOC_021760	chr2:18716653-18717097	-	Y10ST0106	Yes
XLOC_021763	chr2:18728000-18728731	+	Y10ST0106	Yes
XLOC_021769	chr2:18743909-18745707	-	Y10ST0027|Y10ST0106	Yes
XLOC_021779	chr2:19516425-19516747	+	210004817|Y10ST0027|Y10ST0106	Yes
XLOC_021780	chr2:19520614-19520854	+	210004817|Y10ST0027|Y10ST0106	No
XLOC_021784	chr2:19537715-19538030	+	210004817|Y10ST0027|Y10ST0106	No
XLOC_021789	chr2:19552528-19553313	+	Y10ST0027|Y10ST0106	No
XLOC_021796	chr2:19613359-19614977	+	210004817|Y10ST0106	Yes
XLOC_021799	chr2:19619608-19621606	+	Y10ST0106	Yes
XLOC_021801	chr2:19622383-19623823	+	Y10ST0106	Yes
XLOC_021802	chr2:19625552-19626453	+	Y10ST0106	Yes
XLOC_021808	chr2:19632791-19633362	+	210004817|Y10ST0106	Yes
XLOC_021810	chr2:19634148-19635292	+	210004817|Y10ST0106	Yes
XLOC_021810	chr2:19634148-19635292	-	210004817|Y10ST0106	Yes
XLOC_021845	chr2:21018945-21020247	+	Y10ST0106	Yes
XLOC_021856	chr2:21842444-21842713	+	210004817|Y10ST0106	No
XLOC_021860	chr2:22209403-22210078	-	Y10ST0027|Y10ST0106	Yes
XLOC_021866	chr2:22830634-22831291	+	210004817|Y10ST0027|	Yes
XLOC_021955	chr2:24603441-24604717	-	Y10ST0027	Yes
XLOC_021956	chr2:24780797-24781008	+	210004817|Y10ST0106	No
XLOC_021968	chr2:25171472-25171897	+	Y10ST0106	No
XLOC_022038	chr2:27391214-27392263	-	210004817|Y10ST0106	Yes
XLOC_022260	chr2:30669817-30670137	+	210004817|Y10ST0106	Yes
XLOC_022261	chr2:30670904-30671463	+	210004817|Y10ST0027|Y10ST0106	Yes
XLOC_022276	chr2:31378573-31379758	-	210004817|Y10ST0027|Y10ST0106	No
XLOC_022278	chr2:31458381-31459200	+	210004817|Y10ST0106	No
XLOC_022279	chr2:31485160-31487100	-	Y10ST0027|Y10ST0106	No
XLOC_022291	chr2:31703690-31705004	+	Y10ST0106	No
XLOC_022340	chr2:34454355-34455867	-	210004817|Y10ST0106	Yes
XLOC_022343	chr2:34461873-34462315	-	Y10ST0106	Yes
XLOC_022349	chr2:34477484-34477743	-	210004817|Y10ST0106	Yes
XLOC_022383	chr2:37511317-37512255	-	Y10ST0106	Yes
XLOC_022387	chr2:37550680-37551326	-	Y10ST0106	No
XLOC_022388	chr2:37552410-37553214	-	Y10ST0106	No
XLOC_022442	chr2:39984250-39986400	+	Y10ST0106	Yes
XLOC_022444	chr2:39988833-39991245	+	Y10ST0106	Yes
XLOC_022445	chr2:39991481-39992271	+	Y10ST0106	Yes
XLOC_022488	chr2:44175928-44176212	+	210004817|Y10ST0106	Yes
XLOC_022520	chr2:46669060-46669353	+	Y10ST0106	Yes
XLOC_022521	chr2:46669680-46671131	+	Y10ST0106	Yes
XLOC_022523	chr2:46672520-46673211	+	Y10ST0106	Yes
XLOC_022547	chr2:47796900-47797794	-	Y10ST0027	Yes
XLOC_022575	chr2:52012928-52013250	-	Y10ST0106	No
XLOC_022577	chr2:52018642-52019913	-	Y10ST0027|Y10ST0106	No
XLOC_022583	chr2:52041379-52042515	-	Y10ST0106	No
XLOC_022584	chr2:52043515-52044488	-	Y10ST0106	No
XLOC_022585	chr2:52047435-52047677	-	Y10ST0106	No
XLOC_022591	chr2:52058195-52058471	-	Y10ST0106	No
XLOC_022597	chr2:52072120-52073683	-	Y10ST0106	Yes
XLOC_022598	chr2:52075633-52076047	-	Y10ST0106	No
XLOC_022599	chr2:52076471-52077088	-	Y10ST0106	No
XLOC_022600	chr2:52077328-52078864	-	Y10ST0106	No
XLOC_022601	chr2:52079249-52080046	-	Y10ST0106	No
XLOC_022625	chr2:52903730-52905119	+	210004817|Y10ST0106	No
XLOC_022626	chr2:52908436-52908713	+	Y10ST0106	Yes
XLOC_022627	chr2:52911691-52911928	+	Y10ST0106	No
XLOC_022628	chr2:52914863-52915165	+	Y10ST0106	Yes
XLOC_022632	chr2:52932756-52933027	+	Y10ST0027|Y10ST0106	Yes
XLOC_022634	chr2:52937965-52938363	+	Y10ST0027|Y10ST0106	No
XLOC_022636	chr2:52940353-52940899	+	Y10ST0027|Y10ST0106	Yes
XLOC_022637	chr2:52964671-52965286	+	Y10ST0027|Y10ST0106	Yes
XLOC_022678	chr2:61087476-61088394	-	Y10ST0106	Yes
XLOC_022681	chr2:61096665-61097793	-	210004817|Y10ST0106	Yes
XLOC_022692	chr2:62839954-62841704	-	210004817|Y10ST0106	No
XLOC_022792	chr2:71432675-71433467	+	Y10ST0106	Yes
XLOC_022808	chr2:71897960-71898807	+	Y10ST0106	No
XLOC_022924	chr2:79870416-79871269	-	Y10ST0106	Yes
XLOC_022935	chr2:80658766-80659002	+	210004817|Y10ST0027|Y10ST0106	No
XLOC_022936	chr2:80659135-80659645	+	210004817|Y10ST0027|Y10ST0106	Yes
XLOC_023138	chr2:90276749-90277274	-	Y10ST0106	Yes
XLOC_023181	chr2:92601728-92602280	+	210004817	Yes
XLOC_023182	chr2:92602661-92603052	+	210004817	Yes
XLOC_023184	chr2:92604360-92607446	+	210004817	Yes
XLOC_023276	chr2:95527034-95527395	+	210004817|Y10ST0106	No
XLOC_023278	chr2:95529385-95530056	+	Y10ST0106	Yes
XLOC_023288	chr2:96261871-96262488	-	210004817|Y10ST0106	Yes
XLOC_023324	chr2:99035387-99035600	+	210004817	Yes
XLOC_023366	chr2:101438411-101439305	-	Y10ST0106	No
XLOC_023379	chr2:101517565-101519015	-	Y10ST0106	No
XLOC_023528	chr2:116532862-116533559	+	Y10ST0027|Y10ST0106	Yes
XLOC_023558	chr2:118924576-118925598	+	Y10ST0027	Yes
XLOC_023569	chr2:119493189-119494287	+	Y10ST0106	Yes
XLOC_023573	chr2:119527758-119528308	-	Y10ST0106	Yes
XLOC_023575	chr2:119533383-119534617	-	Y10ST0106	Yes
XLOC_023597	chr2:119981104-119982521	-	Y10ST0106	No
XLOC_023600	chr2:119993995-119995685	+	Y10ST0106	No
XLOC_023605	chr2:120035809-120036288	-	Y10ST0027	No
XLOC_023611	chr2:120175605-120176452	-	210004817|Y10ST0027|Y10ST0106	Yes
XLOC_023616	chr2:120201714-120205327	+	210004817|Y10ST0106	Yes
XLOC_023670	chr2:122173867-122174717	-	Y10ST0106	Yes
XLOC_023673	chr2:122183974-122184334	-	Y10ST0106	No
XLOC_023674	chr2:122189379-122189611	-	Y10ST0106	No
XLOC_023686	chr2:122283361-122284329	+	Y10ST0106	Yes
XLOC_023733	chr2:125194059-125194646	+	Y10ST0106	No
XLOC_023735	chr2:125337594-125338593	-	210004817|Y10ST0027|Y10ST0106	Yes
XLOC_023738	chr2:125427895-125429006	+	210004817|Y10ST0027|Y10ST0106	Yes
XLOC_023739	chr2:125430343-125430613	+	210004817	Yes
XLOC_023746	chr2:125659420-125659731	+	210004817|Y10ST0027|Y10ST0106	Yes
XLOC_023764	chr2:126073182-126073697	+	Y10ST0106	Yes
XLOC_023769	chr2:126376763-126378793	-	210004817|Y10ST0106	Yes
XLOC_023793	chr2:127209359-127210446	-	Y10ST0106	No
XLOC_023795	chr2:127241233-127241781	-	Y10ST0106	Yes
XLOC_023796	chr2:127246907-127247617	-	Y10ST0027|Y10ST0106	Yes
XLOC_023855	chr2:129920986-129921778	+	210004817|Y10ST0027|Y10ST0106	Yes
XLOC_023857	chr2:130159348-130159938	+	Y10ST0027|Y10ST0106	No
XLOC_023880	chr2:131326061-131326329	-	Y10ST0106	No
XLOC_023895	chr2:132087904-132089331	-	Y10ST0106	Yes
XLOC_023896	chr2:132090482-132090728	-	Y10ST0106	No
XLOC_023900	chr2:132464434-132465134	+	Y10ST0106	Yes
XLOC_023901	chr2:132465265-132466103	+	Y10ST0106	Yes
XLOC_023988	chr2:136449353-136450259	-	210004817	Yes
XLOC_024118	chr20:36660064-36661131	-	210004817|Y10ST0027|Y10ST0106	Yes
XLOC_024210	chr20:4675443-4677630	+	210004817|Y10ST0027|Y10ST0106	Yes
XLOC_024213	chr20:4766125-4766365	+	Y10ST0106	Yes
XLOC_024224	chr20:5220610-5220971	-	210004817|Y10ST0106	Yes
XLOC_024227	chr20:5254873-5255586	+	Y10ST0106	No
XLOC_024282	chr20:8631623-8632039	+	Y10ST0106	No
XLOC_024283	chr20:8632105-8632554	+	Y10ST0106	No
XLOC_024287	chr20:8641041-8641436	+	Y10ST0106	Yes
XLOC_024327	chr20:11421953-11423087	+	210004817|Y10ST0027|Y10ST0106	Yes
XLOC_024368	chr20:13476501-13477265	-	Y10ST0106	Yes
XLOC_024369	chr20:13477352-13478505	-	Y10ST0106	Yes
XLOC_024370	chr20:13478609-13479536	-	Y10ST0106	Yes
XLOC_024376	chr20:14407473-14408506	-	Y10ST0106	No
XLOC_024382	chr20:15032009-15032780	-	210004817|Y10ST0027|	Yes
XLOC_024574	chr20:22438083-22438561	+	210004817|Y10ST0106	No
XLOC_024576	chr20:22478541-22480038	+	210004817|Y10ST0027|Y10ST0106	Yes
XLOC_024576	chr20:22478541-22480038	-	210004817|Y10ST0027|Y10ST0106	Yes
XLOC_024577	chr20:22480105-22481075	+	210004817|Y10ST0027|Y10ST0106	Yes
XLOC_024577	chr20:22480105-22481075	-	210004817|Y10ST0027|Y10ST0106	Yes
XLOC_024580	chr20:22485357-22486998	+	210004817|Y10ST0106	Yes
XLOC_024580	chr20:22485357-22486998	-	210004817|Y10ST0106	Yes
XLOC_024583	chr20:22489847-22490593	+	210004817|Y10ST0106	Yes
XLOC_024583	chr20:22489847-22490593	-	210004817|Y10ST0106	Yes
XLOC_024585	chr20:22495525-22495810	+	210004817|Y10ST0106	Yes
XLOC_024588	chr20:22499566-22500333	+	210004817|Y10ST0106	Yes
XLOC_024589	chr20:22501519-22502702	+	210004817|Y10ST0027|Y10ST0106	Yes
XLOC_024596	chr20:22633978-22634856	+	210004817|Y10ST0027|Y10ST0106	Yes
XLOC_024622	chr20:23577935-23578617	+	210004817|Y10ST0106	Yes
XLOC_024642	chr20:24323718-24324087	-	210004817|Y10ST0027|Y10ST0106	Yes
XLOC_024643	chr20:24325625-24326020	-	210004817|Y10ST0027|Y10ST0106	Yes
XLOC_024648	chr20:24334107-24335385	-	210004817|Y10ST0027|Y10ST0106	Yes
XLOC_024652	chr20:24349870-24350548	-	210004817|Y10ST0027|Y10ST0106	Yes
XLOC_024749	chr20:31562415-31563699	+	Y10ST0106	Yes
XLOC_024751	chr20:31582252-31582610	+	210004817	No
XLOC_024776	chr20:32543295-32544403	-	210004817	Yes
XLOC_024811	chr20:33634883-33635650	-	210004817|Y10ST0027|Y10ST0106	Yes
XLOC_024820	chr20:33776265-33778641	+	210004817|Y10ST0027|Y10ST0106	Yes
XLOC_024867	chr20:35355864-35356638	+	Y10ST0106	Yes
XLOC_024869	chr20:35360052-35360688	+	210004817	Yes
XLOC_024933	chr20:38327828-38328122	-	210004817	Yes
XLOC_024999	chr20:41911435-41911900	+	Y10ST0106	Yes
XLOC_025114	chr20:58608765-58609147	-	Y10ST0106	No
XLOC_025144	chr20:62709535-62709750	+	Y10ST0106	No
XLOC_025147	chr20:62820875-62821185	+	210004817|Y10ST0106	No
XLOC_025161	chr20:63145253-63145802	+	Y10ST0106	No
XLOC_025163	chr20:63169894-63170848	+	Y10ST0106	No
XLOC_025207	chr20:66613197-66613997	+	210004817|Y10ST0027|Y10ST0106	Yes
XLOC_025207	chr20:66613197-66613997	-	210004817|Y10ST0027|Y10ST0106	Yes
XLOC_025342	chr21:22821652-22822690	-	Y10ST0027	Yes
XLOC_025440	chr21:20058659-20060106	+	Y10ST0106	Yes
XLOC_025446	chr21:20558995-20559399	-	210004817|Y10ST0027|	Yes
XLOC_025537	chr21:2186128-2186462	+	Y10ST0106	No
XLOC_025636	chr21:5416961-5417240	+	Y10ST0106	No
XLOC_025638	chr21:5527553-5528259	+	Y10ST0106	Yes
XLOC_025798	chr21:16544063-16544830	-	Y10ST0106	Yes
XLOC_025836	chr21:19806608-19807219	-	Y10ST0106	Yes
XLOC_025855	chr21:20198734-20199705	+	210004817	Yes
XLOC_025856	chr21:20211853-20212758	+	210004817|Y10ST0106	Yes
XLOC_025897	chr21:21829681-21830321	+	Y10ST0106	Yes
XLOC_025899	chr21:21843066-21843783	+	Y10ST0027|Y10ST0106	Yes
XLOC_025900	chr21:21845451-21846002	+	Y10ST0106	No
XLOC_025905	chr21:21860347-21861272	-	Y10ST0106	Yes
XLOC_025907	chr21:21865707-21866504	+	Y10ST0106	Yes
XLOC_025909	chr21:21874474-21875270	+	Y10ST0106	No
XLOC_025912	chr21:21883032-21883354	+	Y10ST0106	No
XLOC_025933	chr21:22524080-22524353	-	Y10ST0106	No
XLOC_025934	chr21:22525923-22526323	-	Y10ST0106	No
XLOC_025967	chr21:23490288-23490850	-	Y10ST0106	Yes
XLOC_025976	chr21:23702621-23703022	-	Y10ST0106	No
XLOC_025991	chr21:25453957-25454911	+	210004817|Y10ST0106	No
XLOC_026052	chr21:27618501-27618738	+	210004817|Y10ST0106	Yes
XLOC_026062	chr21:27989314-27989743	+	210004817	No
XLOC_026063	chr21:27990642-27991218	+	210004817|Y10ST0106	Yes
XLOC_026065	chr21:28185065-28185373	+	Y10ST0106	Yes
XLOC_026066	chr21:28186846-28188766	+	Y10ST0106	Yes
XLOC_026068	chr21:28197445-28198531	+	210004817	Yes
XLOC_026070	chr21:28200112-28201773	+	210004817|Y10ST0106	Yes
XLOC_026077	chr21:28259624-28260626	+	210004817|Y10ST0027|Y10ST0106	Yes
XLOC_026098	chr21:29424143-29424990	+	Y10ST0106	Yes
XLOC_026109	chr21:29782009-29782288	+	Y10ST0106	No
XLOC_026127	chr21:31172578-31173222	-	Y10ST0106	No
XLOC_026146	chr21:32699838-32700137	-	Y10ST0106	No
XLOC_026172	chr21:33656730-33656974	+	Y10ST0106	No
XLOC_026182	chr21:34057735-34058024	-	210004817|Y10ST0027|Y10ST0106	Yes
XLOC_026183	chr21:34058984-34059961	-	Y10ST0106	Yes
XLOC_026308	chr21:44793682-44793981	-	210004817|Y10ST0106	Yes
XLOC_026323	chr21:45528767-45529069	-	210004817|Y10ST0106	Yes
XLOC_026325	chr21:45530966-45531516	-	Y10ST0106	Yes
XLOC_026328	chr21:45604982-45605226	-	210004817|Y10ST0027|	No
XLOC_026399	chr21:49622145-49623785	+	Y10ST0106	Yes
XLOC_026402	chr21:49742427-49743404	+	Y10ST0106	Yes
XLOC_026403	chr21:49768133-49768419	+	Y10ST0106	Yes
XLOC_026404	chr21:49768676-49770050	+	Y10ST0106	Yes
XLOC_026405	chr21:49776623-49778108	+	Y10ST0106	Yes
XLOC_026406	chr21:49790690-49792411	+	210004817|Y10ST0106	Yes
XLOC_026414	chr21:49841616-49841844	+	Y10ST0106	Yes
XLOC_026415	chr21:49844403-49845632	+	Y10ST0106	Yes
XLOC_026416	chr21:49845728-49846185	+	Y10ST0106	No
XLOC_026417	chr21:49847072-49847547	+	Y10ST0106	Yes
XLOC_026488	chr21:57957681-57958282	+	210004817|Y10ST0027|Y10ST0106	Yes
XLOC_026550	chr21:60909137-60909656	-	Y10ST0027	No
XLOC_026551	chr21:60912290-60912756	-	Y10ST0027	Yes
XLOC_026595	chr21:62978769-62980167	-	210004817|Y10ST0027|Y10ST0106	Yes
XLOC_026613	chr21:64491925-64492553	+	210004817|Y10ST0027|Y10ST0106	Yes
XLOC_026614	chr21:64504229-64504946	+	210004817|Y10ST0027|Y10ST0106	Yes
XLOC_026658	chr21:67142136-67142817	+	210004817|Y10ST0027|Y10ST0106	Yes
XLOC_026660	chr21:67206116-67206760	+	210004817	Yes
XLOC_026725	chr21:68262524-68263115	-	Y10ST0106	Yes
XLOC_026728	chr21:68333992-68334229	+	210004817|Y10ST0027|	Yes
XLOC_026735	chr21:68773278-68773770	+	Y10ST0106	Yes
XLOC_026736	chr21:68774582-68774880	+	Y10ST0106	No
XLOC_026741	chr21:68967978-68969176	+	210004817|Y10ST0106	Yes
XLOC_026742	chr21:68969273-68970010	+	210004817|Y10ST0106	No
XLOC_026743	chr21:68977925-68978766	+	Y10ST0106	Yes
XLOC_026744	chr21:68978927-68979758	+	Y10ST0106	Yes
XLOC_026766	chr21:69444394-69445188	+	210004817|Y10ST0106	Yes
XLOC_026772	chr21:69586831-69587523	-	Y10ST0106	Yes
XLOC_026776	chr21:69627134-69627801	-	210004817|Y10ST0106	Yes
XLOC_026778	chr21:69632155-69633644	-	210004817|Y10ST0106	Yes
XLOC_026801	chr21:70752842-70754192	+	210004817|Y10ST0027|Y10ST0106	Yes
XLOC_026822	chr21:71596548-71597176	+	210004817|Y10ST0027|Y10ST0106	Yes
XLOC_026978	chr22:51727743-51731682	+	Y10ST0106	Yes
XLOC_027002	chr22:59557642-59559523	+	210004817|Y10ST0027|Y10ST0106	Yes
XLOC_027041	chr22:689806-690965	-	Y10ST0027	No
XLOC_027071	chr22:5237375-5237668	+	Y10ST0106	No
XLOC_027083	chr22:6080969-6082049	-	210004817	Yes
XLOC_027089	chr22:6890712-6890968	+	210004817|Y10ST0027|	Yes
XLOC_027090	chr22:6949565-6950046	-	Y10ST0106	No
XLOC_027093	chr22:6963102-6964762	+	Y10ST0106	Yes
XLOC_027101	chr22:6981949-6982240	+	Y10ST0106	No
XLOC_027102	chr22:6982834-6983255	+	Y10ST0106	No
XLOC_027107	chr22:6993096-6993364	+	210004817|Y10ST0027|Y10ST0106	Yes
XLOC_027107	chr22:6993096-6993364	+	210004817|Y10ST0027|Y10ST0106	Yes
XLOC_027109	chr22:6996501-6997209	-	Y10ST0027|Y10ST0106	Yes
XLOC_027109	chr22:6996501-6997209	-	Y10ST0027|Y10ST0106	Yes
XLOC_027121	chr22:7407136-7407419	-	210004817|Y10ST0106	No
XLOC_027122	chr22:7407699-7407941	-	210004817|Y10ST0106	No
XLOC_027168	chr22:10629439-10631803	+	Y10ST0106	Yes
XLOC_027171	chr22:10644435-10647677	+	210004817|Y10ST0106	Yes
XLOC_027173	chr22:10936919-10937671	+	210004817|Y10ST0106	Yes
XLOC_027184	chr22:11668173-11668718	-	Y10ST0106	Yes
XLOC_027192	chr22:11980987-11981711	-	Y10ST0106	No
XLOC_027194	chr22:11982911-11983823	-	Y10ST0106	No
XLOC_027195	chr22:11984334-11985520	-	Y10ST0106	Yes
XLOC_027203	chr22:12537180-12538098	-	210004817|Y10ST0106	Yes
XLOC_027203	chr22:12537180-12538098	-	210004817|Y10ST0106	Yes
XLOC_027205	chr22:12541112-12542221	-	210004817	Yes
XLOC_027213	chr22:12635372-12636033	+	Y10ST0106	No
XLOC_027216	chr22:12666475-12667813	+	Y10ST0027|Y10ST0106	Yes
XLOC_027217	chr22:12745474-12746576	+	Y10ST0027	Yes
XLOC_027222	chr22:13434143-13434399	+	Y10ST0027|Y10ST0106	No
XLOC_027265	chr22:16400774-16401181	-	210004817|Y10ST0106	No
XLOC_027269	chr22:16447997-16448594	+	210004817|Y10ST0106	No
XLOC_027439	chr22:30084162-30084772	+	Y10ST0106	Yes
XLOC_027440	chr22:30088705-30089706	+	Y10ST0027|Y10ST0106	Yes
XLOC_027442	chr22:30097935-30099067	+	Y10ST0106	Yes
XLOC_027443	chr22:30102146-30103743	+	Y10ST0106	Yes
XLOC_027444	chr22:30105062-30106368	+	210004817|Y10ST0106	Yes
XLOC_027449	chr22:30131824-30132807	+	210004817|Y10ST0106	Yes
XLOC_027449	chr22:30131824-30132807	+	210004817|Y10ST0106	Yes
XLOC_027464	chr22:32645747-32645949	+	Y10ST0106	Yes
XLOC_027474	chr22:34254641-34255149	+	210004817|Y10ST0106	Yes
XLOC_027475	chr22:34255337-34257354	+	210004817|Y10ST0106	Yes
XLOC_027485	chr22:34545327-34545614	-	210004817	Yes
XLOC_027487	chr22:34569251-34569526	-	Y10ST0106	Yes
XLOC_027646	chr22:43332696-43333336	-	Y10ST0106	No
XLOC_027667	chr22:44172568-44173035	-	210004817|Y10ST0027|	Yes
XLOC_027670	chr22:44434250-44434955	+	Y10ST0106	No
XLOC_027715	chr22:49363027-49363916	+	Y10ST0106	No
XLOC_027723	chr22:49534423-49536228	+	Y10ST0106	Yes
XLOC_027725	chr22:49840076-49843653	-	210004817	Yes
XLOC_027726	chr22:49844182-49847571	-	210004817|Y10ST0027|	Yes
XLOC_027727	chr22:49848041-49848533	-	210004817|Y10ST0027|	Yes
XLOC_027734	chr22:50337763-50340572	-	210004817|Y10ST0027|Y10ST0106	Yes
XLOC_027736	chr22:50383459-50384710	+	Y10ST0027|Y10ST0106	Yes
XLOC_027744	chr22:50558722-50559398	-	210004817	Yes
XLOC_027753	chr22:51215456-51217677	-	Y10ST0106	Yes
XLOC_027756	chr22:51237890-51239259	-	Y10ST0106	No
XLOC_027757	chr22:51240748-51241056	-	Y10ST0106	No
XLOC_027763	chr22:52007339-52008818	+	Y10ST0106	Yes
XLOC_027777	chr22:52494913-52495297	+	Y10ST0106	Yes
XLOC_027778	chr22:52498358-52499681	+	Y10ST0106	Yes
XLOC_027782	chr22:52510905-52511630	-	210004817|Y10ST0027|Y10ST0106	Yes
XLOC_027785	chr22:52924240-52925204	+	Y10ST0106	Yes
XLOC_027794	chr22:53697354-53697644	+	Y10ST0106	Yes
XLOC_027840	chr22:58012495-58013453	-	Y10ST0106	No
XLOC_027842	chr22:58020649-58020949	-	Y10ST0106	No
XLOC_027865	chr22:59104280-59104879	+	Y10ST0106	Yes
XLOC_027888	chr22:59697151-59698130	-	210004817|Y10ST0027|Y10ST0106	Yes
XLOC_027889	chr22:59701363-59701642	-	210004817|Y10ST0027|Y10ST0106	Yes
XLOC_027891	chr22:59704384-59704790	-	Y10ST0106	No
XLOC_027893	chr22:59732440-59735269	+	210004817|Y10ST0027|	Yes
XLOC_027900	chr22:59931414-59932198	-	210004817|Y10ST0106	Yes
XLOC_027995	chr23:24462084-24465617	+	210004817|Y10ST0027|Y10ST0106	Yes
XLOC_028004	chr23:27354398-27355272	+	210004817	Yes
XLOC_028112	chr23:9669895-9673318	-	Y10ST0106	No
XLOC_028128	chr23:16370057-16372003	+	Y10ST0027	Yes
XLOC_028217	chr23:50619547-50619820	-	Y10ST0106	No
XLOC_028284	chr23:6517766-6517969	-	210004817|Y10ST0027|	No
XLOC_028307	chr23:7209568-7210334	-	Y10ST0106	Yes
XLOC_028308	chr23:7211754-7212268	-	Y10ST0106	Yes
XLOC_028324	chr23:7493336-7494035	-	Y10ST0106	Yes
XLOC_028325	chr23:7494393-7494862	-	Y10ST0106	No
XLOC_028327	chr23:7498260-7498789	-	Y10ST0106	No
XLOC_028342	chr23:8418582-8418873	+	Y10ST0106	No
XLOC_028352	chr23:9122148-9124824	-	Y10ST0106	Yes
XLOC_028353	chr23:9127925-9129024	-	Y10ST0106	Yes
XLOC_028354	chr23:9131431-9132925	-	Y10ST0106	Yes
XLOC_028371	chr23:9825000-9825638	+	Y10ST0106	No
XLOC_028379	chr23:10061709-10062098	-	210004817|Y10ST0106	Yes
XLOC_028391	chr23:10524580-10525014	-	210004817|Y10ST0027|Y10ST0106	No
XLOC_028439	chr23:12992404-12992631	+	Y10ST0106	No
XLOC_028505	chr23:15540986-15541482	-	Y10ST0106	No
XLOC_028527	chr23:16417986-16418790	+	Y10ST0106	No
XLOC_028528	chr23:16418844-16420871	+	Y10ST0106	Yes
XLOC_028530	chr23:16429005-16430114	-	210004817|Y10ST0106	No
XLOC_028532	chr23:16435128-16436453	+	210004817|Y10ST0027|Y10ST0106	No
XLOC_028534	chr23:16449908-16450634	+	210004817|Y10ST0027|	Yes
XLOC_028535	chr23:16450750-16451648	+	210004817|Y10ST0027|	Yes
XLOC_028577	chr23:19353029-19353717	-	210004817|Y10ST0106	Yes
XLOC_028582	chr23:19366985-19367839	-	210004817	Yes
XLOC_028629	chr23:24460009-24461015	+	Y10ST0106	Yes
XLOC_028646	chr23:25151252-25151665	-	Y10ST0106	Yes
XLOC_028667	chr23:25846894-25847372	+	Y10ST0027|Y10ST0106	Yes
XLOC_028720	chr23:28238418-28238736	+	Y10ST0106	No
XLOC_028721	chr23:28241768-28242206	+	Y10ST0106	Yes
XLOC_028722	chr23:28242338-28242670	+	Y10ST0027|Y10ST0106	Yes
XLOC_028767	chr23:29136102-29136606	-	210004817	No
XLOC_028781	chr23:29903971-29904263	-	210004817|Y10ST0106	No
XLOC_028827	chr23:31376040-31376421	-	Y10ST0027|Y10ST0106	Yes
XLOC_028882	chr23:32612108-32612740	-	Y10ST0106	Yes
XLOC_028941	chr23:35835781-35836596	-	210004817|Y10ST0106	No
XLOC_028944	chr23:35839553-35840239	-	210004817|Y10ST0106	No
XLOC_028945	chr23:35840853-35841450	-	210004817|Y10ST0106	No
XLOC_028948	chr23:35846185-35846662	-	210004817|Y10ST0106	No
XLOC_028949	chr23:35847018-35848935	-	210004817|Y10ST0106	No
XLOC_028950	chr23:35849431-35849920	-	210004817|Y10ST0106	No
XLOC_028951	chr23:35850004-35851153	-	210004817|Y10ST0106	No
XLOC_028952	chr23:35851783-35852285	-	210004817|Y10ST0106	No
XLOC_028953	chr23:35852415-35853083	-	210004817|Y10ST0106	No
XLOC_028954	chr23:35853152-35853554	-	210004817|Y10ST0106	No
XLOC_028955	chr23:35853964-35854646	-	210004817|Y10ST0106	No
XLOC_028956	chr23:35855323-35855628	-	210004817|Y10ST0106	No
XLOC_028957	chr23:35855801-35856529	-	210004817|Y10ST0106	No
XLOC_028959	chr23:35861290-35861640	-	210004817|Y10ST0106	No
XLOC_028960	chr23:35861728-35861945	-	210004817|Y10ST0106	No
XLOC_028962	chr23:35864742-35864973	-	210004817|Y10ST0106	No
XLOC_028964	chr23:35866544-35867221	-	210004817|Y10ST0106	No
XLOC_028967	chr23:35870764-35872299	-	210004817|Y10ST0106	Yes
XLOC_028968	chr23:35872377-35872645	-	210004817|Y10ST0106	No
XLOC_028969	chr23:35873440-35874069	-	210004817|Y10ST0106	No
XLOC_028970	chr23:35874363-35875199	-	210004817|Y10ST0106	No
XLOC_029008	chr23:36298270-36299253	+	Y10ST0106	Yes
XLOC_029036	chr23:37614515-37614770	+	210004817|Y10ST0106	Yes
XLOC_029086	chr23:40754954-40755749	-	Y10ST0106	Yes
XLOC_029088	chr23:40764192-40764827	-	Y10ST0106	Yes
XLOC_029097	chr23:41069979-41070843	+	Y10ST0106	Yes
XLOC_029159	chr23:42624857-42625195	+	210004817|Y10ST0027|	Yes
XLOC_029196	chr23:42987013-42987252	+	Y10ST0106	No
XLOC_029205	chr23:44368027-44369109	-	Y10ST0106	Yes
XLOC_029228	chr23:44544505-44544866	-	Y10ST0106	No
XLOC_029254	chr23:44690810-44692547	+	Y10ST0106	Yes
XLOC_029363	chr23:47960122-47961420	-	Y10ST0106	Yes
XLOC_029366	chr23:47989016-47989267	-	Y10ST0106	No
XLOC_029367	chr23:47991710-47992664	-	Y10ST0106	No
XLOC_029368	chr23:47993483-47993833	-	Y10ST0106	No
XLOC_029369	chr23:47994939-47995297	-	Y10ST0106	No
XLOC_029371	chr23:47997879-47998934	-	Y10ST0106	No
XLOC_029372	chr23:48007174-48007988	-	Y10ST0106	No
XLOC_029374	chr23:48013716-48014512	-	Y10ST0106	No
XLOC_029375	chr23:48014892-48016822	-	Y10ST0106	Yes
XLOC_029376	chr23:48017389-48018076	-	Y10ST0106	No
XLOC_029377	chr23:48020499-48020847	+	210004817|Y10ST0027|Y10ST0106	Yes
XLOC_029380	chr23:48037678-48038220	-	Y10ST0106	No
XLOC_029383	chr23:48053669-48054672	-	Y10ST0106	No
XLOC_029422	chr23:48537334-48538109	+	210004817|Y10ST0106	No
XLOC_029426	chr23:48551409-48553261	+	210004817|Y10ST0106	Yes
XLOC_029435	chr23:48799116-48800226	+	Y10ST0106	Yes
XLOC_029477	chr23:50348516-50348842	+	210004817|Y10ST0106	Yes
XLOC_029478	chr23:50361390-50362227	+	Y10ST0106	Yes
XLOC_029480	chr23:50363857-50365250	+	Y10ST0027|Y10ST0106	Yes
XLOC_029484	chr23:50378982-50379324	+	210004817|Y10ST0106	No
XLOC_029536	chr23:51842272-51844565	-	210004817|Y10ST0027|Y10ST0106	Yes
XLOC_029538	chr23:51846036-51847313	-	210004817|Y10ST0027|Y10ST0106	Yes
XLOC_029539	chr23:51860100-51861184	-	Y10ST0027|Y10ST0106	Yes
XLOC_029540	chr23:51876856-51877883	-	210004817	No
XLOC_029553	chr23:52299964-52300493	-	210004817|Y10ST0027|Y10ST0106	No
XLOC_029605	chr24:48054449-48057396	+	210004817|Y10ST0106	Yes
XLOC_029606	chr24:48093887-48094971	+	210004817|Y10ST0027|	Yes
XLOC_029624	chr24:61449664-61451957	+	Y10ST0106	Yes
XLOC_029725	chr24:2127145-2127601	+	210004817|Y10ST0106	Yes
XLOC_029783	chr24:3751212-3751886	-	210004817|Y10ST0027|	No
XLOC_029938	chr24:25501494-25501743	-	Y10ST0106	No
XLOC_029942	chr24:25549720-25550431	-	Y10ST0106	Yes
XLOC_029946	chr24:25656331-25657928	+	210004817|Y10ST0027|Y10ST0106	Yes
XLOC_030039	chr24:30558358-30558634	-	210004817	No
XLOC_030040	chr24:30558863-30559319	-	210004817	Yes
XLOC_030045	chr24:30574387-30576146	-	210004817	No
XLOC_030119	chr24:34387064-34387924	-	210004817|Y10ST0106	Yes
XLOC_030120	chr24:34394194-34395397	-	210004817|Y10ST0106	Yes
XLOC_030121	chr24:34409239-34409940	-	210004817|Y10ST0027|Y10ST0106	Yes
XLOC_030187	chr24:37923910-37924199	-	Y10ST0106	No
XLOC_030191	chr24:37937754-37938704	+	210004817|Y10ST0027|Y10ST0106	No
XLOC_030232	chr24:42135530-42135807	-	Y10ST0106	No
XLOC_030351	chr24:50779979-50780204	-	Y10ST0106	Yes
XLOC_030353	chr24:50841273-50841863	-	Y10ST0027|Y10ST0106	Yes
XLOC_030356	chr24:50848753-50849822	+	Y10ST0106	Yes
XLOC_030357	chr24:50850070-50850527	+	Y10ST0106	Yes
XLOC_030357	chr24:50850070-50850527	-	Y10ST0106	Yes
XLOC_030363	chr24:50939972-50941553	+	Y10ST0106	Yes
XLOC_030364	chr24:50941666-50942146	+	Y10ST0106	Yes
XLOC_030365	chr24:50961241-50961988	+	Y10ST0106	Yes
XLOC_030372	chr24:50988894-50990015	-	210004817|Y10ST0027|Y10ST0106	Yes
XLOC_030440	chr24:57373031-57373999	+	210004817|Y10ST0106	No
XLOC_030553	chr24:61452035-61453638	+	Y10ST0106	Yes
XLOC_030575	chr24:62112766-62113268	-	210004817|Y10ST0027|Y10ST0106	No
XLOC_030633	chr25:16991859-16992065	-	Y10ST0106	No
XLOC_030719	chr25:2748578-2749696	-	Y10ST0027	Yes
XLOC_030865	chr25:2041879-2042469	+	Y10ST0106	No
XLOC_030867	chr25:2051349-2052652	+	Y10ST0106	No
XLOC_030898	chr25:2864938-2866876	-	Y10ST0106	Yes
XLOC_030908	chr25:3469261-3470205	-	210004817|Y10ST0106	No
XLOC_030910	chr25:3561960-3562667	+	210004817	Yes
XLOC_030914	chr25:3845712-3846015	-	210004817|Y10ST0027|	Yes
XLOC_030914	chr25:3845712-3846015	-	210004817|Y10ST0027|	Yes
XLOC_030937	chr25:7927640-7928444	-	Y10ST0106	Yes
XLOC_030962	chr25:9969864-9970246	-	210004817	Yes
XLOC_030963	chr25:9971599-9972702	-	Y10ST0106	Yes
XLOC_030972	chr25:10284383-10284855	-	Y10ST0106	Yes
XLOC_030994	chr25:10530280-10531578	-	Y10ST0106	Yes
XLOC_030995	chr25:10531672-10533643	+	Y10ST0106	Yes
XLOC_030995	chr25:10531672-10533643	-	Y10ST0106	Yes
XLOC_030997	chr25:10536766-10537460	+	210004817|Y10ST0106	Yes
XLOC_030998	chr25:10610128-10611113	+	210004817|Y10ST0106	Yes
XLOC_031043	chr25:14421870-14423080	+	210004817|Y10ST0106	Yes
XLOC_031123	chr25:17245550-17246611	+	Y10ST0106	Yes
XLOC_031214	chr25:22941736-22942011	-	Y10ST0106	No
XLOC_031228	chr25:25098182-25098638	-	210004817|Y10ST0027|Y10ST0106	No
XLOC_031251	chr25:26055930-26057298	+	210004817|Y10ST0027|Y10ST0106	No
XLOC_031261	chr25:26160278-26160992	-	210004817	Yes
XLOC_031262	chr25:26172558-26172784	+	Y10ST0106	No
XLOC_031264	chr25:26246079-26246325	+	210004817	Yes
XLOC_031297	chr25:27187527-27189818	-	210004817|Y10ST0106	Yes
XLOC_031299	chr25:27209896-27210917	+	210004817|Y10ST0027|	Yes
XLOC_031301	chr25:27282172-27282385	+	Y10ST0106	No
XLOC_031330	chr25:27977400-27978339	-	210004817|Y10ST0106	Yes
XLOC_031333	chr25:28052521-28053440	+	210004817|Y10ST0027|Y10ST0106	Yes
XLOC_031428	chr25:34039313-34040617	+	210004817|Y10ST0027|	Yes
XLOC_031461	chr25:35142853-35143472	-	Y10ST0106	Yes
XLOC_031513	chr25:36612590-36612982	+	210004817|Y10ST0027|Y10ST0106	No
XLOC_031514	chr25:36613954-36614227	+	210004817|Y10ST0027|Y10ST0106	Yes
XLOC_031519	chr25:36793859-36795156	-	210004817|Y10ST0027|	Yes
XLOC_031521	chr25:36811446-36811696	-	Y10ST0106	Yes
XLOC_031549	chr25:37476332-37476632	+	Y10ST0106	No
XLOC_031565	chr25:38302031-38303494	+	Y10ST0106	No
XLOC_031566	chr25:38312283-38312642	-	210004817|Y10ST0106	Yes
XLOC_031572	chr25:38632383-38633322	-	Y10ST0027	Yes
XLOC_031593	chr25:39130885-39131518	+	210004817|Y10ST0027|	No
XLOC_031594	chr25:39131668-39133739	+	210004817|Y10ST0027|	Yes
XLOC_031598	chr25:39342972-39343193	+	Y10ST0106	No
XLOC_031607	chr25:39427149-39427570	-	Y10ST0027|Y10ST0106	Yes
XLOC_031652	chr25:41981620-41981946	-	210004817|Y10ST0027|Y10ST0106	No
XLOC_031654	chr25:42214523-42214940	-	Y10ST0106	Yes
XLOC_031685	chr25:42801451-42802319	+	210004817|Y10ST0106	Yes
XLOC_031691	chr25:42883879-42884288	-	Y10ST0106	No
XLOC_031816	chr26:31892775-31896133	-	210004817|Y10ST0027|Y10ST0106	Yes
XLOC_031820	chr26:34742235-34748932	-	Y10ST0106	Yes
XLOC_031849	chr26:51263912-51265703	-	210004817|Y10ST0106	Yes
XLOC_031862	chr26:817861-818959	+	210004817	Yes
XLOC_031879	chr26:2846570-2846819	-	Y10ST0106	No
XLOC_031926	chr26:9290755-9291809	+	210004817|Y10ST0027|	Yes
XLOC_031926	chr26:9290755-9291809	-	210004817|Y10ST0027|	Yes
XLOC_031973	chr26:10750560-10751030	+	210004817|Y10ST0106	Yes
XLOC_031979	chr26:10778935-10779188	+	210004817|Y10ST0027|Y10ST0106	Yes
XLOC_031980	chr26:10779488-10780451	+	210004817|Y10ST0106	Yes
XLOC_031982	chr26:10817235-10817962	+	Y10ST0106	Yes
XLOC_032025	chr26:11270696-11270939	-	Y10ST0106	No
XLOC_032042	chr26:12352419-12352934	-	Y10ST0106	No
XLOC_032043	chr26:12353018-12353378	-	Y10ST0106	No
XLOC_032048	chr26:12566006-12566563	+	210004817	No
XLOC_032049	chr26:12567097-12567950	+	210004817	Yes
XLOC_032052	chr26:12828594-12828952	+	Y10ST0106	No
XLOC_032053	chr26:12829046-12830580	+	Y10ST0106	Yes
XLOC_032054	chr26:12830807-12831967	+	Y10ST0106	Yes
XLOC_032055	chr26:12834028-12834237	+	Y10ST0027|Y10ST0106	Yes
XLOC_032056	chr26:12834324-12835798	+	Y10ST0027|Y10ST0106	Yes
XLOC_032061	chr26:12838492-12839264	+	Y10ST0106	Yes
XLOC_032062	chr26:12840484-12840763	+	Y10ST0106	Yes
XLOC_032063	chr26:12841710-12842279	+	Y10ST0106	No
XLOC_032064	chr26:12843017-12843474	+	Y10ST0106	No
XLOC_032065	chr26:12843874-12844241	+	Y10ST0106	No
XLOC_032071	chr26:12855283-12855994	+	Y10ST0106	No
XLOC_032072	chr26:12859340-12860307	+	Y10ST0106	No
XLOC_032076	chr26:12865154-12866016	+	Y10ST0106	Yes
XLOC_032077	chr26:12866186-12867151	+	Y10ST0106	Yes
XLOC_032078	chr26:12867409-12868406	+	Y10ST0106	No
XLOC_032080	chr26:12870395-12870955	+	Y10ST0106	No
XLOC_032081	chr26:12873955-12874495	+	Y10ST0106	Yes
XLOC_032082	chr26:12874966-12875803	+	Y10ST0106	Yes
XLOC_032083	chr26:12875930-12876155	+	Y10ST0106	Yes
XLOC_032091	chr26:13449517-13449779	+	210004817|Y10ST0027|	Yes
XLOC_032092	chr26:13449984-13451088	+	210004817|Y10ST0027|Y10ST0106	Yes
XLOC_032095	chr26:13459618-13460986	+	Y10ST0106	Yes
XLOC_032127	chr26:14113415-14114187	-	Y10ST0106	Yes
XLOC_032130	chr26:14117660-14118362	-	Y10ST0106	Yes
XLOC_032151	chr26:15738386-15739623	+	Y10ST0106	Yes
XLOC_032197	chr26:17375316-17376513	+	Y10ST0027	Yes
XLOC_032221	chr26:17981697-17982422	+	Y10ST0106	Yes
XLOC_032222	chr26:17983077-17983887	+	Y10ST0106	No
XLOC_032224	chr26:17988806-17989292	+	Y10ST0106	Yes
XLOC_032225	chr26:17991395-17992255	+	Y10ST0106	Yes
XLOC_032231	chr26:18023015-18023694	-	210004817|Y10ST0027|Y10ST0106	No
XLOC_032237	chr26:18425726-18426208	-	Y10ST0106	No
XLOC_032240	chr26:18437898-18438159	-	Y10ST0106	Yes
XLOC_032242	chr26:18748433-18748771	-	Y10ST0106	Yes
XLOC_032243	chr26:18749024-18749994	-	Y10ST0106	Yes
XLOC_032298	chr26:20689155-20689592	-	Y10ST0106	No
XLOC_032326	chr26:21742638-21743974	+	210004817|Y10ST0106	Yes
XLOC_032342	chr26:22347832-22348754	+	Y10ST0106	Yes
XLOC_032345	chr26:22645739-22646224	-	Y10ST0106	No
XLOC_032439	chr26:29031671-29032345	-	Y10ST0106	No
XLOC_032458	chr26:31343183-31343882	+	Y10ST0027|Y10ST0106	Yes
XLOC_032479	chr26:31885246-31885490	+	Y10ST0106	Yes
XLOC_032651	chr26:39969100-39970392	-	210004817|Y10ST0106	Yes
XLOC_032653	chr26:40034607-40034837	-	Y10ST0106	No
XLOC_032721	chr26:42551207-42551662	-	Y10ST0106	No
XLOC_032730	chr26:42748348-42749126	-	Y10ST0106	Yes
XLOC_032736	chr26:43115335-43115943	-	Y10ST0106	Yes
XLOC_032753	chr26:44126819-44128088	+	Y10ST0106	Yes
XLOC_032754	chr26:44144731-44145513	-	210004817|Y10ST0027|Y10ST0106	Yes
XLOC_032756	chr26:44162048-44162473	+	Y10ST0106	Yes
XLOC_032763	chr26:44810025-44810655	+	Y10ST0106	No
XLOC_032764	chr26:44812710-44813093	+	Y10ST0106	No
XLOC_032771	chr26:44829203-44829442	+	Y10ST0106	No
XLOC_032772	chr26:44829640-44829960	+	Y10ST0106	No
XLOC_032841	chr26:50594877-50596235	-	Y10ST0106	Yes
XLOC_032891	chr27:18418404-18419034	+	Y10ST0106	Yes
XLOC_032983	chr27:129327-130545	+	210004817|Y10ST0027|Y10ST0106	Yes
XLOC_033043	chr27:4730904-4731276	+	Y10ST0106	No
XLOC_033206	chr27:14584676-14585107	+	210004817	No
XLOC_033333	chr27:23367167-23368332	+	Y10ST0106	No
XLOC_033374	chr27:25038142-25038523	+	Y10ST0027	Yes
XLOC_033407	chr27:26452645-26453995	+	Y10ST0106	Yes
XLOC_033434	chr27:28443419-28443967	-	210004817|Y10ST0106	Yes
XLOC_033459	chr27:32987967-32989577	-	Y10ST0106	Yes
XLOC_033467	chr27:33715816-33716516	+	210004817|Y10ST0027|Y10ST0106	Yes
XLOC_033467	chr27:33715816-33716516	-	210004817|Y10ST0027|Y10ST0106	Yes
XLOC_033495	chr27:36515501-36516184	-	210004817|Y10ST0027|Y10ST0106	Yes
XLOC_033496	chr27:36516659-36516935	-	210004817|Y10ST0027|Y10ST0106	No
XLOC_033520	chr27:37186322-37186885	+	Y10ST0027	Yes
XLOC_033526	chr27:37777154-37778953	+	210004817|Y10ST0027|Y10ST0106	Yes
XLOC_033611	chr27:42182464-42183425	-	Y10ST0106	No
XLOC_033612	chr27:42191452-42192508	-	210004817|Y10ST0027|Y10ST0106	Yes
XLOC_033632	chr27:42431892-42432956	-	210004817|Y10ST0106	No
XLOC_033637	chr27:42463257-42463840	+	210004817|Y10ST0106	Yes
XLOC_033750	chr28:3281411-3282233	+	Y10ST0106	Yes
XLOC_033790	chr28:27661171-27662515	-	Y10ST0106	Yes
XLOC_033826	chr28:630515-631584	+	Y10ST0027|Y10ST0106	Yes
XLOC_033827	chr28:631702-635824	+	Y10ST0106	Yes
XLOC_033850	chr28:2926522-2926777	-	210004817|Y10ST0106	No
XLOC_033858	chr28:3034983-3035698	-	210004817|Y10ST0106	Yes
XLOC_033861	chr28:3267444-3267694	-	210004817|Y10ST0106	No
XLOC_033863	chr28:3293186-3294039	+	Y10ST0106	Yes
XLOC_033866	chr28:3340076-3341436	+	210004817	Yes
XLOC_033871	chr28:3678564-3678921	+	Y10ST0106	Yes
XLOC_033871	chr28:3678564-3678921	-	Y10ST0106	Yes
XLOC_033895	chr28:4916053-4916339	+	Y10ST0106	Yes
XLOC_033976	chr28:8625504-8626097	-	Y10ST0106	No
XLOC_033978	chr28:8629870-8630345	-	Y10ST0106	Yes
XLOC_033982	chr28:8726612-8726826	-	Y10ST0106	Yes
XLOC_034041	chr28:13883078-13884073	-	Y10ST0106	No
XLOC_034160	chr28:17496096-17496585	+	Y10ST0106	No
XLOC_034161	chr28:17496950-17497548	+	Y10ST0106	No
XLOC_034195	chr28:18472685-18473457	-	Y10ST0106	Yes
XLOC_034230	chr28:25251238-25253645	+	Y10ST0106	Yes
XLOC_034255	chr28:26571678-26572159	+	Y10ST0106	Yes
XLOC_034256	chr28:26572872-26573465	+	Y10ST0106	Yes
XLOC_034310	chr28:27662591-27663306	-	Y10ST0106	Yes
XLOC_034311	chr28:27663358-27664242	-	Y10ST0106	Yes
XLOC_034312	chr28:27674660-27676333	+	Y10ST0106	Yes
XLOC_034317	chr28:28481215-28482886	-	Y10ST0027|Y10ST0106	Yes
XLOC_034328	chr28:29220316-29220677	-	Y10ST0106	No
XLOC_034329	chr28:29220783-29221408	-	Y10ST0106	No
XLOC_034338	chr28:29607859-29608323	+	Y10ST0027|Y10ST0106	Yes
XLOC_034339	chr28:29609206-29610212	+	Y10ST0106	No
XLOC_034340	chr28:29611249-29612075	+	Y10ST0106	No
XLOC_034341	chr28:29632522-29633288	-	210004817|Y10ST0106	No
XLOC_034343	chr28:29636305-29636569	-	Y10ST0106	No
XLOC_034464	chr28:33935884-33938299	+	Y10ST0106	Yes
XLOC_034466	chr28:33943899-33944942	+	Y10ST0106	Yes
XLOC_034467	chr28:33945724-33945938	+	Y10ST0106	No
XLOC_034469	chr28:33953508-33954752	+	210004817|Y10ST0106	Yes
XLOC_034533	chr28:36029066-36030206	-	210004817|Y10ST0027|Y10ST0106	Yes
XLOC_034535	chr28:36115002-36116235	-	Y10ST0106	Yes
XLOC_034581	chr28:42149440-42150018	+	210004817|Y10ST0027|Y10ST0106	Yes
XLOC_034662	chr28:46221840-46222630	-	Y10ST0106	Yes
XLOC_034678	chr29:9601560-9603742	+	Y10ST0106	Yes
XLOC_034682	chr29:12580749-12581269	+	210004817|Y10ST0106	Yes
XLOC_034689	chr29:22453892-22454968	-	210004817	Yes
XLOC_034719	chr29:43400000-43401021	+	210004817|Y10ST0027|Y10ST0106	Yes
XLOC_034740	chr29:49365224-49367987	+	210004817|Y10ST0027|Y10ST0106	Yes
XLOC_034881	chr29:7348931-7349286	-	210004817|Y10ST0027|Y10ST0106	Yes
XLOC_034883	chr29:7431394-7431746	-	Y10ST0106	Yes
XLOC_034884	chr29:7477593-7477913	+	Y10ST0106	Yes
XLOC_034885	chr29:7478313-7478882	+	Y10ST0106	Yes
XLOC_034887	chr29:7480390-7480839	+	Y10ST0106	Yes
XLOC_034888	chr29:7482837-7483097	+	Y10ST0106	No
XLOC_034889	chr29:7484628-7485429	+	210004817|Y10ST0106	Yes
XLOC_034957	chr29:9582442-9583838	+	Y10ST0106	Yes
XLOC_034958	chr29:9584659-9584861	+	Y10ST0106	Yes
XLOC_034959	chr29:9592356-9592879	+	Y10ST0106	Yes
XLOC_034964	chr29:9611230-9612678	+	Y10ST0106	Yes
XLOC_035012	chr29:18120849-18121090	+	Y10ST0106	No
XLOC_035030	chr29:22429062-22430164	-	Y10ST0106	Yes
XLOC_035031	chr29:22430335-22431389	-	Y10ST0106	No
XLOC_035032	chr29:22431948-22432312	-	Y10ST0106	Yes
XLOC_035034	chr29:22437440-22438210	-	Y10ST0106	No
XLOC_035037	chr29:22442551-22443898	-	210004817	Yes
XLOC_035072	chr29:26447861-26448352	-	210004817	Yes
XLOC_035080	chr29:26659128-26661064	+	Y10ST0106	Yes
XLOC_035092	chr29:29422987-29423626	+	Y10ST0106	No
XLOC_035125	chr29:32213548-32214598	-	Y10ST0027|Y10ST0106	Yes
XLOC_035126	chr29:32215343-32215835	-	Y10ST0027|Y10ST0106	Yes
XLOC_035130	chr29:32602219-32603144	+	Y10ST0027|Y10ST0106	Yes
XLOC_035131	chr29:32605317-32606406	+	Y10ST0106	No
XLOC_035133	chr29:32608224-32609071	+	210004817|Y10ST0027|Y10ST0106	Yes
XLOC_035136	chr29:32619025-32619338	+	Y10ST0106	No
XLOC_035234	chr29:37622750-37623254	-	Y10ST0106	Yes
XLOC_035235	chr29:37627443-37627712	-	Y10ST0106	Yes
XLOC_035250	chr29:37988735-37988988	-	210004817|Y10ST0027|Y10ST0106	Yes
XLOC_035252	chr29:37990789-37991226	-	210004817|Y10ST0106	No
XLOC_035253	chr29:37992230-37992839	-	210004817|Y10ST0106	No
XLOC_035254	chr29:37997374-38000755	-	Y10ST0106	Yes
XLOC_035355	chr29:43603282-43603517	-	210004817	Yes
XLOC_035369	chr29:44336046-44336941	+	210004817|Y10ST0027|Y10ST0106	Yes
XLOC_035373	chr29:44542544-44543052	-	210004817|Y10ST0106	Yes
XLOC_035374	chr29:44543183-44543442	-	210004817|Y10ST0106	No
XLOC_035438	chr29:46472377-46472972	+	Y10ST0106	Yes
XLOC_035439	chr29:46473256-46474653	+	Y10ST0106	No
XLOC_035443	chr29:46597518-46598329	+	Y10ST0106	Yes
XLOC_035444	chr29:46598746-46600378	+	Y10ST0106	No
XLOC_035445	chr29:46600856-46601530	+	Y10ST0106	No
XLOC_035535	chr29:49361165-49361952	+	210004817|Y10ST0027|Y10ST0106	Yes
XLOC_035585	chr29:50187768-50187969	-	Y10ST0106	Yes
XLOC_035623	chr29:51253831-51255312	-	Y10ST0027|Y10ST0106	Yes
XLOC_035626	chr29:51281886-51282486	+	Y10ST0106	No
XLOC_035627	chr29:51282853-51283279	+	Y10ST0106	No
XLOC_035718	chr3:43107843-43108053	+	Y10ST0027	Yes
XLOC_035719	chr3:43108173-43109059	+	Y10ST0027	Yes
XLOC_035774	chr3:93033852-93037329	+	Y10ST0106	Yes
XLOC_035896	chr3:20203641-20205023	+	210004817|Y10ST0027|Y10ST0106	Yes
XLOC_035936	chr3:41948236-41949861	-	210004817|Y10ST0106	Yes
XLOC_035994	chr3:92016305-92017426	+	210004817|Y10ST0106	Yes
XLOC_036138	chr3:3027301-3027963	-	Y10ST0106	Yes
XLOC_036140	chr3:3029910-3030172	-	210004817	Yes
XLOC_036163	chr3:4018421-4019194	-	210004817|Y10ST0106	Yes
XLOC_036219	chr3:6961195-6961422	-	Y10ST0106	No
XLOC_036228	chr3:7092100-7092396	+	Y10ST0106	Yes
XLOC_036228	chr3:7092100-7092396	-	Y10ST0106	Yes
XLOC_036235	chr3:7598908-7599710	-	Y10ST0106	Yes
XLOC_036236	chr3:7600754-7601951	-	Y10ST0106	Yes
XLOC_036250	chr3:8127917-8128197	-	210004817|Y10ST0106	Yes
XLOC_036263	chr3:8379226-8380832	-	210004817	Yes
XLOC_036269	chr3:8478766-8479451	+	Y10ST0106	Yes
XLOC_036269	chr3:8478766-8479451	-	Y10ST0106	Yes
XLOC_036305	chr3:9964243-9965563	-	Y10ST0106	No
XLOC_036361	chr3:10747597-10748249	+	210004817	Yes
XLOC_036405	chr3:12283994-12285230	-	210004817|Y10ST0106	Yes
XLOC_036422	chr3:12660391-12661278	+	210004817|Y10ST0027|Y10ST0106	Yes
XLOC_036422	chr3:12660391-12661278	+	210004817|Y10ST0027|Y10ST0106	Yes
XLOC_036422	chr3:12660391-12661278	+	210004817|Y10ST0027|Y10ST0106	Yes
XLOC_036422	chr3:12660391-12661278	+	210004817|Y10ST0027|Y10ST0106	Yes
XLOC_036422	chr3:12660391-12661278	-	210004817|Y10ST0027|Y10ST0106	Yes
XLOC_036422	chr3:12660391-12661278	-	210004817|Y10ST0027|Y10ST0106	Yes
XLOC_036422	chr3:12660391-12661278	-	210004817|Y10ST0027|Y10ST0106	Yes
XLOC_036422	chr3:12660391-12661278	-	210004817|Y10ST0027|Y10ST0106	Yes
XLOC_036424	chr3:12672216-12673148	-	210004817|Y10ST0027|Y10ST0106	Yes
XLOC_036430	chr3:12920314-12920929	+	210004817|Y10ST0027|Y10ST0106	Yes
XLOC_036431	chr3:12922356-12922861	+	210004817|Y10ST0027|Y10ST0106	Yes
XLOC_036432	chr3:12930468-12930799	+	Y10ST0027|Y10ST0106	Yes
XLOC_036432	chr3:12930468-12930799	+	Y10ST0027|Y10ST0106	Yes
XLOC_036453	chr3:13519877-13520524	+	210004817	No
XLOC_036466	chr3:13581289-13581671	-	210004817	No
XLOC_036470	chr3:13590964-13591670	-	210004817	No
XLOC_036477	chr3:14418173-14418396	+	Y10ST0106	Yes
XLOC_036500	chr3:15545846-15546613	+	Y10ST0106	No
XLOC_036512	chr3:16175039-16175821	-	Y10ST0106	Yes
XLOC_036524	chr3:16649048-16650710	+	210004817|Y10ST0106	Yes
XLOC_036535	chr3:17184287-17184825	+	Y10ST0106	Yes
XLOC_036538	chr3:17410370-17411209	+	210004817|Y10ST0106	Yes
XLOC_036539	chr3:17411458-17412761	-	210004817|Y10ST0106	Yes
XLOC_036539	chr3:17411458-17412761	-	210004817|Y10ST0106	Yes
XLOC_036608	chr3:20205206-20207780	+	210004817|Y10ST0027|Y10ST0106	Yes
XLOC_036610	chr3:20248123-20249867	-	Y10ST0106	Yes
XLOC_036623	chr3:20775734-20775956	+	210004817	Yes
XLOC_036624	chr3:20777941-20778234	+	210004817	Yes
XLOC_036629	chr3:20835189-20835732	-	210004817|Y10ST0106	Yes
XLOC_036638	chr3:20987259-20987890	+	210004817|Y10ST0106	Yes
XLOC_036645	chr3:21718580-21719769	+	Y10ST0106	Yes
XLOC_036646	chr3:21720416-21721149	+	Y10ST0106	Yes
XLOC_036678	chr3:22099614-22099981	+	Y10ST0027|Y10ST0106	No
XLOC_036783	chr3:26209920-26210502	-	Y10ST0106	No
XLOC_036784	chr3:26210783-26211476	-	Y10ST0106	No
XLOC_036796	chr3:26576462-26577057	-	210004817|Y10ST0027|Y10ST0106	No
XLOC_036797	chr3:26577884-26579163	-	210004817|Y10ST0027|Y10ST0106	Yes
XLOC_036799	chr3:26581261-26582214	-	Y10ST0027|Y10ST0106	Yes
XLOC_036836	chr3:28597647-28598451	-	Y10ST0106	Yes
XLOC_036840	chr3:28681159-28681438	+	Y10ST0106	No
XLOC_036843	chr3:28748036-28748485	-	Y10ST0106	Yes
XLOC_036844	chr3:28749504-28749979	-	Y10ST0106	Yes
XLOC_036850	chr3:28887414-28888712	+	Y10ST0106	Yes
XLOC_036851	chr3:28889148-28890244	+	Y10ST0027|Y10ST0106	Yes
XLOC_036894	chr3:29610298-29612444	+	210004817|Y10ST0027|Y10ST0106	Yes
XLOC_036912	chr3:30446490-30446776	+	210004817|Y10ST0027|Y10ST0106	No
XLOC_036943	chr3:31827045-31828864	+	Y10ST0106	Yes
XLOC_036957	chr3:32577882-32578167	-	Y10ST0106	No
XLOC_036962	chr3:32856282-32856678	+	Y10ST0027	Yes
XLOC_036995	chr3:34125396-34126073	-	210004817	Yes
XLOC_037008	chr3:34917655-34918385	-	Y10ST0106	No
XLOC_037029	chr3:36692949-36693327	+	210004817|Y10ST0027|Y10ST0106	Yes
XLOC_037056	chr3:42015149-42016045	-	210004817|Y10ST0106	No
XLOC_037059	chr3:42059189-42060387	-	210004817|Y10ST0106	Yes
XLOC_037092	chr3:43109376-43110006	+	210004817	Yes
XLOC_037167	chr3:46815900-46816601	-	Y10ST0106	Yes
XLOC_037179	chr3:48579376-48580561	-	Y10ST0106	No
XLOC_037294	chr3:52510219-52512575	+	210004817	Yes
XLOC_037327	chr3:53827055-53828108	-	210004817|Y10ST0027|Y10ST0106	Yes
XLOC_037328	chr3:53828222-53829727	-	210004817|Y10ST0027|Y10ST0106	Yes
XLOC_037343	chr3:55084755-55085446	+	210004817|Y10ST0027|Y10ST0106	Yes
XLOC_037382	chr3:56847196-56848181	-	Y10ST0106	Yes
XLOC_037383	chr3:56848304-56848853	-	Y10ST0106	Yes
XLOC_037399	chr3:57460744-57461068	+	210004817	Yes
XLOC_037420	chr3:57549726-57551822	+	Y10ST0106	No
XLOC_037445	chr3:58659275-58659921	+	210004817|Y10ST0027|	No
XLOC_037478	chr3:59368592-59368978	+	210004817|Y10ST0106	Yes
XLOC_037484	chr3:59812173-59812421	+	210004817|Y10ST0106	Yes
XLOC_037485	chr3:59815845-59816408	+	210004817|Y10ST0106	Yes
XLOC_037486	chr3:59817749-59818117	+	Y10ST0106	Yes
XLOC_037488	chr3:59818823-59819327	+	Y10ST0106	No
XLOC_037507	chr3:60224737-60225989	+	Y10ST0106	Yes
XLOC_037696	chr3:77308529-77309179	-	Y10ST0027	Yes
XLOC_037698	chr3:77324865-77325469	-	Y10ST0027	No
XLOC_037701	chr3:77515488-77515962	+	Y10ST0106	Yes
XLOC_037735	chr3:78233497-78234424	-	210004817	Yes
XLOC_037737	chr3:78238248-78239066	-	Y10ST0106	No
XLOC_037779	chr3:79235555-79235803	-	210004817|Y10ST0027|Y10ST0106	Yes
XLOC_037834	chr3:83395365-83397114	+	210004817|Y10ST0027|Y10ST0106	Yes
XLOC_037885	chr3:86603622-86603900	+	Y10ST0106	Yes
XLOC_037916	chr3:88159804-88160712	+	Y10ST0106	No
XLOC_037980	chr3:93594920-93595935	-	Y10ST0106	Yes
XLOC_038008	chr3:94313502-94313818	+	210004817	Yes
XLOC_038030	chr3:95611776-95613148	-	Y10ST0106	Yes
XLOC_038035	chr3:95622535-95623714	-	Y10ST0106	No
XLOC_038036	chr3:95623780-95624726	-	Y10ST0106	No
XLOC_038043	chr3:95637056-95638499	-	Y10ST0106	No
XLOC_038045	chr3:95641935-95642221	-	Y10ST0106	No
XLOC_038092	chr3:99440831-99441454	+	210004817|Y10ST0027|Y10ST0106	Yes
XLOC_038094	chr3:99451974-99452341	+	210004817|Y10ST0027|Y10ST0106	Yes
XLOC_038096	chr3:99453943-99455259	+	210004817|Y10ST0027|Y10ST0106	Yes
XLOC_038185	chr3:102702543-102702819	+	210004817|Y10ST0027|Y10ST0106	Yes
XLOC_038187	chr3:102705709-102708994	+	210004817|Y10ST0027|Y10ST0106	Yes
XLOC_038247	chr3:104707138-104709017	+	210004817	No
XLOC_038248	chr3:104711379-104712892	+	210004817|Y10ST0027|	Yes
XLOC_038251	chr3:104719350-104719735	+	210004817|Y10ST0106	No
XLOC_038255	chr3:104764053-104764849	+	210004817	Yes
XLOC_038257	chr3:104770858-104772229	+	210004817	Yes
XLOC_038262	chr3:104821647-104822852	+	210004817	No
XLOC_038265	chr3:104924512-104925444	+	Y10ST0106	Yes
XLOC_038267	chr3:104931045-104931915	+	Y10ST0106	Yes
XLOC_038287	chr3:106415070-106416273	-	210004817|Y10ST0106	Yes
XLOC_038291	chr3:106476335-106477051	+	Y10ST0106	Yes
XLOC_038341	chr3:109996570-109997094	+	Y10ST0027	Yes
XLOC_038352	chr3:110897289-110897787	+	210004817|Y10ST0027|Y10ST0106	No
XLOC_038359	chr3:111172778-111173136	-	Y10ST0106	No
XLOC_038360	chr3:111175840-111176294	-	Y10ST0106	No
XLOC_038363	chr3:111297835-111298717	+	210004817|Y10ST0106	No
XLOC_038365	chr3:111433978-111434342	+	210004817|Y10ST0027|Y10ST0106	Yes
XLOC_038412	chr3:114635533-114635863	-	Y10ST0106	Yes
XLOC_038420	chr3:116625909-116626819	-	210004817|Y10ST0106	No
XLOC_038474	chr3:119796764-119797053	+	210004817	No
XLOC_038526	chr3:121182452-121183419	+	Y10ST0106	Yes
XLOC_038540	chr4:5415393-5417124	-	Y10ST0027	Yes
XLOC_038569	chr4:43782646-43784548	+	Y10ST0106	Yes
XLOC_038684	chr4:119481563-119481996	+	210004817|Y10ST0027|Y10ST0106	No
XLOC_038934	chr4:7841261-7841534	-	210004817|Y10ST0106	Yes
XLOC_038958	chr4:9608821-9609285	-	210004817|Y10ST0106	No
XLOC_039001	chr4:13922002-13923521	-	Y10ST0027	No
XLOC_039065	chr4:17149116-17150198	+	210004817|Y10ST0106	Yes
XLOC_039075	chr4:18992695-18993146	-	210004817|Y10ST0106	Yes
XLOC_039232	chr4:27633492-27634732	+	Y10ST0027	No
XLOC_039296	chr4:31729925-31730838	-	Y10ST0106	Yes
XLOC_039300	chr4:32005528-32006446	+	Y10ST0027|Y10ST0106	Yes
XLOC_039451	chr4:43960569-43960894	+	Y10ST0106	Yes
XLOC_039468	chr4:44734590-44735103	+	Y10ST0106	No
XLOC_039470	chr4:44736070-44736367	+	Y10ST0106	No
XLOC_039532	chr4:48314089-48315010	+	210004817|Y10ST0106	Yes
XLOC_039533	chr4:48410775-48411699	+	Y10ST0027	No
XLOC_039543	chr4:49857270-49857546	-	Y10ST0106	No
XLOC_039578	chr4:50371220-50372188	-	210004817|Y10ST0027|Y10ST0106	Yes
XLOC_039580	chr4:50381014-50382158	-	Y10ST0027|Y10ST0106	Yes
XLOC_039595	chr4:51751907-51752461	-	210004817|Y10ST0027|Y10ST0106	Yes
XLOC_039597	chr4:51756553-51757387	-	Y10ST0106	Yes
XLOC_039599	chr4:51759497-51761804	-	210004817|Y10ST0106	Yes
XLOC_039600	chr4:51762548-51763270	-	210004817|Y10ST0106	Yes
XLOC_039604	chr4:51766920-51768812	-	Y10ST0106	Yes
XLOC_039651	chr4:53748379-53748830	-	Y10ST0106	Yes
XLOC_039652	chr4:53751846-53752097	-	Y10ST0106	No
XLOC_039653	chr4:53752420-53752813	-	Y10ST0106	Yes
XLOC_039669	chr4:55631418-55631760	+	Y10ST0106	Yes
XLOC_039671	chr4:55902478-55903744	+	Y10ST0106	Yes
XLOC_039717	chr4:59963031-59963680	-	Y10ST0027	Yes
XLOC_039745	chr4:61796486-61798436	-	Y10ST0106	Yes
XLOC_039747	chr4:61799947-61800622	-	Y10ST0106	No
XLOC_039748	chr4:61801455-61801916	-	Y10ST0106	No
XLOC_039782	chr4:64431873-64433516	+	210004817	Yes
XLOC_039794	chr4:66188378-66189104	+	210004817|Y10ST0027|Y10ST0106	Yes
XLOC_039796	chr4:66322978-66323837	-	Y10ST0106	Yes
XLOC_039804	chr4:66465276-66466734	+	210004817|Y10ST0106	Yes
XLOC_039848	chr4:70120792-70121439	+	Y10ST0027	Yes
XLOC_039862	chr4:70416961-70417790	+	Y10ST0106	No
XLOC_039870	chr4:71185163-71186080	-	Y10ST0106	Yes
XLOC_040001	chr4:77525880-77526225	+	Y10ST0106	No
XLOC_040003	chr4:77530839-77532239	+	Y10ST0106	Yes
XLOC_040011	chr4:77927973-77928614	+	210004817|Y10ST0027|Y10ST0106	Yes
XLOC_040012	chr4:77930502-77931820	+	210004817|Y10ST0027|Y10ST0106	Yes
XLOC_040013	chr4:77932768-77933302	+	210004817|Y10ST0106	Yes
XLOC_040019	chr4:77943514-77943785	+	210004817|Y10ST0106	Yes
XLOC_040088	chr4:82909147-82910201	+	Y10ST0106	Yes
XLOC_040092	chr4:82930663-82930894	+	Y10ST0106	No
XLOC_040093	chr4:82931560-82932233	+	Y10ST0106	Yes
XLOC_040102	chr4:83277039-83277548	+	Y10ST0027	Yes
XLOC_040117	chr4:83516661-83517114	-	Y10ST0106	Yes
XLOC_040231	chr4:94389188-94391154	+	Y10ST0027|Y10ST0106	Yes
XLOC_040236	chr4:94628525-94629957	-	Y10ST0106	Yes
XLOC_040237	chr4:94630415-94630919	-	Y10ST0106	No
XLOC_040243	chr4:95404079-95405201	-	Y10ST0106	Yes
XLOC_040248	chr4:95605932-95606497	-	210004817|Y10ST0027|	No
XLOC_040255	chr4:95790210-95791049	-	Y10ST0106	No
XLOC_040288	chr4:99973606-99973870	-	Y10ST0106	Yes
XLOC_040356	chr4:104568580-104569280	-	210004817|Y10ST0106	Yes
XLOC_040357	chr4:104655949-104657647	-	Y10ST0106	Yes
XLOC_040361	chr4:105097268-105097505	-	Y10ST0106	Yes
XLOC_040362	chr4:105097568-105099873	-	Y10ST0106	Yes
XLOC_040493	chr4:108519669-108520859	-	210004817|Y10ST0106	Yes
XLOC_040524	chr4:113264700-113264902	-	210004817	No
XLOC_040553	chr4:113639773-113640371	+	210004817|Y10ST0106	No
XLOC_040555	chr4:113666687-113666991	-	Y10ST0027	Yes
XLOC_040559	chr4:113736478-113736695	-	210004817	Yes
XLOC_040561	chr4:113742681-113743181	-	210004817	Yes
XLOC_040564	chr4:113786345-113786601	-	210004817|Y10ST0106	Yes
XLOC_040593	chr4:114055097-114055411	-	210004817|Y10ST0106	Yes
XLOC_040597	chr4:114120653-114121064	-	210004817|Y10ST0106	No
XLOC_040628	chr4:115572429-115573145	-	Y10ST0106	No
XLOC_040629	chr4:115573566-115574519	-	Y10ST0106	No
XLOC_040635	chr4:115595021-115596142	-	Y10ST0106	Yes
XLOC_040640	chr4:115609684-115611017	-	Y10ST0106	Yes
XLOC_040699	chr4:119408779-119410396	-	210004817|Y10ST0027|Y10ST0106	Yes
XLOC_040704	chr4:119479413-119481111	+	210004817|Y10ST0027|Y10ST0106	No
XLOC_040705	chr4:119482280-119484607	+	Y10ST0027|Y10ST0106	Yes
XLOC_040847	chr5:97582626-97585583	-	210004817|Y10ST0027|Y10ST0106	Yes
XLOC_040860	chr5:100617629-100619154	+	Y10ST0027	Yes
XLOC_040882	chr5:107792234-107793606	+	Y10ST0027	Yes
XLOC_040901	chr5:116899198-116900920	+	210004817|Y10ST0106	Yes
XLOC_040968	chr5:36845950-36847726	-	210004817	Yes
XLOC_040976	chr5:45451457-45453079	-	210004817	Yes
XLOC_041004	chr5:74159207-74161098	-	Y10ST0106	No
XLOC_041008	chr5:74964545-74966191	+	210004817|Y10ST0027|Y10ST0106	Yes
XLOC_041080	chr5:117675909-117677316	-	210004817|Y10ST0106	Yes
XLOC_041090	chr5:121188523-121189454	-	210004817|Y10ST0106	Yes
XLOC_041094	chr5:231823-232196	+	210004817|Y10ST0106	Yes
XLOC_041112	chr5:1410373-1411813	+	210004817|Y10ST0106	Yes
XLOC_041115	chr5:1414341-1415801	+	210004817|Y10ST0106	Yes
XLOC_041366	chr5:21941693-21942190	-	210004817|Y10ST0027|Y10ST0106	No
XLOC_041368	chr5:21944453-21945274	-	210004817|Y10ST0027|Y10ST0106	No
XLOC_041369	chr5:21945378-21946235	-	210004817|Y10ST0027|Y10ST0106	No
XLOC_041373	chr5:21967487-21968388	-	210004817|Y10ST0027|Y10ST0106	No
XLOC_041374	chr5:21968646-21971213	-	210004817|Y10ST0027|Y10ST0106	No
XLOC_041379	chr5:21978345-21979325	-	210004817|Y10ST0027|Y10ST0106	No
XLOC_041380	chr5:21979476-21980704	-	210004817|Y10ST0027|Y10ST0106	No
XLOC_041381	chr5:21980775-21981421	-	210004817|Y10ST0027|Y10ST0106	No
XLOC_041383	chr5:21982049-21982972	-	210004817|Y10ST0027|Y10ST0106	No
XLOC_041402	chr5:22264158-22265339	+	Y10ST0027|Y10ST0106	Yes
XLOC_041460	chr5:23329446-23330932	-	Y10ST0106	Yes
XLOC_041509	chr5:24767716-24769829	-	210004817|Y10ST0106	Yes
XLOC_041511	chr5:24773312-24773793	-	210004817|Y10ST0106	No
XLOC_041560	chr5:26515645-26516736	-	Y10ST0027|Y10ST0106	Yes
XLOC_041561	chr5:26517118-26520331	-	210004817|Y10ST0106	Yes
XLOC_041566	chr5:26545216-26545585	+	210004817|Y10ST0106	No
XLOC_041568	chr5:26553705-26556040	+	210004817	Yes
XLOC_041572	chr5:26690504-26691175	+	Y10ST0106	No
XLOC_041578	chr5:26747402-26749489	+	210004817	Yes
XLOC_041581	chr5:26933753-26934677	-	Y10ST0106	No
XLOC_041618	chr5:28715015-28715257	+	Y10ST0106	No
XLOC_041619	chr5:28716150-28716693	+	210004817|Y10ST0106	Yes
XLOC_041621	chr5:28720984-28722027	+	Y10ST0106	Yes
XLOC_041626	chr5:28728609-28729082	+	Y10ST0106	Yes
XLOC_041629	chr5:28736631-28737174	+	Y10ST0027|Y10ST0106	Yes
XLOC_041631	chr5:28936112-28936402	+	210004817|Y10ST0027|Y10ST0106	No
XLOC_041639	chr5:29590985-29591538	-	Y10ST0106	Yes
XLOC_041640	chr5:29592713-29593399	-	210004817|Y10ST0106	Yes
XLOC_041641	chr5:29593680-29594138	-	210004817|Y10ST0106	No
XLOC_041642	chr5:29594789-29595370	-	Y10ST0106	Yes
XLOC_041645	chr5:29937402-29937652	-	210004817|Y10ST0106	Yes
XLOC_041645	chr5:29937402-29937652	-	210004817|Y10ST0106	Yes
XLOC_041646	chr5:29938140-29938612	-	210004817|Y10ST0106	Yes
XLOC_041646	chr5:29938140-29938612	-	210004817|Y10ST0106	Yes
XLOC_041664	chr5:30425572-30426372	-	Y10ST0106	Yes
XLOC_041665	chr5:30426630-30426924	-	Y10ST0106	No
XLOC_041669	chr5:30433030-30433584	-	210004817|Y10ST0106	Yes
XLOC_041670	chr5:30433664-30434929	-	210004817|Y10ST0106	Yes
XLOC_041690	chr5:31287989-31288868	+	Y10ST0106	Yes
XLOC_041715	chr5:32525615-32526296	+	Y10ST0106	No
XLOC_041729	chr5:33039943-33040918	-	Y10ST0027	Yes
XLOC_041730	chr5:33059231-33060247	-	210004817|Y10ST0027|Y10ST0106	Yes
XLOC_041732	chr5:33064459-33065048	-	210004817|Y10ST0027|Y10ST0106	Yes
XLOC_041733	chr5:33066663-33068135	-	210004817|Y10ST0027|Y10ST0106	Yes
XLOC_041734	chr5:33083146-33084128	+	210004817|Y10ST0027|Y10ST0106	Yes
XLOC_041738	chr5:33135106-33135711	-	Y10ST0106	Yes
XLOC_041739	chr5:33136892-33137849	-	Y10ST0106	Yes
XLOC_041768	chr5:34017489-34018266	-	210004817|Y10ST0106	Yes
XLOC_041769	chr5:34019513-34019839	-	Y10ST0106	Yes
XLOC_041770	chr5:34019903-34021015	-	Y10ST0106	Yes
XLOC_041779	chr5:34700770-34701008	+	210004817|Y10ST0027|Y10ST0106	Yes
XLOC_041795	chr5:36836926-36837246	-	Y10ST0106	Yes
XLOC_041915	chr5:45166862-45168334	-	Y10ST0106	Yes
XLOC_041919	chr5:45173556-45173926	-	210004817|Y10ST0106	No
XLOC_041919	chr5:45173556-45173926	-	210004817|Y10ST0106	No
XLOC_041920	chr5:45210920-45211135	-	Y10ST0106	No
XLOC_041928	chr5:45351490-45351868	-	210004817	Yes
XLOC_041929	chr5:45352115-45353237	-	210004817	Yes
[truncated: 596 more rows]

## Sheet: Close to genes
Validated blood lncRNA with stranded libraries close to genes
Transcript ID	Transcript Loci	Transcript Strand	Closest Protein Coding Gene (Ensembl)	Protein Coding Gene Strand	Have opposite coding directions?
XLOC_000893	chr1:42514024-42515838	-	ENSBTAG00000004124	-	No
XLOC_002509	chr1:138136541-138136860	+	ENSBTAG00000002966	-	Yes
XLOC_002618	chr1:145097193-145099835	-	ENSBTAG00000017060	-	No
XLOC_002780	chr1:151032779-151034132	+	ENSBTAG00000008167	+	No
XLOC_002884	chr1:155613493-155614438	-	ENSBTAG00000009942	+	Yes
XLOC_002885	chr1:155615676-155616405	-	ENSBTAG00000009942	+	Yes
XLOC_003683	chr10:21239094-21240856	-	ENSBTAG00000007053	+	Yes
XLOC_003700	chr10:21697281-21697681	+	ENSBTAG00000012724	+	No
XLOC_003701	chr10:21697970-21698582	+	ENSBTAG00000012724	+	No
XLOC_003984	chr10:37825067-37825462	+	ENSBTAG00000008868	+	No
XLOC_003985	chr10:37825809-37826052	+	ENSBTAG00000008868	+	No
XLOC_004105	chr10:45315849-45316651	-	ENSBTAG00000007638	+	Yes
XLOC_004240	chr10:50284503-50285616	+	ENSBTAG00000019114	-	Yes
XLOC_004494	chr10:68232200-68233710	-	ENSBTAG00000017713	+	Yes
XLOC_004942	chr10:86500633-86501867	+	ENSBTAG00000015052	-	Yes
XLOC_005410	chr11:107258055-107259027	+	ENSBTAG00000019018	+	No
XLOC_005825	chr11:10118839-10120322	-	ENSBTAG00000016602	+	Yes
XLOC_005831	chr11:10230592-10231547	+	ENSBTAG00000004887	+	No
XLOC_006408	chr11:38157585-38157972	-	ENSBTAG00000008909	-	No
XLOC_006568	chr11:46696403-46696695	-	ENSBTAG00000019665	+	Yes
XLOC_006603	chr11:47980593-47984201	+	ENSBTAG00000021141	+	No
XLOC_006603	chr11:47980593-47984201	-	ENSBTAG00000021141	+	Yes
XLOC_007274	chr11:94496201-94497119	-	ENSBTAG00000014391	+	Yes
XLOC_007420	chr11:101973179-101973893	+	ENSBTAG00000000382	-	Yes
XLOC_007517	chr11:105695462-105695707	-	ENSBTAG00000030246	+	Yes
XLOC_007567	chr11:107256776-107257805	+	ENSBTAG00000019018	+	No
XLOC_008414	chr12:34874986-34875576	-	ENSBTAG00000001867	+	Yes
XLOC_009433	chr13:61249370-61250698	-	ENSBTAG00000002116	-	No
XLOC_009880	chr13:23702259-23705125	+	ENSBTAG00000015584	+	No
XLOC_010377	chr13:47487585-47488582	-	ENSBTAG00000017346	-	No
XLOC_010715	chr13:61250822-61251751	-	ENSBTAG00000002116	-	No
XLOC_011004	chr13:75960888-75961860	+	ENSBTAG00000027327	-	Yes
XLOC_011191	chr13:82158941-82159695	+	ENSBTAG00000000835	-	Yes
XLOC_011736	chr14:18302981-18304138	-	ENSBTAG00000020693	+	Yes
XLOC_011737	chr14:18304364-18304986	-	ENSBTAG00000020693	+	Yes
XLOC_013991	chr15:54175861-54176491	+	ENSBTAG00000003682	+	No
XLOC_014050	chr15:56819940-56823775	+	ENSBTAG00000001301	-	Yes
XLOC_014051	chr15:56823892-56824799	+	ENSBTAG00000001301	-	Yes
XLOC_014988	chr16:3338361-3339176	-	ENSBTAG00000003232	-	No
XLOC_015335	chr16:28226851-28227121	-	ENSBTAG00000019471	+	Yes
XLOC_015425	chr16:33526950-33527768	+	ENSBTAG00000013885	+	No
XLOC_015861	chr16:58595935-58596321	-	ENSBTAG00000031385	-	No
XLOC_015863	chr16:58597205-58598356	-	ENSBTAG00000031385	-	No
XLOC_016386	chr17:29362083-29368493	+	ENSBTAG00000017493	-	Yes
XLOC_016511	chr17:54398006-54399684	-	ENSBTAG00000008061	+	Yes
XLOC_017176	chr17:45152155-45152813	+	ENSBTAG00000039242	+	No
XLOC_017186	chr17:45374162-45375106	-	ENSBTAG00000013951	+	Yes
XLOC_017195	chr17:46034807-46037032	-	ENSBTAG00000020423	-	No
XLOC_017329	chr17:56811218-56811530	-	ENSBTAG00000011198	-	No
XLOC_017521	chr17:68353098-68353388	+	ENSBTAG00000037832	+	No
XLOC_017835	chr18:58681528-58686464	+	ENSBTAG00000030470	+	No
XLOC_017835	chr18:58681528-58686464	+	ENSBTAG00000038903	-	Yes
XLOC_017897	chr18:6554872-6556880	+	ENSBTAG00000044192	-	Yes
XLOC_018201	chr18:6554356-6554783	+	ENSBTAG00000044192	-	Yes
XLOC_019226	chr18:56532622-56532881	-	ENSBTAG00000006646	+	Yes
XLOC_019368	chr18:62015703-62015979	+	ENSBTAG00000018152	+	No
XLOC_019370	chr18:62017260-62018098	+	ENSBTAG00000018152	+	No
XLOC_019383	chr18:62382975-62385978	-	ENSBTAG00000037582	-	No
XLOC_019759	chr19:43942077-43943687	+	ENSBTAG00000016847	+	No
XLOC_020112	chr19:16105522-16106300	-	ENSBTAG00000008832	+	Yes
XLOC_020114	chr19:16107352-16107817	-	ENSBTAG00000008832	+	Yes
XLOC_020115	chr19:16107970-16108475	-	ENSBTAG00000008832	+	Yes
XLOC_020116	chr19:16108810-16109234	-	ENSBTAG00000008832	+	Yes
XLOC_020140	chr19:18323979-18325807	-	ENSBTAG00000017225	-	No
XLOC_020234	chr19:21792591-21794419	-	ENSBTAG00000019341	+	Yes
XLOC_020564	chr19:36606546-36608163	-	ENSBTAG00000025183	+	Yes
XLOC_020651	chr19:40864931-40865730	-	ENSBTAG00000030523	+	Yes
XLOC_020652	chr19:40866529-40867206	-	ENSBTAG00000030523	+	Yes
XLOC_020660	chr19:41083671-41084044	-	ENSBTAG00000006250	+	Yes
XLOC_020681	chr19:41614822-41615733	+	ENSBTAG00000030546	-	Yes
XLOC_020767	chr19:45073613-45073838	+	ENSBTAG00000005696	+	No
XLOC_020914	chr19:52304848-52306376	-	ENSBTAG00000002883	-	No
XLOC_021348	chr2:21725178-21725787	-	ENSBTAG00000002295	+	Yes
XLOC_021524	chr2:4379708-4382095	-	ENSBTAG00000006003	+	Yes
XLOC_022692	chr2:62839954-62841704	-	ENSBTAG00000018753	+	Yes
XLOC_023735	chr2:125337594-125338593	-	ENSBTAG00000001160	-	No
XLOC_023738	chr2:125427895-125429006	+	ENSBTAG00000021525	-	Yes
XLOC_023739	chr2:125430343-125430613	+	ENSBTAG00000021525	-	Yes
XLOC_023739	chr2:125430343-125430613	+	ENSBTAG00000048228	+	No
XLOC_024811	chr20:33634883-33635650	-	ENSBTAG00000014374	-	No
XLOC_025446	chr21:20558995-20559399	-	ENSBTAG00000046377	-	No
XLOC_026062	chr21:27989314-27989743	+	ENSBTAG00000001639	-	Yes
XLOC_026063	chr21:27990642-27991218	+	ENSBTAG00000001639	-	Yes
XLOC_026595	chr21:62978769-62980167	-	ENSBTAG00000004054	+	Yes
XLOC_026778	chr21:69632155-69633644	-	ENSBTAG00000016282	+	Yes
XLOC_026822	chr21:71596548-71597176	+	ENSBTAG00000046076	-	Yes
XLOC_027083	chr22:6080969-6082049	-	ENSBTAG00000007438	+	Yes
XLOC_027089	chr22:6890712-6890968	+	ENSBTAG00000001712	+	No
XLOC_027171	chr22:10644435-10647677	+	ENSBTAG00000021452	+	No
XLOC_027744	chr22:50558722-50559398	-	ENSBTAG00000002634	+	Yes
XLOC_027893	chr22:59732440-59735269	+	ENSBTAG00000012159	-	Yes
XLOC_028004	chr23:27354398-27355272	+	ENSBTAG00000005630	-	Yes
XLOC_028391	chr23:10524580-10525014	-	ENSBTAG00000025617	-	No
XLOC_028582	chr23:19366985-19367839	-	ENSBTAG00000003499	+	Yes
XLOC_028781	chr23:29903971-29904263	-	ENSBTAG00000000871	+	Yes
XLOC_030191	chr24:37937754-37938704	+	ENSBTAG00000007718	+	No
XLOC_030372	chr24:50988894-50990015	-	ENSBTAG00000006919	+	Yes
XLOC_031261	chr25:26160278-26160992	-	ENSBTAG00000032122	-	No
XLOC_031299	chr25:27209896-27210917	+	ENSBTAG00000008412	-	Yes
XLOC_031428	chr25:34039313-34040617	+	ENSBTAG00000010339	+	No
XLOC_031513	chr25:36612590-36612982	+	ENSBTAG00000015272	+	No
XLOC_031514	chr25:36613954-36614227	+	ENSBTAG00000015272	+	No
XLOC_031593	chr25:39130885-39131518	+	ENSBTAG00000038627	-	Yes
XLOC_031594	chr25:39131668-39133739	+	ENSBTAG00000038627	-	Yes
XLOC_031652	chr25:41981620-41981946	-	ENSBTAG00000000642	+	Yes
XLOC_031685	chr25:42801451-42802319	+	ENSBTAG00000006239	-	Yes
XLOC_032048	chr26:12566006-12566563	+	ENSBTAG00000011734	-	Yes
XLOC_032049	chr26:12567097-12567950	+	ENSBTAG00000011734	-	Yes
XLOC_033858	chr28:3034983-3035698	-	ENSBTAG00000047434	-	No
XLOC_034689	chr29:22453892-22454968	-	ENSBTAG00000007230	+	Yes
XLOC_034740	chr29:49365224-49367987	+	ENSBTAG00000031184	+	No
XLOC_035072	chr29:26447861-26448352	-	ENSBTAG00000013563	+	Yes
XLOC_035355	chr29:43603282-43603517	-	ENSBTAG00000001032	-	No
XLOC_035373	chr29:44542544-44543052	-	ENSBTAG00000005578	+	Yes
XLOC_035374	chr29:44543183-44543442	-	ENSBTAG00000005578	+	Yes
XLOC_036263	chr3:8379226-8380832	-	ENSBTAG00000020154	+	Yes
XLOC_036623	chr3:20775734-20775956	+	ENSBTAG00000038025	+	No
XLOC_036995	chr3:34125396-34126073	-	ENSBTAG00000020641	+	Yes
XLOC_038187	chr3:102705709-102708994	+	ENSBTAG00000040060	-	Yes
XLOC_038474	chr3:119796764-119797053	+	ENSBTAG00000040084	-	Yes
XLOC_038958	chr4:9608821-9609285	-	ENSBTAG00000021996	+	Yes
XLOC_039075	chr4:18992695-18993146	-	ENSBTAG00000011819	+	Yes
XLOC_040968	chr5:36845950-36847726	-	ENSBTAG00000020938	+	Yes
XLOC_041080	chr5:117675909-117677316	-	ENSBTAG00000007102	+	Yes
XLOC_041090	chr5:121188523-121189454	-	ENSBTAG00000001931	+	Yes
XLOC_041578	chr5:26747402-26749489	+	ENSBTAG00000018524	-	Yes
XLOC_041669	chr5:30433030-30433584	-	ENSBTAG00000019281	+	Yes
XLOC_041670	chr5:30433664-30434929	-	ENSBTAG00000019281	+	Yes
XLOC_041919	chr5:45173556-45173926	-	ENSBTAG00000010422	-	No
XLOC_041928	chr5:45351490-45351868	-	ENSBTAG00000008967	-	No
XLOC_041929	chr5:45352115-45353237	-	ENSBTAG00000008967	-	No
XLOC_042185	chr5:57493791-57495598	+	ENSBTAG00000031217	-	Yes
XLOC_042448	chr5:75090441-75090741	-	ENSBTAG00000010402	-	No
XLOC_043152	chr5:112800190-112800934	-	ENSBTAG00000016198	+	Yes
XLOC_043159	chr5:113076252-113076464	+	ENSBTAG00000006423	-	Yes
XLOC_043295	chr5:119768035-119768505	-	ENSBTAG00000000647	+	Yes
XLOC_043452	chr6:109327371-109328421	+	ENSBTAG00000012575	+	No
XLOC_043765	chr6:7791820-7792702	-	ENSBTAG00000014080	-	No
XLOC_044179	chr6:26900309-26900922	-	ENSBTAG00000016007	+	Yes
XLOC_044188	chr6:27530345-27531816	-	ENSBTAG00000007522	-	No
XLOC_045352	chr6:109328622-109328923	+	ENSBTAG00000012575	+	No
XLOC_045393	chr6:110391253-110391882	-	ENSBTAG00000038340	-	No
XLOC_045524	chr7:5664419-5665154	-	ENSBTAG00000008021	+	Yes
XLOC_045648	chr7:70819696-70822038	-	ENSBTAG00000000495	-	No
XLOC_046138	chr7:13901504-13902083	+	ENSBTAG00000011811	+	No
XLOC_046139	chr7:13902962-13903746	+	ENSBTAG00000011811	+	No
XLOC_046853	chr7:53291693-53293242	-	ENSBTAG00000010871	+	Yes
XLOC_047920	chr8:112957066-112958639	+	ENSBTAG00000008685	-	Yes
XLOC_049397	chr8:77348797-77349605	+	ENSBTAG00000015804	-	Yes
XLOC_049397	chr8:77348797-77349605	+	ENSBTAG00000015807	+	No
XLOC_050060	chr9:96801616-96803459	+	ENSBTAG00000031701	-	Yes
XLOC_050444	chr9:15037807-15038870	-	ENSBTAG00000005096	-	No
XLOC_050445	chr9:15038960-15039450	-	ENSBTAG00000005096	-	No
XLOC_050446	chr9:15039508-15039822	-	ENSBTAG00000005096	-	No
XLOC_051166	chr9:63425286-63426031	-	ENSBTAG00000017879	-	No
XLOC_051396	chr9:71969404-71970063	-	ENSBTAG00000001360	+	Yes
XLOC_052586	chrX:15809230-15810024	-	ENSBTAG00000019652	+	Yes
XLOC_052854	chrX:38562199-38562431	+	ENSBTAG00000023978	+	No
XLOC_052859	chrX:38606351-38606634	-	ENSBTAG00000017265	-	No
XLOC_053118	chrX:59799057-59800992	-	ENSBTAG00000019703	-	No
XLOC_053951	chrX:107156532-107156925	+	ENSBTAG00000020136	+	No
XLOC_054250	chrX:140977132-140977392	+	ENSBTAG00000038488	-	Yes
XLOC_003292	chr10:89249617-89253102	+	ENSBTAG00000025329	-	Yes
XLOC_003362	chr10:4303018-4303555	+	ENSBTAG00000008699	-	Yes
XLOC_004015	chr10:42905560-42908979	+	ENSBTAG00000045980	+	No
XLOC_004214	chr10:49764227-49764552	+	ENSBTAG00000005328	+	No
XLOC_006165	chr11:27931411-27933022	-	ENSBTAG00000020614	+	Yes
XLOC_006980	chr11:72595069-72595624	+	ENSBTAG00000008884	-	Yes
XLOC_010760	chr13:63811988-63812681	-	ENSBTAG00000013387	+	Yes
XLOC_015327	chr16:28093187-28093419	-	ENSBTAG00000012705	-	No
XLOC_017714	chr18:12970863-12974487	-	ENSBTAG00000002226	-	No
XLOC_018785	chr18:34993819-34994095	+	ENSBTAG00000039190	+	No
XLOC_019197	chr18:54771602-54772541	+	ENSBTAG00000037735	+	No
XLOC_019403	chr18:62870235-62870464	+	ENSBTAG00000047473	-	Yes
XLOC_019436	chr18:64593414-64594156	+	ENSBTAG00000003261	+	No
XLOC_020396	chr19:28675247-28676610	+	ENSBTAG00000021151	-	Yes
XLOC_020481	chr19:33848863-33849084	+	ENSBTAG00000017246	-	Yes
XLOC_021955	chr2:24603441-24604717	-	ENSBTAG00000010118	-	No
XLOC_022547	chr2:47796900-47797794	-	ENSBTAG00000019592	-	No
XLOC_023558	chr2:118924576-118925598	+	ENSBTAG00000009664	+	No
XLOC_023605	chr2:120035809-120036288	-	ENSBTAG00000016174	-	No
XLOC_023796	chr2:127246907-127247617	-	ENSBTAG00000038104	-	No
XLOC_025342	chr21:22821652-22822690	-	ENSBTAG00000001616	+	Yes
XLOC_027109	chr22:6996501-6997209	-	ENSBTAG00000019526	-	No
XLOC_028128	chr23:16370057-16372003	+	ENSBTAG00000005967	+	No
XLOC_028128	chr23:16370057-16372003	+	ENSBTAG00000005971	-	Yes
XLOC_030719	chr25:2748578-2749696	-	ENSBTAG00000020209	-	No
XLOC_030719	chr25:2748578-2749696	-	ENSBTAG00000040381	+	Yes
XLOC_031607	chr25:39427149-39427570	-	ENSBTAG00000037400	+	Yes
XLOC_032197	chr26:17375316-17376513	+	ENSBTAG00000021358	-	Yes
XLOC_034317	chr28:28481215-28482886	-	ENSBTAG00000000163	+	Yes
XLOC_034338	chr28:29607859-29608323	+	ENSBTAG00000019525	+	No
XLOC_036799	chr3:26581261-26582214	-	ENSBTAG00000017256	-	No
XLOC_038341	chr3:109996570-109997094	+	ENSBTAG00000013334	+	No
XLOC_039300	chr4:32005528-32006446	+	ENSBTAG00000000604	+	No
XLOC_040102	chr4:83277039-83277548	+	ENSBTAG00000031965	+	No
XLOC_040860	chr5:100617629-100619154	+	ENSBTAG00000012026	+	No
XLOC_040882	chr5:107792234-107793606	+	ENSBTAG00000000049	+	No
XLOC_043152	chr5:112800190-112800934	+	ENSBTAG00000016198	+	No
XLOC_043302	chr5:119870054-119870414	+	ENSBTAG00000024756	-	Yes
XLOC_044469	chr6:47314516-47314805	-	ENSBTAG00000003602	+	Yes
XLOC_045721	chr7:17932991-17935838	-	ENSBTAG00000000613	-	No
XLOC_047077	chr7:68102604-68103159	+	ENSBTAG00000019457	+	No
XLOC_047226	chr7:77320221-77320472	-	ENSBTAG00000012350	+	Yes
XLOC_048908	chr8:48889642-48889980	-	ENSBTAG00000009417	-	No
XLOC_049965	chr9:10632867-10633506	+	ENSBTAG00000016374	+	No
XLOC_050038	chr9:74325712-74327856	-	ENSBTAG00000017958	-	No
XLOC_050323	chr9:10633672-10634051	+	ENSBTAG00000016374	+	No
XLOC_052446	chrX:4706419-4708539	+	ENSBTAG00000034992	-	Yes
XLOC_001098	chr1:57563654-57564176	+	ENSBTAG00000033319	+	No
XLOC_001375	chr1:68259848-68260077	+	ENSBTAG00000018777	-	Yes
XLOC_001399	chr1:70282657-70283629	-	ENSBTAG00000040031	-	No
XLOC_001403	chr1:70499501-70500749	-	ENSBTAG00000011383	-	No
XLOC_001409	chr1:70949501-70950694	-	ENSBTAG00000014874	-	No
XLOC_001445	chr1:71764076-71764839	-	ENSBTAG00000009614	+	Yes
XLOC_002339	chr1:128045427-128046678	-	ENSBTAG00000014140	-	No
XLOC_002380	chr1:131544882-131545377	-	ENSBTAG00000023426	-	No
XLOC_003289	chr10:86709832-86711601	-	ENSBTAG00000013983	+	Yes
XLOC_003466	chr10:8732897-8733598	-	ENSBTAG00000003263	-	No
XLOC_003658	chr10:20564273-20564847	-	ENSBTAG00000004788	+	Yes
XLOC_003658	chr10:20564273-20564847	-	ENSBTAG00000010666	-	No
XLOC_003697	chr10:21676326-21676826	+	ENSBTAG00000012725	+	No
XLOC_003698	chr10:21677133-21677414	+	ENSBTAG00000012725	+	No
XLOC_003705	chr10:21724295-21724797	+	ENSBTAG00000012723	+	No
XLOC_003990	chr10:38472166-38472673	-	ENSBTAG00000013031	+	Yes
XLOC_004867	chr10:82534564-82534790	-	ENSBTAG00000038377	-	No
XLOC_005915	chr11:14978884-14979579	-	ENSBTAG00000027932	+	Yes
XLOC_006905	chr11:68212767-68213006	+	ENSBTAG00000037746	+	No
XLOC_006905	chr11:68212767-68213006	-	ENSBTAG00000037746	+	Yes
XLOC_006906	chr11:68213387-68213621	+	ENSBTAG00000037746	+	No
XLOC_006906	chr11:68213387-68213621	-	ENSBTAG00000037746	+	Yes
XLOC_006944	chr11:70957686-70958821	+	ENSBTAG00000012447	-	Yes
XLOC_007154	chr11:86046761-86047745	-	ENSBTAG00000007689	-	No
XLOC_007171	chr11:86940973-86942897	-	ENSBTAG00000002716	+	Yes
XLOC_007321	chr11:98952693-98953355	-	ENSBTAG00000015436	+	Yes
XLOC_009439	chr13:63340667-63341823	-	ENSBTAG00000031354	+	Yes
XLOC_009455	chr13:70062795-70063822	-	ENSBTAG00000003396	-	No
XLOC_009880	chr13:23702259-23705125	-	ENSBTAG00000015584	+	Yes
XLOC_010000	chr13:31939199-31940061	-	ENSBTAG00000018463	+	Yes
XLOC_010036	chr13:33710292-33710626	-	ENSBTAG00000012677	+	Yes
XLOC_010480	chr13:52463253-52464329	+	ENSBTAG00000013753	+	No
XLOC_010546	chr13:54060604-54061190	-	ENSBTAG00000019984	+	Yes
XLOC_010563	chr13:54468794-54469127	+	ENSBTAG00000016667	+	No
XLOC_010785	chr13:64494100-64494806	+	ENSBTAG00000006135	+	No
XLOC_010785	chr13:64494100-64494806	+	ENSBTAG00000011620	-	Yes
XLOC_010961	chr13:73632760-73633008	-	ENSBTAG00000002187	-	No
XLOC_011063	chr13:78709841-78710231	+	ENSBTAG00000018063	-	Yes
XLOC_011468	chr14:2628651-2629292	-	ENSBTAG00000017040	-	No
XLOC_012470	chr14:67675887-67676548	+	ENSBTAG00000026234	+	No
XLOC_012504	chr14:70304329-70304824	+	ENSBTAG00000001522	+	No
XLOC_013044	chr15:4788202-4790818	+	ENSBTAG00000034827	+	No
XLOC_013243	chr15:6637208-6637462	-	ENSBTAG00000024918	-	No
XLOC_014231	chr15:65776256-65776842	-	ENSBTAG00000020980	+	Yes
XLOC_014318	chr15:74329830-74330565	-	ENSBTAG00000031299	+	Yes
XLOC_014395	chr15:78317689-78319306	+	ENSBTAG00000010681	+	No
XLOC_014914	chr16:1712401-1713444	+	ENSBTAG00000008132	+	No
XLOC_015769	chr16:52718898-52720172	-	ENSBTAG00000014705	+	Yes
XLOC_015769	chr16:52718898-52720172	-	ENSBTAG00000014707	-	No
XLOC_015826	chr16:55563762-55564370	+	ENSBTAG00000019931	+	No
XLOC_016005	chr16:67596011-67597556	+	ENSBTAG00000000023	+	No
XLOC_016134	chr16:72619123-72619477	+	ENSBTAG00000010016	+	No
XLOC_016514	chr17:55397923-55399341	-	ENSBTAG00000004199	+	Yes
XLOC_016734	chr17:11921962-11922810	-	ENSBTAG00000034522	+	Yes
XLOC_016740	chr17:12318454-12318676	-	ENSBTAG00000014060	-	No
XLOC_017184	chr17:45369784-45370525	-	ENSBTAG00000013951	+	Yes
XLOC_017185	chr17:45372228-45372795	-	ENSBTAG00000013951	+	Yes
XLOC_017662	chr17:74630543-74631017	+	ENSBTAG00000008528	-	Yes
XLOC_017663	chr17:74631218-74631443	+	ENSBTAG00000008528	-	Yes
XLOC_017890	chr18:1769340-1770969	+	ENSBTAG00000003570	-	Yes
XLOC_018541	chr18:19180969-19181838	+	ENSBTAG00000020936	+	No
XLOC_018796	chr18:36093754-36094410	+	ENSBTAG00000033248	+	No
XLOC_018895	chr18:44977337-44977819	+	ENSBTAG00000006396	+	No
XLOC_018939	chr18:46227137-46227941	+	ENSBTAG00000011887	+	No
XLOC_019452	chr18:65075507-65076461	+	ENSBTAG00000047568	+	No
XLOC_020100	chr19:14853649-14854880	-	ENSBTAG00000006916	-	No
XLOC_020122	chr19:18029824-18031621	+	ENSBTAG00000004475	-	Yes
XLOC_020122	chr19:18029824-18031621	+	ENSBTAG00000018897	-	Yes
XLOC_020383	chr19:28428068-28428972	-	ENSBTAG00000001702	-	No
XLOC_020384	chr19:28516096-28516507	+	ENSBTAG00000018808	-	Yes
XLOC_020384	chr19:28516096-28516507	+	ENSBTAG00000018809	+	No
XLOC_020766	chr19:45070524-45070840	-	ENSBTAG00000005696	+	Yes
XLOC_021258	chr2:107113553-107113879	-	ENSBTAG00000015520	+	Yes
XLOC_021456	chr2:126469251-126470641	+	ENSBTAG00000018374	+	No
XLOC_021524	chr2:4379708-4382095	+	ENSBTAG00000006003	+	No
XLOC_021737	chr2:15668253-15668729	-	ENSBTAG00000043956	-	No
XLOC_022808	chr2:71897960-71898807	+	ENSBTAG00000009058	+	No
XLOC_023138	chr2:90276749-90277274	-	ENSBTAG00000015718	+	Yes
XLOC_023573	chr2:119527758-119528308	-	ENSBTAG00000017431	-	No
XLOC_023600	chr2:119993995-119995685	+	ENSBTAG00000001359	+	No
XLOC_023670	chr2:122173867-122174717	-	ENSBTAG00000027930	-	No
XLOC_023674	chr2:122189379-122189611	-	ENSBTAG00000016954	-	No
XLOC_023901	chr2:132465265-132466103	+	ENSBTAG00000018656	+	No
XLOC_024370	chr20:13478609-13479536	-	ENSBTAG00000000415	-	No
XLOC_025912	chr21:21883032-21883354	+	ENSBTAG00000019174	+	No
XLOC_025934	chr21:22525923-22526323	-	ENSBTAG00000013060	-	No
XLOC_025976	chr21:23702621-23703022	-	ENSBTAG00000027069	+	Yes
XLOC_026127	chr21:31172578-31173222	-	ENSBTAG00000015942	+	Yes
XLOC_026183	chr21:34058984-34059961	-	ENSBTAG00000014089	-	No
XLOC_026402	chr21:49742427-49743404	+	ENSBTAG00000006836	-	Yes
XLOC_026735	chr21:68773278-68773770	+	ENSBTAG00000010993	+	No
XLOC_026736	chr21:68774582-68774880	+	ENSBTAG00000010993	+	No
XLOC_026743	chr21:68977925-68978766	+	ENSBTAG00000002336	+	No
XLOC_026744	chr21:68978927-68979758	+	ENSBTAG00000002336	+	No
XLOC_026978	chr22:51727743-51731682	+	ENSBTAG00000014205	+	No
XLOC_027109	chr22:6996501-6997209	+	ENSBTAG00000019526	-	Yes
XLOC_027646	chr22:43332696-43333336	-	ENSBTAG00000046763	+	Yes
XLOC_027723	chr22:49534423-49536228	+	ENSBTAG00000000671	-	Yes
XLOC_027723	chr22:49534423-49536228	+	ENSBTAG00000013442	-	Yes
XLOC_027763	chr22:52007339-52008818	+	ENSBTAG00000013407	+	No
XLOC_027785	chr22:52924240-52925204	+	ENSBTAG00000019841	+	No
XLOC_028353	chr23:9127925-9129024	-	ENSBTAG00000009226	+	Yes
XLOC_028354	chr23:9131431-9132925	-	ENSBTAG00000009226	+	Yes
XLOC_028646	chr23:25151252-25151665	-	ENSBTAG00000003359	-	No
XLOC_030363	chr24:50939972-50941553	+	ENSBTAG00000005683	+	No
XLOC_030364	chr24:50941666-50942146	+	ENSBTAG00000005683	+	No
XLOC_030898	chr25:2864938-2866876	-	ENSBTAG00000004875	+	Yes
XLOC_030937	chr25:7927640-7928444	-	ENSBTAG00000013858	+	Yes
XLOC_030963	chr25:9971599-9972702	-	ENSBTAG00000004386	-	No
XLOC_030972	chr25:10284383-10284855	-	ENSBTAG00000005622	-	No
XLOC_031123	chr25:17245550-17246611	+	ENSBTAG00000003960	+	No
XLOC_031214	chr25:22941736-22942011	-	ENSBTAG00000046132	+	Yes
XLOC_031262	chr25:26172558-26172784	+	ENSBTAG00000006542	+	No
XLOC_031461	chr25:35142853-35143472	-	ENSBTAG00000004106	-	No
XLOC_031521	chr25:36811446-36811696	-	ENSBTAG00000011470	+	Yes
XLOC_031598	chr25:39342972-39343193	+	ENSBTAG00000026199	+	No
XLOC_031879	chr26:2846570-2846819	-	ENSBTAG00000002655	+	Yes
XLOC_032081	chr26:12873955-12874495	+	ENSBTAG00000004964	+	No
XLOC_032082	chr26:12874966-12875803	+	ENSBTAG00000004964	+	No
XLOC_032083	chr26:12875930-12876155	+	ENSBTAG00000004964	+	No
XLOC_032130	chr26:14117660-14118362	-	ENSBTAG00000014217	+	Yes
XLOC_032237	chr26:18425726-18426208	-	ENSBTAG00000007956	+	Yes
XLOC_032240	chr26:18437898-18438159	-	ENSBTAG00000046701	-	No
XLOC_032242	chr26:18748433-18748771	-	ENSBTAG00000018564	+	Yes
XLOC_032243	chr26:18749024-18749994	-	ENSBTAG00000018564	+	Yes
XLOC_032736	chr26:43115335-43115943	-	ENSBTAG00000023847	-	No
XLOC_033459	chr27:32987967-32989577	-	ENSBTAG00000000978	+	Yes
XLOC_034255	chr28:26571678-26572159	+	ENSBTAG00000007836	-	Yes
XLOC_034256	chr28:26572872-26573465	+	ENSBTAG00000007836	-	Yes
XLOC_034312	chr28:27674660-27676333	+	ENSBTAG00000046357	-	Yes
XLOC_034339	chr28:29609206-29610212	+	ENSBTAG00000019525	+	No
XLOC_034340	chr28:29611249-29612075	+	ENSBTAG00000019525	+	No
XLOC_034343	chr28:29636305-29636569	-	ENSBTAG00000011108	-	No
XLOC_034883	chr29:7431394-7431746	-	ENSBTAG00000011100	+	Yes
XLOC_034964	chr29:9611230-9612678	+	ENSBTAG00000001657	+	No
XLOC_035012	chr29:18120849-18121090	+	ENSBTAG00000011668	+	No
XLOC_035254	chr29:37997374-38000755	-	ENSBTAG00000013730	+	Yes
XLOC_036269	chr3:8478766-8479451	+	ENSBTAG00000017846	+	No
XLOC_036269	chr3:8478766-8479451	-	ENSBTAG00000017846	+	Yes
XLOC_036305	chr3:9964243-9965563	-	ENSBTAG00000016698	-	No
XLOC_036512	chr3:16175039-16175821	-	ENSBTAG00000018474	-	No
XLOC_036783	chr3:26209920-26210502	-	ENSBTAG00000001748	+	Yes
XLOC_036784	chr3:26210783-26211476	-	ENSBTAG00000001748	+	Yes
XLOC_037420	chr3:57549726-57551822	+	ENSBTAG00000016712	-	Yes
XLOC_037737	chr3:78238248-78239066	-	ENSBTAG00000012957	+	Yes
XLOC_038360	chr3:111175840-111176294	-	ENSBTAG00000006555	-	No
XLOC_039652	chr4:53751846-53752097	-	ENSBTAG00000021543	-	No
XLOC_039653	chr4:53752420-53752813	-	ENSBTAG00000021543	-	No
XLOC_039870	chr4:71185163-71186080	-	ENSBTAG00000022613	+	Yes
XLOC_040117	chr4:83516661-83517114	-	ENSBTAG00000012649	+	Yes
XLOC_040236	chr4:94628525-94629957	-	ENSBTAG00000011247	-	No
XLOC_040237	chr4:94630415-94630919	-	ENSBTAG00000011247	-	No
XLOC_040361	chr4:105097268-105097505	-	ENSBTAG00000005285	-	No
XLOC_040362	chr4:105097568-105099873	-	ENSBTAG00000005285	-	No
XLOC_041572	chr5:26690504-26691175	+	ENSBTAG00000020758	+	No
XLOC_041581	chr5:26933753-26934677	-	ENSBTAG00000007592	+	Yes
XLOC_041618	chr5:28715015-28715257	+	ENSBTAG00000004349	-	Yes
XLOC_041919	chr5:45173556-45173926	+	ENSBTAG00000010422	-	Yes
XLOC_042050	chr5:47896802-47897304	+	ENSBTAG00000002004	+	No
XLOC_042140	chr5:56310296-56310678	-	ENSBTAG00000018403	+	Yes
XLOC_042164	chr5:57117190-57118044	-	ENSBTAG00000013315	+	Yes
XLOC_042165	chr5:57118999-57119467	-	ENSBTAG00000013315	+	Yes
XLOC_042176	chr5:57260013-57260628	+	ENSBTAG00000010127	+	No
XLOC_043046	chr5:109959140-109959958	-	ENSBTAG00000006464	+	Yes
XLOC_043739	chr6:7100131-7102206	+	ENSBTAG00000017045	-	Yes
XLOC_044137	chr6:26479552-26479842	+	ENSBTAG00000019429	-	Yes
XLOC_044324	chr6:37871580-37872282	-	ENSBTAG00000005754	+	Yes
XLOC_044325	chr6:37872609-37872820	-	ENSBTAG00000005754	+	Yes
XLOC_044326	chr6:37873050-37873349	-	ENSBTAG00000005754	+	Yes
XLOC_044329	chr6:37875115-37875812	-	ENSBTAG00000005754	+	Yes
XLOC_044578	chr6:59907526-59907900	+	ENSBTAG00000006044	+	No
XLOC_044579	chr6:59908182-59908724	+	ENSBTAG00000006044	+	No
XLOC_045049	chr6:92201699-92201964	-	ENSBTAG00000014041	-	No
XLOC_045440	chr6:114966348-114967387	-	ENSBTAG00000019847	+	Yes
XLOC_045756	chr7:33101587-33102238	-	ENSBTAG00000012994	+	Yes
XLOC_046213	chr7:16647013-16647741	-	ENSBTAG00000019220	+	Yes
XLOC_046386	chr7:26168105-26169738	-	ENSBTAG00000000341	-	No
XLOC_046595	chr7:40357238-40357563	-	ENSBTAG00000025401	-	No
XLOC_046619	chr7:41398760-41400521	-	ENSBTAG00000039711	-	No
XLOC_046820	chr7:51308662-51309633	-	ENSBTAG00000005293	-	No
XLOC_046821	chr7:51309758-51310393	-	ENSBTAG00000005293	-	No
XLOC_046852	chr7:53290687-53291084	-	ENSBTAG00000010871	+	Yes
XLOC_047034	chr7:64355346-64356882	-	ENSBTAG00000014809	-	No
XLOC_047038	chr7:64518040-64520572	+	ENSBTAG00000006624	-	Yes
XLOC_047293	chr7:89280235-89280783	-	ENSBTAG00000009565	+	Yes
XLOC_047301	chr7:90092301-90092829	-	ENSBTAG00000008484	-	No
XLOC_047951	chr8:22906058-22908210	+	ENSBTAG00000034325	+	No
XLOC_048409	chr8:22701404-22702143	+	ENSBTAG00000048063	-	Yes
XLOC_049084	chr8:60276197-60277019	+	ENSBTAG00000025868	-	Yes
XLOC_049363	chr8:75709000-75711078	-	ENSBTAG00000005958	+	Yes
XLOC_050226	chr9:632903-633640	+	ENSBTAG00000019139	+	No
XLOC_050309	chr9:10010254-10010570	-	ENSBTAG00000038190	+	Yes
XLOC_050311	chr9:10011702-10011991	-	ENSBTAG00000038190	+	Yes
XLOC_050911	chr9:42431926-42432185	+	ENSBTAG00000013991	-	Yes
XLOC_051171	chr9:63518017-63518407	-	ENSBTAG00000046612	-	No
XLOC_051393	chr9:71880264-71880751	-	ENSBTAG00000016357	-	No
XLOC_052183	chrX:134600698-134602010	-	ENSBTAG00000007092	-	No
XLOC_052184	chrX:134602147-134604592	-	ENSBTAG00000007092	-	No
XLOC_052434	chrX:3814800-3816001	-	ENSBTAG00000004291	-	No
XLOC_053016	chrX:54532471-54532844	-	ENSBTAG00000005724	-	No
XLOC_053140	chrX:62471029-62472441	-	ENSBTAG00000018986	-	No
