# Supplementary material for: A catalogue of novel bovine long noncoding RNA across 18 tissues
Source: PLoS One. 2015 Oct 23;10(10):e0141225. doi: 10.1371/journal.pone.0141225 (PMC4619662; doi:10.1371/journal.pone.0141225)
Supplement: S7 Table — (XLSX) [file pone.0141225.s008.xlsx]

## Sheet: ALL_Pseudogenes_filtered_Append
Transcript ID	Pseudogene	Pseudogene Loci	Pseudogene Length	Strand pseudogene is on	Cufflinks assembled transcript Loci	Cufflinks assembled transcript nucleotide length	Transcripts	Number of Exons
XLOC_000088	ENSBTAG00000038913	1:22552002-22552769	767	+	1:22552002-22552769	767	TCONS_00000371	1
XLOC_000310	ENSBTAG00000006872	1:80940147-80940854	707	+	1:80940147-80940854	707	TCONS_00001483	1
XLOC_000664	ENSBTAG00000046118	1:709515-710143	628	-	1:669770-734135	64365	TCONS_00003416,TCONS_00003417,TCONS_00003418,TCONS_00003419,TCONS_00003420,TCONS_00003421,TCONS_00003422,TCONS_00003423,TCONS_00003424,TCONS_00003425,TCONS_00003426,TCONS_00003427,TCONS_00003428,TCONS_00003429	3
XLOC_000789	ENSBTAG00000000609	1:54654216-54654795	579	-	1:54649544-54654834	5290	TCONS_00004064,TCONS_00004065,TCONS_00004066,TCONS_00004067	2
XLOC_000807	ENSBTAG00000000242	1:58243449-58244153	704	-	1:58243449-58244153	704	TCONS_00004142,TCONS_00004143	1
XLOC_000885	ENSBTAG00000038422	1:71900075-71900602	527	-	1:71900075-71900602	527	TCONS_00004663	1
XLOC_000905	ENSBTAG00000006813	1:77092288-77092759	471	-	1:77092288-77092759	471	TCONS_00004778	1
XLOC_000955	ENSBTAG00000032217	1:84324177-84325181	1004	-	1:84324177-84325181	1004	TCONS_00005133	1
XLOC_001048	ENSBTAG00000033740	1:116197011-116197376	365	-	1:116197011-116197376	365	TCONS_00005537	1
XLOC_003900	ENSBTAG00000035005	10:4842899-4843791	892	+	10:4842899-4843791	892	TCONS_00009288	1
XLOC_004026	ENSBTAG00000047064	10:22018182-22018744	562	+	10:22018182-22018744	562	TCONS_00010091	1
XLOC_004303	ENSBTAG00000024206	10:68011047-68011987	940	+	10:68011047-68011987	940	TCONS_00011570	3
XLOC_004350	ENSBTAG00000007807	10:76992202-76994112	1910	+	10:76992081-76996921	4840	TCONS_00011955	2
XLOC_004372	ENSBTAG00000017477	10:81017716-81018344	628	+	10:81017716-81018344	628	TCONS_00012113	1
XLOC_004465	ENSBTAG00000002900	10:99351222-99352544	1322	+	10:99351222-99352544	1322	TCONS_00012715	1
XLOC_004764	ENSBTAG00000003769	10:26332080-26333873	1793	-	10:26332080-26333873	1793	TCONS_00013990	1
XLOC_004907	ENSBTAG00000046184	10:43935668-43936221	553	-	10:43935668-43936221	553	TCONS_00014675	1
XLOC_005084	ENSBTAG00000038667	10:77878595-77879947	1352	-	10:77878595-77879947	1352	TCONS_00015438	4
XLOC_005208	ENSBTAG00000007516	10:104175768-104176772	1004	-	10:104175768-104176772	1004	TCONS_00016154	1
XLOC_007157	ENSBTAG00000047659	11:2390344-2390799	455	+	11:2390344-2390799	455	TCONS_00018233	1
XLOC_007358	ENSBTAG00000046259	11:38297998-38298497	499	+	11:38297998-38298497	499	TCONS_00019290	1
XLOC_007445	ENSBTAG00000023318	11:61716757-61717260	503	+	11:61716757-61717260	503	TCONS_00019684,TCONS_00019685	1
XLOC_007499	ENSBTAG00000046049	11:72059857-72060691	834	+	11:72058328-72062340	4012	TCONS_00019936,TCONS_00019937,TCONS_00019938,TCONS_00019939	2
XLOC_007530	ENSBTAG00000025335	11:73529506-73529964	458	+	11:73529506-73530742	1236	TCONS_00020069,TCONS_00020070	2
XLOC_007590	ENSBTAG00000006236	11:87652491-87653062	571	+	11:87652491-87653062	571	TCONS_00020461,TCONS_00020462	1
XLOC_007622	ENSBTAG00000038822	11:93835432-93836470	1038	+	11:93830907-93840459	9552	TCONS_00020592,TCONS_00020593	2
XLOC_007900	ENSBTAG00000008035	11:11283273-11283761	488	-	11:11283273-11283761	488	TCONS_00022261	1
XLOC_007941	ENSBTAG00000026809	11:21030608-21031350	742	-	11:21030608-21031350	742	TCONS_00022541	1
XLOC_008037	ENSBTAG00000047637	11:46404611-46404925	314	-	11:46404611-46404925	314	TCONS_00023194	1
XLOC_008099	ENSBTAG00000039218	11:60268166-60268762	596	-	11:60268166-60268762	596	TCONS_00023498	2
XLOC_008128	ENSBTAG00000006497	11:68276294-68277306	1012	-	11:68275547-68277306	1759	TCONS_00023644,TCONS_00023645	1
XLOC_008211	ENSBTAG00000019284	11:84076854-84078206	1352	-	11:84076854-84078206	1352	TCONS_00024156	1
XLOC_008265	ENSBTAG00000030678	11:93927186-93927978	792	-	11:93927186-93927978	792	TCONS_00024379	1
XLOC_008379	ENSBTAG00000030281	11:104186563-104187141	578	-	11:104185811-104188790	2979	TCONS_00025231,TCONS_00025232	1
XLOC_010506	ENSBTAG00000045689	12:15274614-15276029	1415	+	12:15274614-15276029	1415	TCONS_00027814	1
XLOC_010512	ENSBTAG00000046444	12:16278016-16279006	990	+	12:16278016-16279006	990	TCONS_00027854	1
XLOC_010520	ENSBTAG00000024964	12:18061076-18062037	961	+	12:18061076-18062037	961	TCONS_00027889	1
XLOC_010571	ENSBTAG00000035493	12:25281101-25281531	430	+	12:25281101-25281531	430	TCONS_00028182	2
XLOC_010665	ENSBTAG00000021503	12:58979622-58980609	987	+	12:58979510-58980609	1099	TCONS_00028738,TCONS_00028739	2
XLOC_010748	ENSBTAG00000032038	12:87063882-87064331	449	+	12:87063882-87064331	449	TCONS_00029075,TCONS_00029076	1
XLOC_010921	ENSBTAG00000016116	12:33647815-33648405	590	-	12:33647815-33648405	590	TCONS_00030042	1
XLOC_010987	ENSBTAG00000047008	12:69574459-69575727	1268	-	12:69574459-69575727	1268	TCONS_00030419	1
XLOC_012493	ENSBTAG00000032609	13:10535554-10536828	1274	+	13:10535554-10536828	1274	TCONS_00032357,TCONS_00032358	1
XLOC_012645	ENSBTAG00000035572	13:43280032-43281472	1440	+	13:43280032-43281472	1440	TCONS_00033368	1
XLOC_012936	ENSBTAG00000037925	13:74347296-74347738	442	+	13:74347296-74347738	442	TCONS_00034860	1
XLOC_013047	ENSBTAG00000037516	13:16262484-16263567	1083	-	13:16262484-16263567	1083	TCONS_00035429,TCONS_00035430	2
XLOC_013081	ENSBTAG00000025968	13:23444708-23445437	729	-	13:23444708-23445437	729	TCONS_00035651	1
XLOC_013217	ENSBTAG00000020668	13:47904560-47905533	973	-	13:47904381-47918565	14184	TCONS_00036479,TCONS_00036480,TCONS_00036481	4
XLOC_013327	ENSBTAG00000027386	13:61234714-61235657	943	-	13:61231135-61236044	4909	TCONS_00037101,TCONS_00037102,TCONS_00037103	2
XLOC_013347	ENSBTAG00000014869	13:63550491-63551256	765	-	13:63550491-63551256	765	TCONS_00037202	3
XLOC_013430	ENSBTAG00000009818	13:74446434-74446924	490	-	13:74440209-74447456	7247	TCONS_00037595,TCONS_00037596,TCONS_00037597	3
XLOC_013452	ENSBTAG00000037709	13:75339811-75340081	270	-	13:75333553-75340081	6528	TCONS_00037634,TCONS_00037635,TCONS_00037636	1
XLOC_015302	ENSBTAG00000045727	14:2133425-2146844	13419	+	14:2129071-2152185	23114	TCONS_00039968,TCONS_00039969	3
XLOC_015399	ENSBTAG00000046307	14:20738814-20740407	1593	+	14:20738690-20741057	2367	TCONS_00040515,TCONS_00040516	1
XLOC_015572	ENSBTAG00000011290	14:68986919-68987671	752	+	14:68986919-68987671	752	TCONS_00041178	1
XLOC_015621	ENSBTAG00000046821	14:81018673-81019595	922	+	14:81018673-81019595	922	TCONS_00041411	1
XLOC_015761	ENSBTAG00000027760	14:21890883-21891976	1093	-	14:21890883-21891976	1093	TCONS_00042273	1
XLOC_015805	ENSBTAG00000021821	14:31840098-31840918	820	-	14:31840098-31840918	820	TCONS_00042486	1
XLOC_017544	ENSBTAG00000009511	15:13987258-13987770	512	+	15:13987258-13987770	512	TCONS_00044991	1
XLOC_017854	ENSBTAG00000040380	15:51667478-51669427	1949	+	15:51667478-51669427	1949	TCONS_00046342	1
XLOC_017968	ENSBTAG00000045822	15:74915626-74916613	987	+	15:74915626-74917533	1907	TCONS_00046951,TCONS_00046952	1
XLOC_018090	ENSBTAG00000038969	15:83347223-83347515	292	+	15:83346486-83363255	16769	TCONS_00047406,TCONS_00047407	1
XLOC_018288	ENSBTAG00000009359	15:38876122-38876667	545	-	15:38869503-38876667	7164	TCONS_00048387,TCONS_00048388	2
XLOC_018390	ENSBTAG00000006815	15:48250683-48251648	965	-	15:48250683-48251648	965	TCONS_00048722	1
XLOC_018514	ENSBTAG00000008557	15:57120901-57122291	1390	-	15:57120901-57122291	1390	TCONS_00049200,TCONS_00049201	1
XLOC_018704	ENSBTAG00000030845	15:83667092-83671187	4095	-	15:83667092-83671546	4454	TCONS_00049876,TCONS_00049877	2
XLOC_018722	ENSBTAG00000046088	15:84808301-84809334	1033	-	15:84808301-84809334	1033	TCONS_00049934	1
XLOC_020245	ENSBTAG00000047703	16:12657122-12657935	813	+	16:12657122-12657935	813	TCONS_00051811	4
XLOC_020314	ENSBTAG00000047437	16:33040839-33041352	513	+	16:33040839-33041352	513	TCONS_00052066	2
XLOC_020333	ENSBTAG00000024548	16:37865243-37865936	693	+	16:37838378-37866384	28006	TCONS_00052198,TCONS_00052199,TCONS_00052200	8
XLOC_020354	ENSBTAG00000009621	16:41507401-41508463	1062	+	16:41507401-41508463	1062	TCONS_00052374	1
XLOC_020472	ENSBTAG00000005722	16:52997830-52998556	726	+	16:52997830-52998556	726	TCONS_00053032	1
XLOC_020605	ENSBTAG00000004487	16:79921422-79921775	353	+	16:79918195-79959093	40898	TCONS_00053826,TCONS_00053827,TCONS_00053828,TCONS_00053829,TCONS_00053830,TCONS_00053831	4
XLOC_020673	ENSBTAG00000045783	16:5201143-5201319	176	-	16:5201143-5201319	176	TCONS_00054207	1
XLOC_020676	ENSBTAG00000047966	16:6155903-6156793	890	-	16:6155903-6156793	890	TCONS_00054224	1
XLOC_020680	ENSBTAG00000020953	16:9512153-9514110	1957	-	16:9512153-9514110	1957	TCONS_00054231	1
XLOC_020738	ENSBTAG00000047824	16:31136171-31137374	1203	-	16:31136171-31137374	1203	TCONS_00054529	1
XLOC_020934	ENSBTAG00000017691	16:57861756-57862145	389	-	16:57858776-57898508	39732	TCONS_00055740,TCONS_00055741,TCONS_00055742,TCONS_00055743	4
XLOC_020959	ENSBTAG00000027426	16:64843773-64844924	1151	-	16:64843026-64877904	34878	TCONS_00055819,TCONS_00055820,TCONS_00055821,TCONS_00055822,TCONS_00055823	4
XLOC_020985	ENSBTAG00000018211	16:67881455-67882024	569	-	16:67881149-67891262	10113	TCONS_00055958,TCONS_00055959,TCONS_00055960	3
XLOC_022666	ENSBTAG00000046902	17:24418842-24419954	1112	+	17:24418093-24428698	10605	TCONS_00058262,TCONS_00058263	1
XLOC_022686	ENSBTAG00000019840	17:35104575-35104944	369	+	17:35104575-35104944	369	TCONS_00058341	2
XLOC_023067	ENSBTAG00000021011	17:28834268-28835511	1243	-	17:28834268-28835511	1243	TCONS_00060576	1
XLOC_023072	ENSBTAG00000040242	17:30095169-30095748	579	-	17:30095169-30095748	579	TCONS_00060623	1
XLOC_023388	ENSBTAG00000047765	17:74676730-74677594	864	-	17:74662929-74707754	44825	TCONS_00062530,TCONS_00062531,TCONS_00062532,TCONS_00062533,TCONS_00062534,TCONS_00062535,TCONS_00062536,TCONS_00062537,TCONS_00062538,TCONS_00062539,TCONS_00062540,TCONS_00062541,TCONS_00062542	25
XLOC_024546	ENSBTAG00000031301	18:2827421-2828307	886	+	18:2827332-2828634	1302	TCONS_00063834,TCONS_00063835	1
XLOC_024638	ENSBTAG00000025283	18:14983396-14983970	574	+	18:14983396-14983970	574	TCONS_00064265	1
XLOC_024645	ENSBTAG00000004817	18:15498689-15499310	621	+	18:15498689-15499310	621	TCONS_00064297	1
XLOC_024946	ENSBTAG00000037966	18:50368468-50369398	930	+	18:50368468-50369398	930	TCONS_00066285	1
XLOC_025034	ENSBTAG00000023367	18:53954606-53955352	746	+	18:53954606-53955352	746	TCONS_00066760	1
XLOC_025090	ENSBTAG00000030544	18:56261437-56262086	649	+	18:56261437-56262086	649	TCONS_00067006	3
XLOC_025458	ENSBTAG00000032702	18:24012776-24013408	632	-	18:24012723-24016986	4263	TCONS_00069070,TCONS_00069071	1
XLOC_025504	ENSBTAG00000046879	18:34908886-34910089	1203	-	18:34903642-34918702	15060	TCONS_00069311,TCONS_00069312,TCONS_00069313,TCONS_00069314,TCONS_00069315,TCONS_00069316,TCONS_00069317,TCONS_00069318,TCONS_00069319	6
XLOC_025528	ENSBTAG00000009195	18:35751634-35752059	425	-	18:35751634-35752059	425	TCONS_00069515	1
XLOC_025571	ENSBTAG00000004994	18:43927222-43929798	2576	-	18:43927222-43929798	2576	TCONS_00069675	2
XLOC_025600	ENSBTAG00000045997	18:46468398-46469045	647	-	18:46466509-46470052	3543	TCONS_00069766	2
XLOC_025915	ENSBTAG00000012333	18:62389055-62389957	902	-	18:62388674-62392801	4127	TCONS_00071561,TCONS_00071562,TCONS_00071563,TCONS_00071564,TCONS_00071565,TCONS_00071567	3
XLOC_025976	ENSBTAG00000013020	18:65527580-65527912	332	-	18:65523072-65530112	7040	TCONS_00071875,TCONS_00071876	2
XLOC_027661	ENSBTAG00000047925	19:27388083-27388880	797	+	19:27388083-27388880	797	TCONS_00074658	2
XLOC_027711	ENSBTAG00000006397	19:29352214-29352959	745	+	19:29352214-29352959	745	TCONS_00074984	2
XLOC_027988	ENSBTAG00000007354	19:50009722-50010311	589	+	19:50009722-50010311	589	TCONS_00076457,TCONS_00076458	1
XLOC_027997	ENSBTAG00000017645	19:50609318-50609792	474	+	19:50607384-50611647	4263	TCONS_00076482,TCONS_00076483	1
XLOC_028002	ENSBTAG00000030230	19:50732354-50732953	599	+	19:50732354-50732953	599	TCONS_00076494	1
XLOC_028066	ENSBTAG00000039283	19:54102471-54103533	1062	+	19:54102471-54103533	1062	TCONS_00076849	1
XLOC_028178	ENSBTAG00000007443	19:5642998-5644194	1196	-	19:5642998-5644194	1196	TCONS_00077581	1
XLOC_028184	ENSBTAG00000035172	19:6547151-6549406	2255	-	19:6547151-6549406	2255	TCONS_00077616	2
XLOC_028250	ENSBTAG00000046974	19:12622717-12623538	821	-	19:12622717-12623538	821	TCONS_00077930	2
XLOC_028303	ENSBTAG00000025202	19:18462777-18463392	615	-	19:18462777-18463392	615	TCONS_00078240	2
XLOC_028487	ENSBTAG00000000386	19:28422865-28423634	769	-	19:28422865-28423634	769	TCONS_00079368	1
XLOC_028656	ENSBTAG00000018759	19:41259127-41259981	854	-	19:41258481-41259981	1500	TCONS_00080403	2
XLOC_028801	ENSBTAG00000025165	19:46947231-46949138	1907	-	19:46947231-46949138	1907	TCONS_00081057	3
XLOC_028905	ENSBTAG00000024914	19:54584763-54585281	518	-	19:54584763-54585281	518	TCONS_00081638	1
XLOC_030412	ENSBTAG00000047275	2:9684037-9685022	985	+	2:9684037-9685022	985	TCONS_00083857	3
XLOC_030525	ENSBTAG00000033143	2:43529729-43530624	895	+	2:43529729-43530624	895	TCONS_00084522	2
XLOC_030563	ENSBTAG00000021755	2:60615828-60616790	962	+	2:60615828-60616790	962	TCONS_00084708	1
XLOC_030777	ENSBTAG00000027962	2:112675322-112675995	673	+	2:112675322-112675995	673	TCONS_00085812,TCONS_00085813	2
XLOC_030788	ENSBTAG00000007127	2:116645761-116647392	1631	+	2:116645678-116647392	1714	TCONS_00085872,TCONS_00085873	1
XLOC_030798	ENSBTAG00000005584	2:119050744-119051409	665	+	2:119050744-119051409	665	TCONS_00085920	1
XLOC_030850	ENSBTAG00000040518	2:122343234-122344583	1349	+	2:122343234-122344583	1349	TCONS_00086193	1
XLOC_031031	ENSBTAG00000018275	2:5015011-5016211	1200	-	2:5015011-5016211	1200	TCONS_00087258	2
XLOC_031046	ENSBTAG00000046000	2:8844053-8844553	500	-	2:8844053-8844553	500	TCONS_00087355	1
XLOC_031094	ENSBTAG00000002009	2:20918860-20919297	437	-	2:20918860-20919297	437	TCONS_00087594	2
XLOC_031186	ENSBTAG00000047365	2:43575860-43577277	1417	-	2:43571625-43577277	5652	TCONS_00088055	3
XLOC_031245	ENSBTAG00000019464	2:72589720-72592009	2289	-	2:72589720-72592009	2289	TCONS_00088400	4
XLOC_031263	ENSBTAG00000009976	2:84413662-84414878	1216	-	2:84413662-84414878	1216	TCONS_00088524	2
XLOC_031303	ENSBTAG00000019994	2:91685397-91686142	745	-	2:91685397-91686142	745	TCONS_00088817	1
XLOC_031387	ENSBTAG00000013799	2:107981292-107982291	999	-	2:107981292-107982291	999	TCONS_00089271	1
XLOC_034234	ENSBTAG00000012876	20:17609460-17610173	713	+	20:17609460-17610173	713	TCONS_00093364	1
XLOC_034250	ENSBTAG00000046468	20:21814396-21815526	1130	+	20:21814298-21817080	2782	TCONS_00093423,TCONS_00093424	1
XLOC_034294	ENSBTAG00000033224	20:31696673-31697454	781	+	20:31696673-31697454	781	TCONS_00093628	1
XLOC_034423	ENSBTAG00000034824	20:2985749-2986486	737	-	20:2985749-2986486	737	TCONS_00094222	1
XLOC_034484	ENSBTAG00000033897	20:14459358-14459991	633	-	20:14459358-14459991	633	TCONS_00094655	1
XLOC_034596	ENSBTAG00000033565	20:55967804-55968473	669	-	20:55966886-56022304	55418	TCONS_00095155,TCONS_00095156,TCONS_00095157	2
XLOC_035894	ENSBTAG00000048158	21:7195111-7196130	1019	+	21:7195111-7196130	1019	TCONS_00096739	3
XLOC_035908	ENSBTAG00000048002	21:14484199-14484581	382	+	21:14484199-14484581	382	TCONS_00096799,TCONS_00096800	1
XLOC_036059	ENSBTAG00000011113	21:39655563-39657038	1475	+	21:39655550-39680631	25081	TCONS_00097556,TCONS_00097557,TCONS_00097558,TCONS_00097559,TCONS_00097560,TCONS_00097561,TCONS_00097562,TCONS_00097563,TCONS_00097564	5
XLOC_036083	ENSBTAG00000025764	21:45767368-45767989	621	+	21:45724721-45767989	43268	TCONS_00097657,TCONS_00097658,TCONS_00097659,TCONS_00097660	17
XLOC_036088	ENSBTAG00000027013	21:46199214-46200877	1663	+	21:46199214-46202942	3728	TCONS_00097684,TCONS_00097685	1
XLOC_036112	ENSBTAG00000007351	21:55198614-55199386	772	+	21:55198614-55199386	772	TCONS_00097797	2
XLOC_036385	ENSBTAG00000048156	21:19391574-19391762	188	-	21:19206250-19564996	358746	TCONS_00098953,TCONS_00098954,TCONS_00098955,TCONS_00098956,TCONS_00098957,TCONS_00098958,TCONS_00098960,TCONS_00098961,TCONS_00098962,TCONS_00098963,TCONS_00098964	18
XLOC_036696	ENSBTAG00000001213	21:71548491-71550674	2183	-	21:71548491-71550674	2183	TCONS_00100723	2
XLOC_038128	ENSBTAG00000046036	22:16535373-16536133	760	+	22:16535373-16536133	760	TCONS_00102735	2
XLOC_038188	ENSBTAG00000019048	22:36737621-36738157	536	+	22:36737621-36738157	536	TCONS_00103052	1
XLOC_038225	ENSBTAG00000032347	22:48146336-48146712	376	+	22:48146336-48146712	376	TCONS_00103348	1
XLOC_038251	ENSBTAG00000039664	22:49660685-49661474	789	+	22:49660685-49661474	789	TCONS_00103559	1
XLOC_038452	ENSBTAG00000047441	22:13679510-13681231	1721	-	22:13679510-13682167	2657	TCONS_00104761,TCONS_00104762	2
XLOC_039744	ENSBTAG00000046180	23:9781881-9782892	1011	+	23:9781841-9782892	1051	TCONS_00108033,TCONS_00108034	1
XLOC_039841	ENSBTAG00000046237	23:21839485-21840055	570	+	23:21839485-21840055	570	TCONS_00108665	1
XLOC_039908	ENSBTAG00000031913	23:27614103-27615194	1091	+	23:27607372-27615858	8486	TCONS_00109039,TCONS_00109040	1
XLOC_040042	ENSBTAG00000011671	23:31604877-31605513	636	+	23:31604122-31606730	2608	TCONS_00109384,TCONS_00109385	1
XLOC_040057	ENSBTAG00000008491	23:32385306-32386038	732	+	23:32385306-32386038	732	TCONS_00109432	1
XLOC_040252	ENSBTAG00000034879	23:10282783-10283741	958	-	23:10282783-10283741	958	TCONS_00110246	1
XLOC_040426	ENSBTAG00000001477	23:28298189-28298628	439	-	23:28298189-28298628	439	TCONS_00111165	1
XLOC_040460	ENSBTAG00000027279	23:29411406-29412041	635	-	23:29411406-29412041	635	TCONS_00111269	1
XLOC_040469	ENSBTAG00000035959	23:29961279-29962663	1384	-	23:29961279-29962663	1384	TCONS_00111290	1
XLOC_040501	ENSBTAG00000031746	23:31298384-31299443	1059	-	23:31298384-31299443	1059	TCONS_00111451	1
XLOC_040512	ENSBTAG00000031767	23:31517216-31517625	409	-	23:31516807-31519232	2425	TCONS_00111495,TCONS_00111496,TCONS_00111497	2
XLOC_040520	ENSBTAG00000007286	23:31645471-31645860	389	-	23:31639171-31646135	6964	TCONS_00111515,TCONS_00111516,TCONS_00111517	1
XLOC_040542	ENSBTAG00000038430	23:34219298-34219825	527	-	23:34219298-34219825	527	TCONS_00111593	1
XLOC_040622	ENSBTAG00000018309	23:49302303-49303199	896	-	23:49302303-49303199	896	TCONS_00111929	2
XLOC_042031	ENSBTAG00000045568	24:13077339-13078261	922	+	24:13077339-13078261	922	TCONS_00113603	1
XLOC_042136	ENSBTAG00000046928	24:43454302-43455153	851	+	24:43454302-43455153	851	TCONS_00114162	1
XLOC_042144	ENSBTAG00000046153	24:44291872-44292990	1118	+	24:44291872-44292990	1118	TCONS_00114257	1
XLOC_042271	ENSBTAG00000011094	24:18145197-18146402	1205	-	24:18145197-18146402	1205	TCONS_00114810,TCONS_00114811	1
XLOC_042336	ENSBTAG00000015149	24:36277659-36279084	1425	-	24:36277659-36279084	1425	TCONS_00115182	2
XLOC_043408	ENSBTAG00000033389	25:1167351-1168312	961	+	25:1167351-1168312	961	TCONS_00116926	1
XLOC_043481	ENSBTAG00000026400	25:3373125-3374097	972	+	25:3373125-3374097	972	TCONS_00117375	1
XLOC_044039	ENSBTAG00000032136	25:26099148-26099910	762	-	25:26098017-26099910	1893	TCONS_00120537,TCONS_00120538	1
XLOC_045186	ENSBTAG00000007883	26:11110265-11111041	776	+	26:11079418-11113969	34551	TCONS_00122817,TCONS_00122818,TCONS_00122819,TCONS_00122820,TCONS_00122821,TCONS_00122822,TCONS_00122823,TCONS_00122825,TCONS_00122826,TCONS_00122827,TCONS_00122828	5
XLOC_045190	ENSBTAG00000020790	26:11812676-11813475	799	+	26:11812676-11813475	799	TCONS_00122860	1
XLOC_045201	ENSBTAG00000046100	26:14093095-14093609	514	+	26:14093095-14093609	514	TCONS_00122944	1
XLOC_045257	ENSBTAG00000027715	26:21057820-21058839	1019	+	26:21057820-21058839	1019	TCONS_00123282,TCONS_00123283	1
XLOC_045335	ENSBTAG00000039292	26:31870225-31871586	1361	+	26:31864590-31887737	23147	TCONS_00123787,TCONS_00123788,TCONS_00123789,TCONS_00123790,TCONS_00123791,TCONS_00123792,TCONS_00123793,TCONS_00123794,TCONS_00123795,TCONS_00123796	3
XLOC_045361	ENSBTAG00000039671	26:37282719-37285100	2381	+	26:37282719-37285100	2381	TCONS_00123911,TCONS_00123912,TCONS_00123913	2
XLOC_045447	ENSBTAG00000039406	26:5717207-5718151	944	-	26:5717207-5718151	944	TCONS_00124423	1
XLOC_045497	ENSBTAG00000047823	26:16719280-16720929	1649	-	26:16683769-16919332	235563	TCONS_00124685,TCONS_00124686,TCONS_00124687,TCONS_00124688,TCONS_00124689,TCONS_00124690,TCONS_00124691,TCONS_00124692,TCONS_00124693,TCONS_00124694,TCONS_00124695,TCONS_00124696,TCONS_00124697,TCONS_00124698,TCONS_00124699,TCONS_00124700,TCONS_00124701,TCONS_00124702,TCONS_00124703,TCONS_00124704,TCONS_00124705,TCONS_00124706,TCONS_00124707,TCONS_00124708,TCONS_00124709,TCONS_00124710,TCONS_001…	34
XLOC_046982	ENSBTAG00000006046	27:15623109-15623317	208	-	27:15622420-15623468	1048	TCONS_00128221,TCONS_00128222	1
XLOC_047009	ENSBTAG00000047512	27:24633037-24633565	528	-	27:24632905-24633565	660	TCONS_00128387,TCONS_00128388	1
XLOC_047015	ENSBTAG00000017570	27:25555640-25556381	741	-	27:25555640-25556381	741	TCONS_00128400	1
XLOC_047031	ENSBTAG00000005639	27:30509113-30509874	761	-	27:30509113-30509899	786	TCONS_00128444,TCONS_00128445	1
XLOC_047084	ENSBTAG00000006677	27:41956646-41957517	871	-	27:41956637-42018580	61943	TCONS_00128694,TCONS_00128696	6
XLOC_047950	ENSBTAG00000023037	28:30766407-30766924	517	+	28:30766407-30766924	517	TCONS_00130219	1
XLOC_048003	ENSBTAG00000039154	28:42584644-42585670	1026	+	28:42584644-42588571	3927	TCONS_00130463,TCONS_00130464	1
XLOC_048046	ENSBTAG00000012132	28:3187636-3188295	659	-	28:3187636-3188295	659	TCONS_00130677	1
XLOC_048115	ENSBTAG00000035206	28:16655903-16656452	549	-	28:16655903-16656452	549	TCONS_00131098	1
XLOC_048132	ENSBTAG00000036111	28:21867759-21868711	952	-	28:21867759-21868711	952	TCONS_00131180	1
XLOC_048205	ENSBTAG00000004050	28:32381531-32382170	639	-	28:32381308-32382170	862	TCONS_00131611,TCONS_00131612	1
XLOC_048250	ENSBTAG00000037913	28:44925709-44927696	1987	-	28:44921657-44930341	8684	TCONS_00131843,TCONS_00131844,TCONS_00131845,TCONS_00131846	3
XLOC_049126	ENSBTAG00000046335	29:272264-273010	746	+	29:272264-273010	746	TCONS_00132760	1
XLOC_049257	ENSBTAG00000022372	29:28137005-28137881	876	+	29:28137005-28137881	876	TCONS_00133257	1
XLOC_049297	ENSBTAG00000045650	29:33618540-33618730	190	+	29:33618540-33618730	190	TCONS_00133493	1
XLOC_049311	ENSBTAG00000022460	29:37575178-37575612	434	+	29:37575178-37575612	434	TCONS_00133540	1
XLOC_049568	ENSBTAG00000046374	29:9175979-9176500	521	-	29:9161867-9178982	17115	TCONS_00134940,TCONS_00134941	1
XLOC_049590	ENSBTAG00000022137	29:18207629-18208408	779	-	29:18207629-18208408	779	TCONS_00135038	1
XLOC_049618	ENSBTAG00000039768	29:26717798-26720685	2887	-	29:26717798-26720685	2887	TCONS_00135173	5
XLOC_049668	ENSBTAG00000003760	29:30021531-30022049	518	-	29:30008654-30023257	14603	TCONS_00135330,TCONS_00135331,TCONS_00135332,TCONS_00135333,TCONS_00135334	2
XLOC_049672	ENSBTAG00000047210	29:31113681-31114595	914	-	29:31113681-31114595	914	TCONS_00135345	1
XLOC_049743	ENSBTAG00000031483	29:40214778-40215227	449	-	29:40214778-40215227	449	TCONS_00135541	1
XLOC_050979	ENSBTAG00000024407	3:19259499-19260488	989	+	3:19257348-19261264	3916	TCONS_00138530,TCONS_00138531	2
XLOC_051055	ENSBTAG00000045979	3:25922887-25923738	851	+	3:25922887-25923738	851	TCONS_00138917	1
XLOC_051148	ENSBTAG00000024280	3:43084878-43085405	527	+	3:43084878-43085405	527	TCONS_00139346,TCONS_00139347	1
XLOC_051315	ENSBTAG00000046871	3:86767074-86767697	623	+	3:86767074-86767697	623	TCONS_00140283	1
XLOC_051633	ENSBTAG00000001608	3:6938875-6939732	857	-	3:6938875-6939732	857	TCONS_00141903	1
XLOC_051687	ENSBTAG00000026848	3:11468021-11468512	491	-	3:11468008-11468676	668	TCONS_00142136,TCONS_00142137	2
XLOC_051769	ENSBTAG00000024487	3:16461061-16461606	545	-	3:16461061-16461606	545	TCONS_00142616	1
XLOC_051788	ENSBTAG00000047321	3:17814055-17814288	233	-	3:17813668-17816020	2352	TCONS_00142700,TCONS_00142701	2
XLOC_051857	ENSBTAG00000027263	3:21112094-21112565	471	-	3:21112094-21112565	471	TCONS_00143060	1
XLOC_051901	ENSBTAG00000046566	3:27428793-27430601	1808	-	3:27428793-27430601	1808	TCONS_00143285	2
XLOC_051911	ENSBTAG00000046438	3:28875280-28875606	326	-	3:28874021-28879342	5321	TCONS_00143309,TCONS_00143310	1
XLOC_051996	ENSBTAG00000015759	3:43137018-43137640	622	-	3:43137018-43137640	622	TCONS_00143804	1
XLOC_052066	ENSBTAG00000047579	3:58428134-58428880	746	-	3:58428134-58428880	746	TCONS_00144243	1
XLOC_052072	ENSBTAG00000040146	3:59327588-59328144	556	-	3:59325257-59328144	2887	TCONS_00144257,TCONS_00144258	1
XLOC_052122	ENSBTAG00000005099	3:73263144-73263914	770	-	3:73263144-73263914	770	TCONS_00144506	1
XLOC_052231	ENSBTAG00000046570	3:99695133-99696623	1490	-	3:99695133-99696623	1490	TCONS_00145080	2
XLOC_052347	ENSBTAG00000040414	3:111030118-111030977	859	-	3:111030118-111030977	859	TCONS_00145841	1
XLOC_054973	ENSBTAG00000045937	4:17767925-17769016	1091	+	4:17767925-17769016	1091	TCONS_00148999	1
XLOC_055013	ENSBTAG00000019276	4:33507617-33508901	1284	+	4:33507617-33508901	1284	TCONS_00149209	1
XLOC_055199	ENSBTAG00000027525	4:79255149-79256324	1175	+	4:79255149-79257185	2036	TCONS_00150148	2
XLOC_055214	ENSBTAG00000031464	4:84662808-84663581	773	+	4:84662808-84663581	773	TCONS_00150221	1
XLOC_055255	ENSBTAG00000047361	4:93662296-93662746	450	+	4:93662296-93663264	968	TCONS_00150357,TCONS_00150358	1
XLOC_055292	ENSBTAG00000031458	4:101019788-101021837	2049	+	4:101019788-101021837	2049	TCONS_00150563	2
XLOC_055426	ENSBTAG00000011240	4:113929347-113930227	880	+	4:113929347-113930227	880	TCONS_00151050	1
XLOC_055442	ENSBTAG00000047592	4:114825312-114825795	483	+	4:114825312-114825795	483	TCONS_00151133	2
XLOC_055613	ENSBTAG00000047286	4:46611814-46612625	811	-	4:46611814-46612625	811	TCONS_00152099	1
XLOC_055619	ENSBTAG00000000100	4:47306857-47307501	644	-	4:47306857-47307501	644	TCONS_00152149	1
XLOC_055658	ENSBTAG00000020620	4:58724265-58724900	635	-	4:58724265-58724900	635	TCONS_00152370	1
XLOC_055697	ENSBTAG00000047863	4:69458130-69458416	286	-	4:69458130-69458416	286	TCONS_00152565	1
XLOC_055763	ENSBTAG00000009823	4:87410391-87412230	1839	-	4:87410391-87412230	1839	TCONS_00152864	1
XLOC_055783	ENSBTAG00000048008	4:89234912-89235796	884	-	4:89229328-89235923	6595	TCONS_00152913	2
XLOC_055787	ENSBTAG00000007914	4:92315807-92316363	556	-	4:91470576-92328120	857544	TCONS_00152947,TCONS_00152948,TCONS_00152949,TCONS_00152950,TCONS_00152951,TCONS_00152952,TCONS_00152953,TCONS_00152954,TCONS_00152958	11
XLOC_055833	ENSBTAG00000015551	4:100280752-100281437	685	-	4:100280752-100281437	685	TCONS_00153192	1
XLOC_055847	ENSBTAG00000017766	4:103726165-103727095	930	-	4:103726015-103731557	5542	TCONS_00153267	4
XLOC_058091	ENSBTAG00000047354	5:32529439-32529956	517	+	5:32529439-32529956	517	TCONS_00156719	1
XLOC_058110	ENSBTAG00000045574	5:37326839-37328199	1360	+	5:37326839-37328199	1360	TCONS_00156855	1
XLOC_058297	ENSBTAG00000001858	5:70910366-70911285	919	+	5:70910366-70911285	919	TCONS_00157892	1
XLOC_058447	ENSBTAG00000038407	5:100719638-100720427	789	+	5:100719638-100720427	789	TCONS_00158713	1
XLOC_058457	ENSBTAG00000030404	5:101442523-101442823	300	+	5:101442523-101442823	300	TCONS_00158754	2
XLOC_058731	ENSBTAG00000033608	5:19459449-19461191	1742	-	5:19455891-19461444	5553	TCONS_00160365	2
XLOC_058868	ENSBTAG00000032150	5:35704691-35705161	470	-	5:35704691-35705161	470	TCONS_00161026	1
XLOC_058875	ENSBTAG00000001079	5:39642691-39643783	1092	-	5:39642691-39643783	1092	TCONS_00161079	1
XLOC_058906	ENSBTAG00000015395	5:45728876-45729747	871	-	5:45728876-45729747	871	TCONS_00161223	1
XLOC_059036	ENSBTAG00000025812	5:63238917-63239757	840	-	5:63238917-63239757	840	TCONS_00161778	1
XLOC_059225	ENSBTAG00000003197	5:102100648-102101142	494	-	5:102100648-102101142	494	TCONS_00162849,TCONS_00162850	1
XLOC_059250	ENSBTAG00000007024	5:104077163-104077952	789	-	5:104075870-104079420	3550	TCONS_00162998,TCONS_00162999	1
XLOC_059339	ENSBTAG00000047899	5:112286611-112287081	470	-	5:112286611-112287081	470	TCONS_00163479	2
XLOC_059378	ENSBTAG00000045575	5:114343283-114343741	458	-	5:114342657-114345667	3010	TCONS_00163628,TCONS_00163629	1
XLOC_061851	ENSBTAG00000045523	6:35008595-35010340	1745	+	6:35008595-35010469	1874	TCONS_00166782,TCONS_00166783	1
XLOC_061984	ENSBTAG00000032360	6:85640347-85641522	1175	+	6:85640347-85641522	1175	TCONS_00167571,TCONS_00167572	1
XLOC_062000	ENSBTAG00000007816	6:87555288-87556157	869	+	6:87555288-87556157	869	TCONS_00167625	1
XLOC_062018	ENSBTAG00000027534	6:90636202-90637197	995	+	6:90636202-90637197	995	TCONS_00167695	1
XLOC_062034	ENSBTAG00000007692	6:92487186-92487991	805	+	6:92487186-92487991	805	TCONS_00167746,TCONS_00167747	1
XLOC_062171	ENSBTAG00000032764	6:323371-323914	543	-	6:323371-323914	543	TCONS_00168460	1
XLOC_062255	ENSBTAG00000011299	6:12611740-12612251	511	-	6:12611740-12612251	511	TCONS_00168608	1
XLOC_062314	ENSBTAG00000024578	6:27328572-27329745	1173	-	6:27328048-27333391	5343	TCONS_00168994,TCONS_00168995	2
XLOC_062391	ENSBTAG00000002550	6:62506125-62506524	399	-	6:62504955-62509059	4104	TCONS_00169462,TCONS_00169463	1
XLOC_062421	ENSBTAG00000004082	6:71053202-71053458	256	-	6:71030483-71053546	23063	TCONS_00169638,TCONS_00169639,TCONS_00169640	2
XLOC_062428	ENSBTAG00000022199	6:72503141-72504557	1416	-	6:72503141-72504572	1431	TCONS_00169652,TCONS_00169653	1
XLOC_062460	ENSBTAG00000035726	6:85900617-85901870	1253	-	6:85900617-85901870	1253	TCONS_00169824	1
XLOC_062531	ENSBTAG00000046700	6:99833916-99835304	1388	-	6:99833916-99835304	1388	TCONS_00170270	1
XLOC_062547	ENSBTAG00000047432	6:103930900-103931310	410	-	6:103930900-103931310	410	TCONS_00170396	1
XLOC_062566	ENSBTAG00000045994	6:107010342-107011306	964	-	6:107009625-107011306	1681	TCONS_00170457	2
XLOC_062595	ENSBTAG00000046933	6:109121769-109121950	181	-	6:109071937-109122414	50477	TCONS_00170705,TCONS_00170713	2
XLOC_064562	ENSBTAG00000007820	7:2568116-2568744	628	+	7:2568116-2568744	628	TCONS_00172978	1
XLOC_064914	ENSBTAG00000017821	7:28185889-28186394	505	+	7:28161063-28187274	26211	TCONS_00174815,TCONS_00174816,TCONS_00174817,TCONS_00174818,TCONS_00174819,TCONS_00174820,TCONS_00174821,TCONS_00174822,TCONS_00174823,TCONS_00174824,TCONS_00174825,TCONS_00174826,TCONS_00174827,TCONS_00174828,TCONS_00174829	6
XLOC_064968	ENSBTAG00000046066	7:41476354-41476823	469	+	7:41476354-41476823	469	TCONS_00175087	1
XLOC_065333	ENSBTAG00000006133	7:104576795-104577753	958	+	7:104576795-104577753	958	TCONS_00176730	2
XLOC_065685	ENSBTAG00000025445	7:22831359-22831913	554	-	7:22831359-22831913	554	TCONS_00178625	1
XLOC_065765	ENSBTAG00000010020	7:39875477-39876428	951	-	7:39875477-39876428	951	TCONS_00178993	1
XLOC_065854	ENSBTAG00000040334	7:45556210-45557580	1370	-	7:45555337-45562207	6870	TCONS_00179455	2
XLOC_065907	ENSBTAG00000004415	7:51683087-51684304	1217	-	7:51682936-51687926	4990	TCONS_00179740,TCONS_00179741	2
XLOC_065963	ENSBTAG00000019739	7:57828458-57829687	1229	-	7:57828458-57829687	1229	TCONS_00180019	2
XLOC_066079	ENSBTAG00000022762	7:89654004-89655145	1141	-	7:89654004-89655145	1141	TCONS_00180499	1
XLOC_066117	ENSBTAG00000025042	7:103822591-103823967	1376	-	7:103822591-103823967	1376	TCONS_00180758	2
XLOC_068199	ENSBTAG00000039525	8:22932014-22932600	586	+	8:22931635-22932600	965	TCONS_00183203,TCONS_00183204	1
XLOC_068211	ENSBTAG00000039675	8:23007455-23008041	586	+	8:23007455-23008041	586	TCONS_00183218	1
XLOC_068214	ENSBTAG00000034320	8:23035515-23036091	576	+	8:23035515-23036091	576	TCONS_00183221	1
XLOC_068255	ENSBTAG00000012916	8:31871390-31872132	742	+	8:31871390-31872132	742	TCONS_00183459	1
XLOC_068262	ENSBTAG00000005972	8:38400859-38401511	652	+	8:38389547-38429692	40145	TCONS_00183484,TCONS_00183485,TCONS_00183486,TCONS_00183487,TCONS_00183488,TCONS_00183489,TCONS_00183490,TCONS_00183491,TCONS_00183492,TCONS_00183493,TCONS_00183494,TCONS_00183495,TCONS_00183496,TCONS_00183497	6
XLOC_068369	ENSBTAG00000038411	8:62722030-62722587	557	+	8:62722030-62724021	1991	TCONS_00184130,TCONS_00184131	1
XLOC_068401	ENSBTAG00000012266	8:68323700-68325539	1839	+	8:68323700-68325539	1839	TCONS_00184295	1
XLOC_068462	ENSBTAG00000038779	8:78480270-78480894	624	+	8:78480270-78480894	624	TCONS_00184716,TCONS_00184717	1
XLOC_068463	ENSBTAG00000021135	8:78599030-78600903	1873	+	8:78586061-78604284	18223	TCONS_00184718,TCONS_00184719,TCONS_00184720,TCONS_00184721,TCONS_00184722,TCONS_00184723,TCONS_00184724,TCONS_00184725,TCONS_00184726,TCONS_00184727,TCONS_00184728	6
XLOC_068498	ENSBTAG00000006182	8:88081848-88083087	1239	+	8:88081848-88083087	1239	TCONS_00185010	1
XLOC_068651	ENSBTAG00000034560	8:11064112-11064777	665	-	8:11064112-11064777	665	TCONS_00185809	1
XLOC_068658	ENSBTAG00000018340	8:15978603-15979256	653	-	8:15978603-15979256	653	TCONS_00185824	1
XLOC_068685	ENSBTAG00000034294	8:22772986-22773572	586	-	8:22772986-22773572	586	TCONS_00185901	1
XLOC_068786	ENSBTAG00000022796	8:48953078-48954464	1386	-	8:48953078-48954464	1386	TCONS_00186410	1
XLOC_069065	ENSBTAG00000046079	8:97126436-97127407	971	-	8:97126436-97127407	971	TCONS_00187782	1
XLOC_069069	ENSBTAG00000046714	8:98271049-98271599	550	-	8:98271049-98271599	550	TCONS_00187786	1
XLOC_071061	ENSBTAG00000035855	9:7903535-7904947	1412	+	9:7903535-7904947	1412	TCONS_00190155	1
XLOC_071096	ENSBTAG00000034662	9:18473883-18475244	1361	+	9:18473883-18475244	1361	TCONS_00190336,TCONS_00190337	1
XLOC_071098	ENSBTAG00000047146	9:18971763-18972255	492	+	9:18971763-18972255	492	TCONS_00190342	2
XLOC_071136	ENSBTAG00000035379	9:30223948-30224832	884	+	9:30223948-30224832	884	TCONS_00190505	2
XLOC_071171	ENSBTAG00000007750	9:39819593-39820552	959	+	9:39819593-39820552	959	TCONS_00190760	1
XLOC_071204	ENSBTAG00000022647	9:46186209-46187168	959	+	9:46186209-46187168	959	TCONS_00190964	1
XLOC_071213	ENSBTAG00000046056	9:50574574-50577379	2805	+	9:50574574-50577379	2805	TCONS_00190987	3
XLOC_071296	ENSBTAG00000046429	9:71425710-71426680	970	+	9:71425710-71426680	970	TCONS_00191452	6
XLOC_071321	ENSBTAG00000046713	9:74338936-74339254	318	+	9:74338815-74340469	1654	TCONS_00191511,TCONS_00191512	1
XLOC_071398	ENSBTAG00000045898	9:96440862-96441347	485	+	9:96440862-96441347	485	TCONS_00191998	2
XLOC_071401	ENSBTAG00000046120	9:96791121-96791565	444	+	9:96791121-96791565	444	TCONS_00192027	1
XLOC_071417	ENSBTAG00000047069	9:99863456-99864100	644	+	9:99863456-99864100	644	TCONS_00192126	2
XLOC_071421	ENSBTAG00000016421	9:101442938-101443961	1023	+	9:101442938-101443961	1023	TCONS_00192154	1
XLOC_071523	ENSBTAG00000047282	9:29145021-29146253	1232	-	9:29145021-29146253	1232	TCONS_00192609	5
XLOC_071625	ENSBTAG00000047045	9:54749709-54750219	510	-	9:54749709-54754061	4352	TCONS_00192976,TCONS_00192977,TCONS_00192978	3
XLOC_071729	ENSBTAG00000037531	9:85002458-85003612	1154	-	9:85002458-85003612	1154	TCONS_00193581	3
XLOC_073768	ENSBTAG00000047098	X:4062426-4063594	1168	+	X:4061949-4064950	3001	TCONS_00196159,TCONS_00196160	1
XLOC_073856	ENSBTAG00000018098	X:24737905-24739261	1356	+	X:24737905-24739261	1356	TCONS_00196477	1
XLOC_073901	ENSBTAG00000047051	X:36171714-36172838	1124	+	X:36171714-36172916	1202	TCONS_00196698,TCONS_00196699	2
XLOC_073909	ENSBTAG00000022128	X:38597970-38599160	1190	+	X:38597593-38599160	1567	TCONS_00196712,TCONS_00196713	2
XLOC_073964	ENSBTAG00000046608	X:50551258-50552964	1706	+	X:50446147-50555272	109125	TCONS_00196939,TCONS_00196940,TCONS_00196941,TCONS_00196942,TCONS_00196943,TCONS_00196944,TCONS_00196945,TCONS_00196946,TCONS_00196947,TCONS_00196948,TCONS_00196949,TCONS_00196950,TCONS_00196951,TCONS_00196953,TCONS_00196954,TCONS_00196955,TCONS_00196956,TCONS_00196957,TCONS_00196958,TCONS_00196959,TCONS_00196960,TCONS_00196961,TCONS_00196962,TCONS_00196963,TCONS_00196964,TCONS_00196965,TCONS_001…	6
XLOC_074001	ENSBTAG00000046506	X:57676227-57676827	600	+	X:57676227-57676827	600	TCONS_00197124	2
XLOC_074036	ENSBTAG00000020103	X:64976877-64977519	642	+	X:64976877-64977519	642	TCONS_00197264	2
XLOC_074103	ENSBTAG00000047153	X:84067697-84068405	708	+	X:84067697-84068405	708	TCONS_00197655	1
XLOC_074122	ENSBTAG00000021026	X:86605969-86606883	914	+	X:86601468-86610097	8629	TCONS_00197715,TCONS_00197716,TCONS_00197717,TCONS_00197718,TCONS_00197719	4
XLOC_074268	ENSBTAG00000040406	X:113801668-113803821	2153	+	X:113801668-113803821	2153	TCONS_00198444	1
XLOC_074282	ENSBTAG00000012835	X:118918339-118919263	924	+	X:118918339-118919263	924	TCONS_00198523	1
XLOC_074439	ENSBTAG00000022399	X:10114747-10116139	1392	-	X:10113727-10116139	2412	TCONS_00199057,TCONS_00199058	1
XLOC_074451	ENSBTAG00000026011	X:13673663-13674034	371	-	X:13671431-13676137	4706	TCONS_00199091,TCONS_00199092	1
XLOC_074521	ENSBTAG00000047089	X:23420854-23421141	287	-	X:23420854-23421141	287	TCONS_00199447	1
XLOC_074616	ENSBTAG00000001900	X:40582925-40585508	2583	-	X:40582059-40587588	5529	TCONS_00199871,TCONS_00199872	2
XLOC_074623	ENSBTAG00000033749	X:42130045-42131016	971	-	X:42128901-42131016	2115	TCONS_00199882,TCONS_00199883	1
XLOC_074705	ENSBTAG00000024326	X:61427738-61428592	854	-	X:61427738-61428592	854	TCONS_00200136	1
XLOC_074730	ENSBTAG00000016688	X:66722399-66723397	998	-	X:66722399-66723397	998	TCONS_00200228	1
XLOC_074768	ENSBTAG00000027803	X:79506820-79508013	1193	-	X:79506820-79508013	1193	TCONS_00200364	1
XLOC_074792	ENSBTAG00000033289	X:84305715-84306505	790	-	X:84305715-84306505	790	TCONS_00200456	1
XLOC_074803	ENSBTAG00000023277	X:84901862-84902344	482	-	X:84900049-84903227	3178	TCONS_00200627,TCONS_00200628	1
XLOC_074867	ENSBTAG00000013311	X:94378601-94380496	1895	-	X:94378159-94380748	2589	TCONS_00200939,TCONS_00200940	2
XLOC_074905	ENSBTAG00000046004	X:101428040-101428600	560	-	X:101428040-101428600	560	TCONS_00201194	1
XLOC_075067	ENSBTAG00000031020	X:141003992-141007093	3101	-	X:140995265-141020599	25334	TCONS_00201789,TCONS_00201790,TCONS_00201791,TCONS_00201792	5

## Sheet: Conserved_with_lncRNA
Transcript ID	Pseudogene	Pseudogene Loci	Strand pseudogene is on	Pseudogene Coding Direction	Cufflinks assembled transcript Loci	Cufflinks assembled transcript nucleotide length	Transcripts	Number of Exons	Conserved lncRNA	Species	Database
XLOC_001048	ENSBTAG00000033740	1:116197011-116197376	365	-	1:116197011-116197376	365	TCONS_00005537	1	(1) NONHSAT054996 (2) NONHSAT055002 (3) NONHSAT054996	Human	NONCODE v4
XLOC_001048	ENSBTAG00000033740	1:116197011-116197376	365	-	1:116197011-116197376	365	TCONS_00005537	1	(1) NONMMUT011330 (2) NONMMUT011330	Mouse	NONCODE v4
XLOC_000088	ENSBTAG00000038913	1:22552002-22552769	767	+	1:22552002-22552769	767	TCONS_00000371	1	(1) NONHSAT078266 (2) NONHSAT120488 (3) NONHSAT136573	Human	NONCODE v4
XLOC_000789	ENSBTAG00000000609	1:54654216-54654795	579	-	1:54649544-54654834	5290	TCONS_00004064,TCONS_00004065,TCONS_00004066,TCONS_00004067	2	(1) NONHSAT091397 (2) NONHSAT121732 (3) NONHSAT139160	Human	NONCODE v4
XLOC_000789	ENSBTAG00000000609	1:54654216-54654795	579	-	1:54649544-54654834	5290	TCONS_00004064,TCONS_00004065,TCONS_00004066,TCONS_00004067	2	(1) NONMMUT040103 (2) NONMMUT005882 (3) NONMMUT040103	Mouse	NONCODE v4
XLOC_000807	ENSBTAG00000000242	1:58243449-58244153	704	-	1:58243449-58244153	704	TCONS_00004142,TCONS_00004143	1	(1) ENST00000447111.1|ENSG00000231903.1	Human	GENCODE v7
XLOC_000807	ENSBTAG00000000242	1:58243449-58244153	704	-	1:58243449-58244153	704	TCONS_00004142,TCONS_00004143	1	(1) NONHSAT076436 (2) NONHSAT147136 (3) NONHSAT076437	Human	NONCODE v4
XLOC_000807	ENSBTAG00000000242	1:58243449-58244153	704	-	1:58243449-58244153	704	TCONS_00004142,TCONS_00004143	1	(1) NONMMUT016431 (2) NONMMUT016431	Mouse	NONCODE v4
XLOC_000885	ENSBTAG00000038422	1:71900075-71900602	527	-	1:71900075-71900602	527	TCONS_00004663	1	(1) NONHSAT120488 (2) NONHSAT078266 (3) NONHSAT136573	Human	NONCODE v4
XLOC_000885	ENSBTAG00000038422	1:71900075-71900602	527	-	1:71900075-71900602	527	TCONS_00004663	1	(1) NONMMUT074663 (2) NONMMUT074663	Mouse	NONCODE v4
XLOC_000905	ENSBTAG00000006813	1:77092288-77092759	471	-	1:77092288-77092759	471	TCONS_00004778	1	(1) ENST00000399247.2|ENSG00000214922.5 (2) ENST00000418963.1|ENSG00000223522.1 (3) ENST00000602890.1|ENSG00000269888.1	Human	GENCODE v7
XLOC_000905	ENSBTAG00000006813	1:77092288-77092759	471	-	1:77092288-77092759	471	TCONS_00004778	1	(1) NONHSAT055111 (2) NONHSAT130144 (3) NONHSAT061501	Human	NONCODE v4
XLOC_000905	ENSBTAG00000006813	1:77092288-77092759	471	-	1:77092288-77092759	471	TCONS_00004778	1	(1) NONMMUT066124 (2) NONMMUT066123 (3) NONMMUT071963	Mouse	NONCODE v4
XLOC_000310	ENSBTAG00000006872	1:80940147-80940854	707	+	1:80940147-80940854	707	TCONS_00001483	1	(1) NONHSAT120159 (2) NONHSAT120159	Human	NONCODE v4
XLOC_000955	ENSBTAG00000032217	1:84324177-84325181	1004	-	1:84324177-84325181	1004	TCONS_00005133	1	(1) NONHSAT027256 (2) NONHSAT027256	Human	NONCODE v4
XLOC_005208	ENSBTAG00000007516	10:104175768-104176772	1004	-	10:104175768-104176772	1004	TCONS_00016154	1	(1) NONHSAT104911 (2) NONHSAT104911	Human	NONCODE v4
XLOC_004026	ENSBTAG00000047064	10:22018182-22018744	562	+	10:22018182-22018744	562	TCONS_00010091	1	(1) ENSMUST00000072769.6|ENSMUSG00000057359.6	Mouse	GENCODE v7
XLOC_004026	ENSBTAG00000047064	10:22018182-22018744	562	+	10:22018182-22018744	562	TCONS_00010091	1	(1) NONHSAT047228 (2) NONHSAT047368 (3) NONHSAT074241	Human	NONCODE v4
XLOC_004026	ENSBTAG00000047064	10:22018182-22018744	562	+	10:22018182-22018744	562	TCONS_00010091	1	(1) NONMMUT034022 (2) NONMMUT048459 (3) NONMMUT034023	Mouse	NONCODE v4
XLOC_004907	ENSBTAG00000046184	10:43935668-43936221	553	-	10:43935668-43936221	553	TCONS_00014675	1	(1) ENST00000605984.1|ENSG00000272430.1	Human	GENCODE v7
XLOC_004907	ENSBTAG00000046184	10:43935668-43936221	553	-	10:43935668-43936221	553	TCONS_00014675	1	(1) NONHSAT013138 (2) NONHSAT124231 (3) NONHSAT124232	Human	NONCODE v4
XLOC_004303	ENSBTAG00000024206	10:68011047-68011987	940	+	10:68011047-68011987	940	TCONS_00011570	3	(1) ENST00000531661.1|ENSG00000254473.1 (2) ENST00000596747.1|ENSG00000226674.4 (3) ENST00000597173.1|ENSG00000226674.4	Human	GENCODE v7
XLOC_004303	ENSBTAG00000024206	10:68011047-68011987	940	+	10:68011047-68011987	940	TCONS_00011570	3	(1) NONHSAT088374 (2) NONHSAT088373 (3) NONHSAT088371	Human	NONCODE v4
XLOC_004350	ENSBTAG00000007807	10:76992202-76994112	1910	+	10:76992081-76996921	4840	TCONS_00011955	2	(1) ENSMUST00000151136.1|ENSMUSG00000073415.4	Mouse	GENCODE v7
XLOC_004350	ENSBTAG00000007807	10:76992202-76994112	1910	+	10:76992081-76996921	4840	TCONS_00011955	2	(1) NONMMUT029382 (2) NONMMUT029383 (3) NONMMUT029382	Mouse	NONCODE v4
XLOC_005084	ENSBTAG00000038667	10:77878595-77879947	1352	-	10:77878595-77879947	1352	TCONS_00015438	4	(1) NONHSAT007856 (2) NONHSAT071348 (3) NONHSAT007856	Human	NONCODE v4
XLOC_004465	ENSBTAG00000002900	10:99351222-99352544	1322	+	10:99351222-99352544	1322	TCONS_00012715	1	(1) NONHSAT069129 (2) NONHSAT069129	Human	NONCODE v4
XLOC_008379	ENSBTAG00000030281	11:104186563-104187141	578	-	11:104185811-104188790	2979	TCONS_00025231,TCONS_00025232	1	(1) NONHSAT064119 (2) NONHSAT036368 (3) NONHSAT054466	Human	NONCODE v4
XLOC_008379	ENSBTAG00000030281	11:104186563-104187141	578	-	11:104185811-104188790	2979	TCONS_00025231,TCONS_00025232	1	(1) NONMMUT029554 (2) NONMMUT029554	Mouse	NONCODE v4
XLOC_007941	ENSBTAG00000026809	11:21030608-21031350	742	-	11:21030608-21031350	742	TCONS_00022541	1	(1) NONHSAT122736 (2) NONHSAT034389 (3) NONHSAT070170	Human	NONCODE v4
XLOC_007941	ENSBTAG00000026809	11:21030608-21031350	742	-	11:21030608-21031350	742	TCONS_00022541	1	(1) NONMMUT000225 (2) NONMMUT000225	Mouse	NONCODE v4
XLOC_007157	ENSBTAG00000047659	11:2390344-2390799	455	+	11:2390344-2390799	455	TCONS_00018233	1	(1) ENSMUST00000181811.1|ENSMUSG00000097347.1	Mouse	GENCODE v7
XLOC_007157	ENSBTAG00000047659	11:2390344-2390799	455	+	11:2390344-2390799	455	TCONS_00018233	1	(1) NONHSAT097860 (2) NONHSAT108261 (3) NONHSAT103323	Human	NONCODE v4
XLOC_007157	ENSBTAG00000047659	11:2390344-2390799	455	+	11:2390344-2390799	455	TCONS_00018233	1	(1) NONMMUT019453 (2) NONMMUT063616 (3) NONMMUT048843	Mouse	NONCODE v4
XLOC_007358	ENSBTAG00000046259	11:38297998-38298497	499	+	11:38297998-38298497	499	TCONS_00019290	1	(1) NONHSAT008910 (2) NONHSAT008909 (3) NONHSAT130164	Human	NONCODE v4
XLOC_007358	ENSBTAG00000046259	11:38297998-38298497	499	+	11:38297998-38298497	499	TCONS_00019290	1	(1) NONMMUT039956 (2) NONMMUT027279 (3) NONMMUT039956	Mouse	NONCODE v4
XLOC_008037	ENSBTAG00000047637	11:46404611-46404925	314	-	11:46404611-46404925	314	TCONS_00023194	1	(1) NONHSAT123643 (2) NONHSAT037526 (3) NONHSAT123643	Human	NONCODE v4
XLOC_008099	ENSBTAG00000039218	11:60268166-60268762	596	-	11:60268166-60268762	596	TCONS_00023498	2	(1) NONHSAT096441 (2) NONHSAT123627 (3) NONHSAT091003	Human	NONCODE v4
XLOC_008099	ENSBTAG00000039218	11:60268166-60268762	596	-	11:60268166-60268762	596	TCONS_00023498	2	(1) NONMMUT015037 (2) NONMMUT015037	Mouse	NONCODE v4
XLOC_007445	ENSBTAG00000023318	11:61716757-61717260	503	+	11:61716757-61717260	503	TCONS_00019684,TCONS_00019685	1	(1) NONHSAT120317 (2) NONHSAT120316 (3) NONHSAT120317	Human	NONCODE v4
XLOC_007530	ENSBTAG00000025335	11:73529506-73529964	458	+	11:73529506-73530742	1236	TCONS_00020069,TCONS_00020070	2	(1) NONHSAT078924 (2) NONHSAT058850 (3) NONHSAT136621	Human	NONCODE v4
XLOC_007530	ENSBTAG00000025335	11:73529506-73529964	458	+	11:73529506-73530742	1236	TCONS_00020069,TCONS_00020070	2	(1) NONMMUT050735 (2) NONMMUT008490 (3) NONMMUT050735	Mouse	NONCODE v4
XLOC_008211	ENSBTAG00000019284	11:84076854-84078206	1352	-	11:84076854-84078206	1352	TCONS_00024156	1	(1) NONHSAT042371 (2) NONHSAT042371	Human	NONCODE v4
XLOC_008211	ENSBTAG00000019284	11:84076854-84078206	1352	-	11:84076854-84078206	1352	TCONS_00024156	1	(1) NONMMUT039629 (2) NONMMUT039629	Mouse	NONCODE v4
XLOC_007590	ENSBTAG00000006236	11:87652491-87653062	571	+	11:87652491-87653062	571	TCONS_00020461,TCONS_00020462	1	(1) NONHSAT053647 (2) NONHSAT069040 (3) NONHSAT129934	Human	NONCODE v4
XLOC_007590	ENSBTAG00000006236	11:87652491-87653062	571	+	11:87652491-87653062	571	TCONS_00020461,TCONS_00020462	1	(1) NONMMUT072847 (2) NONMMUT021103 (3) NONMMUT011996	Mouse	NONCODE v4
XLOC_007622	ENSBTAG00000038822	11:93835432-93836470	1038	+	11:93830907-93840459	9552	TCONS_00020592,TCONS_00020593	2	(1) NONHSAT021384 (2) NONHSAT021384	Human	NONCODE v4
XLOC_007622	ENSBTAG00000038822	11:93835432-93836470	1038	+	11:93830907-93840459	9552	TCONS_00020592,TCONS_00020593	2	(1) NONMMUT010646 (2) NONMMUT010645 (3) NONMMUT010644	Mouse	NONCODE v4
XLOC_008265	ENSBTAG00000030678	11:93927186-93927978	792	-	11:93927186-93927978	792	TCONS_00024379	1	(1) NONHSAT025414 (2) NONHSAT115645 (3) NONHSAT025414	Human	NONCODE v4
XLOC_010506	ENSBTAG00000045689	12:15274614-15276029	1415	+	12:15274614-15276029	1415	TCONS_00027814	1	(1) NONMMUT049292 (2) NONMMUT049292	Mouse	NONCODE v4
XLOC_010512	ENSBTAG00000046444	12:16278016-16279006	990	+	12:16278016-16279006	990	TCONS_00027854	1	(1) NONHSAT075085 (2) NONHSAT009166 (3) NONHSAT075085	Human	NONCODE v4
XLOC_010512	ENSBTAG00000046444	12:16278016-16279006	990	+	12:16278016-16279006	990	TCONS_00027854	1	(1) NONMMUT053285 (2) NONMMUT053285	Mouse	NONCODE v4
XLOC_010520	ENSBTAG00000024964	12:18061076-18062037	961	+	12:18061076-18062037	961	TCONS_00027889	1	(1) ENST00000573479.1|ENSG00000262477.1	Human	GENCODE v7
XLOC_010520	ENSBTAG00000024964	12:18061076-18062037	961	+	12:18061076-18062037	961	TCONS_00027889	1	(1) NONHSAT137902 (2) NONHSAT137903 (3) NONHSAT089127	Human	NONCODE v4
XLOC_010520	ENSBTAG00000024964	12:18061076-18062037	961	+	12:18061076-18062037	961	TCONS_00027889	1	(1) NONMMUT036133 (2) NONMMUT034235 (3) NONMMUT046331	Mouse	NONCODE v4
XLOC_010571	ENSBTAG00000035493	12:25281101-25281531	430	+	12:25281101-25281531	430	TCONS_00028182	2	(1) NONHSAT127762 (2) NONHSAT007423 (3) NONHSAT063785	Human	NONCODE v4
XLOC_010571	ENSBTAG00000035493	12:25281101-25281531	430	+	12:25281101-25281531	430	TCONS_00028182	2	(1) NONMMUT029122 (2) NONMMUT029122	Mouse	NONCODE v4
XLOC_010921	ENSBTAG00000016116	12:33647815-33648405	590	-	12:33647815-33648405	590	TCONS_00030042	1	(1) NONMMUT073375 (2) NONMMUT016235 (3) NONMMUT016234	Mouse	NONCODE v4
XLOC_010665	ENSBTAG00000021503	12:58979622-58980609	987	+	12:58979510-58980609	1099	TCONS_00028738,TCONS_00028739	2	(1) NONHSAT139296 (2) NONHSAT029557 (3) NONHSAT029554	Human	NONCODE v4
XLOC_010987	ENSBTAG00000047008	12:69574459-69575727	1268	-	12:69574459-69575727	1268	TCONS_00030419	1	(1) NONHSAT040075 (2) NONHSAT099187 (3) NONHSAT040075	Human	NONCODE v4
XLOC_010748	ENSBTAG00000032038	12:87063882-87064331	449	+	12:87063882-87064331	449	TCONS_00029075,TCONS_00029076	1	(1) ENST00000558097.1|ENSG00000259347.1	Human	GENCODE v7
XLOC_010748	ENSBTAG00000032038	12:87063882-87064331	449	+	12:87063882-87064331	449	TCONS_00029075,TCONS_00029076	1	(1) NONHSAT000773 (2) NONHSAT001830 (3) NONHSAT102230	Human	NONCODE v4
XLOC_010748	ENSBTAG00000032038	12:87063882-87064331	449	+	12:87063882-87064331	449	TCONS_00029075,TCONS_00029076	1	(1) NONMMUT068343 (2) NONMMUT049962 (3) NONMMUT049961	Mouse	NONCODE v4
XLOC_012493	ENSBTAG00000032609	13:10535554-10536828	1274	+	13:10535554-10536828	1274	TCONS_00032357,TCONS_00032358	1	(1) NONHSAT124751 (2) NONHSAT123876 (3) NONHSAT131105	Human	NONCODE v4
XLOC_012493	ENSBTAG00000032609	13:10535554-10536828	1274	+	13:10535554-10536828	1274	TCONS_00032357,TCONS_00032358	1	(1) NONMMUT052862 (2) NONMMUT052862	Mouse	NONCODE v4
XLOC_013047	ENSBTAG00000037516	13:16262484-16263567	1083	-	13:16262484-16263567	1083	TCONS_00035429,TCONS_00035430	2	(1) ENSMUST00000181765.1|ENSMUSG00000096948.1	Mouse	GENCODE v7
XLOC_013047	ENSBTAG00000037516	13:16262484-16263567	1083	-	13:16262484-16263567	1083	TCONS_00035429,TCONS_00035430	2	(1) ENST00000577781.1|ENSG00000263826.1	Human	GENCODE v7
XLOC_013047	ENSBTAG00000037516	13:16262484-16263567	1083	-	13:16262484-16263567	1083	TCONS_00035429,TCONS_00035430	2	(1) NONHSAT058402 (2) NONHSAT013946 (3) NONHSAT021466	Human	NONCODE v4
XLOC_013047	ENSBTAG00000037516	13:16262484-16263567	1083	-	13:16262484-16263567	1083	TCONS_00035429,TCONS_00035430	2	(1) NONMMUT025959 (2) NONMMUT025962 (3) NONMMUT025956	Mouse	NONCODE v4
XLOC_013081	ENSBTAG00000025968	13:23444708-23445437	729	-	13:23444708-23445437	729	TCONS_00035651	1	(1) NONHSAT137636 (2) NONHSAT024196 (3) NONHSAT072829	Human	NONCODE v4
XLOC_013081	ENSBTAG00000025968	13:23444708-23445437	729	-	13:23444708-23445437	729	TCONS_00035651	1	(1) NONMMUT009869 (2) NONMMUT053567 (3) NONMMUT073058	Mouse	NONCODE v4
XLOC_012645	ENSBTAG00000035572	13:43280032-43281472	1440	+	13:43280032-43281472	1440	TCONS_00033368	1	(1) NONHSAT126607 (2) NONHSAT126606 (3) NONHSAT126607	Human	NONCODE v4
XLOC_013217	ENSBTAG00000020668	13:47904560-47905533	973	-	13:47904381-47918565	14184	TCONS_00036479,TCONS_00036480,TCONS_00036481	4	(1) NONHSAT003353 (2) NONHSAT003351 (3) NONHSAT003353	Human	NONCODE v4
XLOC_013327	ENSBTAG00000027386	13:61234714-61235657	943	-	13:61231135-61236044	4909	TCONS_00037101,TCONS_00037102,TCONS_00037103	2	(1) NONHSAT108042 (2) NONHSAT108042	Human	NONCODE v4
XLOC_013347	ENSBTAG00000014869	13:63550491-63551256	765	-	13:63550491-63551256	765	TCONS_00037202	3	(1) NONHSAT021731 (2) NONHSAT146483 (3) NONHSAT052030	Human	NONCODE v4
XLOC_012936	ENSBTAG00000037925	13:74347296-74347738	442	+	13:74347296-74347738	442	TCONS_00034860	1	(1) NONHSAT018205 (2) NONHSAT043911 (3) NONHSAT070338	Human	NONCODE v4
XLOC_013430	ENSBTAG00000009818	13:74446434-74446924	490	-	13:74440209-74447456	7247	TCONS_00037595,TCONS_00037596,TCONS_00037597	3	(1) NONHSAT108992 (2) NONHSAT047089 (3) NONHSAT036337	Human	NONCODE v4
XLOC_013430	ENSBTAG00000009818	13:74446434-74446924	490	-	13:74440209-74447456	7247	TCONS_00037595,TCONS_00037596,TCONS_00037597	3	(1) NONMMUT021070 (2) NONMMUT036748 (3) NONMMUT021070	Mouse	NONCODE v4
XLOC_015399	ENSBTAG00000046307	14:20738814-20740407	1593	+	14:20738690-20741057	2367	TCONS_00040515,TCONS_00040516	1	(1) ENST00000587312.1|ENSG00000267727.1	Human	GENCODE v7
XLOC_015399	ENSBTAG00000046307	14:20738814-20740407	1593	+	14:20738690-20741057	2367	TCONS_00040515,TCONS_00040516	1	(1) NONHSAT064244 (2) NONHSAT064244	Human	NONCODE v4
XLOC_015572	ENSBTAG00000011290	14:68986919-68987671	752	+	14:68986919-68987671	752	TCONS_00041178	1	(1) NONHSAT034387 (2) NONHSAT131851 (3) NONHSAT137318	Human	NONCODE v4
XLOC_015572	ENSBTAG00000011290	14:68986919-68987671	752	+	14:68986919-68987671	752	TCONS_00041178	1	(1) NONMMUT009358 (2) NONMMUT018808 (3) NONMMUT021030	Mouse	NONCODE v4
XLOC_015621	ENSBTAG00000046821	14:81018673-81019595	922	+	14:81018673-81019595	922	TCONS_00041411	1	(1) NONHSAT039535 (2) NONHSAT039530 (3) NONHSAT039532	Human	NONCODE v4
XLOC_015621	ENSBTAG00000046821	14:81018673-81019595	922	+	14:81018673-81019595	922	TCONS_00041411	1	(1) NONMMUT039703 (2) NONMMUT015546 (3) NONMMUT039703	Mouse	NONCODE v4
XLOC_018288	ENSBTAG00000009359	15:38876122-38876667	545	-	15:38869503-38876667	7164	TCONS_00048387,TCONS_00048388	2	(1) ENST00000511821.1|ENSG00000248223.1	Human	GENCODE v7
XLOC_018288	ENSBTAG00000009359	15:38876122-38876667	545	-	15:38869503-38876667	7164	TCONS_00048387,TCONS_00048388	2	(1) NONHSAT075851 (2) NONHSAT138916 (3) NONHSAT113088	Human	NONCODE v4
XLOC_018390	ENSBTAG00000006815	15:48250683-48251648	965	-	15:48250683-48251648	965	TCONS_00048722	1	(1) ENST00000573479.1|ENSG00000262477.1	Human	GENCODE v7
XLOC_018390	ENSBTAG00000006815	15:48250683-48251648	965	-	15:48250683-48251648	965	TCONS_00048722	1	(1) NONHSAT137903 (2) NONHSAT137902 (3) NONHSAT089127	Human	NONCODE v4
XLOC_018390	ENSBTAG00000006815	15:48250683-48251648	965	-	15:48250683-48251648	965	TCONS_00048722	1	(1) NONMMUT036133 (2) NONMMUT034235 (3) NONMMUT046331	Mouse	NONCODE v4
XLOC_017854	ENSBTAG00000040380	15:51667478-51669427	1949	+	15:51667478-51669427	1949	TCONS_00046342	1	(1) NONMMUT048685 (2) NONMMUT048685	Mouse	NONCODE v4
XLOC_018514	ENSBTAG00000008557	15:57120901-57122291	1390	-	15:57120901-57122291	1390	TCONS_00049200,TCONS_00049201	1	(1) ENST00000448389.1|ENSG00000235298.1	Human	GENCODE v7
XLOC_018514	ENSBTAG00000008557	15:57120901-57122291	1390	-	15:57120901-57122291	1390	TCONS_00049200,TCONS_00049201	1	(1) NONHSAT132763 (2) NONHSAT090751 (3) NONHSAT132762	Human	NONCODE v4
XLOC_018514	ENSBTAG00000008557	15:57120901-57122291	1390	-	15:57120901-57122291	1390	TCONS_00049200,TCONS_00049201	1	(1) NONMMUT062530 (2) NONMMUT017756 (3) NONMMUT062530	Mouse	NONCODE v4
XLOC_017968	ENSBTAG00000045822	15:74915626-74916613	987	+	15:74915626-74917533	1907	TCONS_00046951,TCONS_00046952	1	(1) ENSMUST00000148314.2|ENSMUSG00000087006.2	Mouse	GENCODE v7
XLOC_018722	ENSBTAG00000046088	15:84808301-84809334	1033	-	15:84808301-84809334	1033	TCONS_00049934	1	(1) NONHSAT130257 (2) NONHSAT099162 (3) NONHSAT130258	Human	NONCODE v4
XLOC_020245	ENSBTAG00000047703	16:12657122-12657935	813	+	16:12657122-12657935	813	TCONS_00051811	4	(1) NONHSAT084755 (2) NONHSAT084755	Human	NONCODE v4
XLOC_020738	ENSBTAG00000047824	16:31136171-31137374	1203	-	16:31136171-31137374	1203	TCONS_00054529	1	(1) NONHSAT100964 (2) NONHSAT036894 (3) NONHSAT036897	Human	NONCODE v4
XLOC_020333	ENSBTAG00000024548	16:37865243-37865936	693	+	16:37838378-37866384	28006	TCONS_00052198,TCONS_00052199,TCONS_00052200	8	(1) NONMMUT072353 (2) NONMMUT072353	Mouse	NONCODE v4
XLOC_020354	ENSBTAG00000009621	16:41507401-41508463	1062	+	16:41507401-41508463	1062	TCONS_00052374	1	(1) NONHSAT004134 (2) NONHSAT129229 (3) NONHSAT089857	Human	NONCODE v4
XLOC_020472	ENSBTAG00000005722	16:52997830-52998556	726	+	16:52997830-52998556	726	TCONS_00053032	1	(1) ENST00000429761.1|ENSG00000228925.1	Human	GENCODE v7
XLOC_020472	ENSBTAG00000005722	16:52997830-52998556	726	+	16:52997830-52998556	726	TCONS_00053032	1	(1) lnc-TTC7A-1:1 (2) lnc-TTC7A-1:1	Human	lncRNAdb
XLOC_020472	ENSBTAG00000005722	16:52997830-52998556	726	+	16:52997830-52998556	726	TCONS_00053032	1	(1) NONHSAT070534 (2) NONHSAT070534	Human	NONCODE v4
XLOC_020676	ENSBTAG00000047966	16:6155903-6156793	890	-	16:6155903-6156793	890	TCONS_00054224	1	(1) NONHSAT131059 (2) NONHSAT131060 (3) NONHSAT131059	Human	NONCODE v4
XLOC_020959	ENSBTAG00000027426	16:64843773-64844924	1151	-	16:64843026-64877904	34878	TCONS_00055819,TCONS_00055820,TCONS_00055821,TCONS_00055822,TCONS_00055823	4	(1) NONHSAT139296 (2) NONHSAT029557 (3) NONHSAT029558	Human	NONCODE v4
XLOC_020959	ENSBTAG00000027426	16:64843773-64844924	1151	-	16:64843026-64877904	34878	TCONS_00055819,TCONS_00055820,TCONS_00055821,TCONS_00055822,TCONS_00055823	4	(1) NONMMUT057313 (2) NONMMUT057313	Mouse	NONCODE v4
XLOC_020985	ENSBTAG00000018211	16:67881455-67882024	569	-	16:67881149-67891262	10113	TCONS_00055958,TCONS_00055959,TCONS_00055960	3	(1) NONHSAT113251 (2) NONHSAT013934 (3) NONHSAT060895	Human	NONCODE v4
XLOC_020985	ENSBTAG00000018211	16:67881455-67882024	569	-	16:67881149-67891262	10113	TCONS_00055958,TCONS_00055959,TCONS_00055960	3	(1) NONMMUT043448 (2) NONMMUT062621 (3) NONMMUT016691	Mouse	NONCODE v4
XLOC_020680	ENSBTAG00000020953	16:9512153-9514110	1957	-	16:9512153-9514110	1957	TCONS_00054231	1	(1) NONHSAT114185 (2) NONHSAT028903 (3) NONHSAT028902	Human	NONCODE v4
XLOC_020680	ENSBTAG00000020953	16:9512153-9514110	1957	-	16:9512153-9514110	1957	TCONS_00054231	1	(1) NONMMUT008085 (2) NONMMUT008084 (3) NONMMUT008085	Mouse	NONCODE v4
XLOC_023067	ENSBTAG00000021011	17:28834268-28835511	1243	-	17:28834268-28835511	1243	TCONS_00060576	1	(1) NONHSAT137382 (2) NONHSAT035698 (3) NONHSAT073849	Human	NONCODE v4
XLOC_023067	ENSBTAG00000021011	17:28834268-28835511	1243	-	17:28834268-28835511	1243	TCONS_00060576	1	(1) NONMMUT067540 (2) NONMMUT073018 (3) NONMMUT067540	Mouse	NONCODE v4
XLOC_023072	ENSBTAG00000040242	17:30095169-30095748	579	-	17:30095169-30095748	579	TCONS_00060623	1	(1) ENST00000511821.1|ENSG00000248223.1	Human	GENCODE v7
XLOC_023072	ENSBTAG00000040242	17:30095169-30095748	579	-	17:30095169-30095748	579	TCONS_00060623	1	(1) NONHSAT075851 (2) NONHSAT113088 (3) NONHSAT138916	Human	NONCODE v4
XLOC_022686	ENSBTAG00000019840	17:35104575-35104944	369	+	17:35104575-35104944	369	TCONS_00058341	2	(1) ENST00000531661.1|ENSG00000254473.1	Human	GENCODE v7
XLOC_022686	ENSBTAG00000019840	17:35104575-35104944	369	+	17:35104575-35104944	369	TCONS_00058341	2	(1) NONHSAT032497 (2) NONHSAT032497	Human	NONCODE v4
XLOC_024638	ENSBTAG00000025283	18:14983396-14983970	574	+	18:14983396-14983970	574	TCONS_00064265	1	(1) NONHSAT062982 (2) NONHSAT062982	Human	NONCODE v4
XLOC_024645	ENSBTAG00000004817	18:15498689-15499310	621	+	18:15498689-15499310	621	TCONS_00064297	1	(1) NONHSAT113251 (2) NONHSAT013934 (3) NONHSAT059637	Human	NONCODE v4
XLOC_024645	ENSBTAG00000004817	18:15498689-15499310	621	+	18:15498689-15499310	621	TCONS_00064297	1	(1) NONMMUT016691 (2) NONMMUT070047 (3) NONMMUT043448	Mouse	NONCODE v4
XLOC_025458	ENSBTAG00000032702	18:24012776-24013408	632	-	18:24012723-24016986	4263	TCONS_00069070,TCONS_00069071	1	(1) NONHSAT144545 (2) NONHSAT144542 (3) NONHSAT144545	Human	NONCODE v4
XLOC_025528	ENSBTAG00000009195	18:35751634-35752059	425	-	18:35751634-35752059	425	TCONS_00069515	1	(1) ENST00000486913.3|ENSG00000241956.5	Human	GENCODE v7
XLOC_025528	ENSBTAG00000009195	18:35751634-35752059	425	-	18:35751634-35752059	425	TCONS_00069515	1	(1) NONHSAT104931 (2) NONHSAT104931	Human	NONCODE v4
XLOC_025571	ENSBTAG00000004994	18:43927222-43929798	2576	-	18:43927222-43929798	2576	TCONS_00069675	2	(1) ENST00000587312.1|ENSG00000267727.1 (2) ENST00000589932.1|ENSG00000267580.1 (3) ENST00000587312.1|ENSG00000267727.1	Human	GENCODE v7
XLOC_025571	ENSBTAG00000004994	18:43927222-43929798	2576	-	18:43927222-43929798	2576	TCONS_00069675	2	(1) NONHSAT064244 (2) NONHSAT064243 (3) NONHSAT064244	Human	NONCODE v4
XLOC_025571	ENSBTAG00000004994	18:43927222-43929798	2576	-	18:43927222-43929798	2576	TCONS_00069675	2	(1) NONMMUT041298 (2) NONMMUT041298	Mouse	NONCODE v4
XLOC_025600	ENSBTAG00000045997	18:46468398-46469045	647	-	18:46466509-46470052	3543	TCONS_00069766	2	(1) NONHSAT023700 (2) NONHSAT023700	Human	NONCODE v4
XLOC_024946	ENSBTAG00000037966	18:50368468-50369398	930	+	18:50368468-50369398	930	TCONS_00066285	1	(1) NONHSAT141970 (2) NONHSAT125891 (3) NONHSAT125889	Human	NONCODE v4
XLOC_024946	ENSBTAG00000037966	18:50368468-50369398	930	+	18:50368468-50369398	930	TCONS_00066285	1	(1) NONMMUT065152 (2) NONMMUT065152	Mouse	NONCODE v4
XLOC_025034	ENSBTAG00000023367	18:53954606-53955352	746	+	18:53954606-53955352	746	TCONS_00066760	1	(1) NONHSAT031033 (2) NONHSAT039526 (3) NONHSAT031033	Human	NONCODE v4
XLOC_025090	ENSBTAG00000030544	18:56261437-56262086	649	+	18:56261437-56262086	649	TCONS_00067006	3	(1) NONHSAT099298 (2) NONHSAT032335 (3) NONHSAT099298	Human	NONCODE v4
XLOC_025090	ENSBTAG00000030544	18:56261437-56262086	649	+	18:56261437-56262086	649	TCONS_00067006	3	(1) NONMMUT037064 (2) NONMMUT054629 (3) NONMMUT037064	Mouse	NONCODE v4
XLOC_025976	ENSBTAG00000013020	18:65527580-65527912	332	-	18:65523072-65530112	7040	TCONS_00071875,TCONS_00071876	2	(1) NONHSAT046949 (2) NONHSAT147365 (3) NONHSAT104634	Human	NONCODE v4
XLOC_025976	ENSBTAG00000013020	18:65527580-65527912	332	-	18:65523072-65530112	7040	TCONS_00071875,TCONS_00071876	2	(1) NONMMUT046611 (2) NONMMUT038431 (3) NONMMUT046611	Mouse	NONCODE v4
XLOC_028250	ENSBTAG00000046974	19:12622717-12623538	821	-	19:12622717-12623538	821	TCONS_00077930	2	(1) NONHSAT006516 (2) NONHSAT090469 (3) NONHSAT006516	Human	NONCODE v4
XLOC_028487	ENSBTAG00000000386	19:28422865-28423634	769	-	19:28422865-28423634	769	TCONS_00079368	1	(1) NONHSAT092281 (2) NONHSAT001951 (3) NONHSAT036380	Human	NONCODE v4
XLOC_028487	ENSBTAG00000000386	19:28422865-28423634	769	-	19:28422865-28423634	769	TCONS_00079368	1	(1) NONMMUT049870 (2) NONMMUT049870	Mouse	NONCODE v4
XLOC_027711	ENSBTAG00000006397	19:29352214-29352959	745	+	19:29352214-29352959	745	TCONS_00074984	2	(1) NONHSAT122736 (2) NONHSAT034389 (3) NONHSAT070170	Human	NONCODE v4
XLOC_027711	ENSBTAG00000006397	19:29352214-29352959	745	+	19:29352214-29352959	745	TCONS_00074984	2	(1) NONMMUT009064 (2) NONMMUT000225 (3) NONMMUT009064	Mouse	NONCODE v4
XLOC_028656	ENSBTAG00000018759	19:41259127-41259981	854	-	19:41258481-41259981	1500	TCONS_00080403	2	(1) NONHSAT053543 (2) NONHSAT053543	Human	NONCODE v4
XLOC_028801	ENSBTAG00000025165	19:46947231-46949138	1907	-	19:46947231-46949138	1907	TCONS_00081057	3	(1) NONMMUT010841 (2) NONMMUT010841	Mouse	NONCODE v4
XLOC_027988	ENSBTAG00000007354	19:50009722-50010311	589	+	19:50009722-50010311	589	TCONS_00076457,TCONS_00076458	1	(1) NONHSAT001041 (2) NONHSAT120733 (3) NONHSAT139838	Human	NONCODE v4
XLOC_027997	ENSBTAG00000017645	19:50609318-50609792	474	+	19:50607384-50611647	4263	TCONS_00076482,TCONS_00076483	1	(1) NONHSAT114826 (2) NONHSAT114826	Human	NONCODE v4
XLOC_027997	ENSBTAG00000017645	19:50609318-50609792	474	+	19:50607384-50611647	4263	TCONS_00076482,TCONS_00076483	1	(1) NONMMUT051217 (2) NONMMUT051217	Mouse	NONCODE v4
XLOC_028905	ENSBTAG00000024914	19:54584763-54585281	518	-	19:54584763-54585281	518	TCONS_00081638	1	(1) NONHSAT139160 (2) NONHSAT139159 (3) NONHSAT081747	Human	NONCODE v4
XLOC_028184	ENSBTAG00000035172	19:6547151-6549406	2255	-	19:6547151-6549406	2255	TCONS_00077616	2	(1) NONHSAT027799 (2) NONHSAT010512 (3) NONHSAT018423	Human	NONCODE v4
XLOC_031387	ENSBTAG00000013799	2:107981292-107982291	999	-	2:107981292-107982291	999	TCONS_00089271	1	(1) ENSMUST00000182891.1|ENSMUSG00000098001.1	Mouse	GENCODE v7
XLOC_031387	ENSBTAG00000013799	2:107981292-107982291	999	-	2:107981292-107982291	999	TCONS_00089271	1	(1) NONHSAT015633 (2) NONHSAT061180 (3) NONHSAT095624	Human	NONCODE v4
XLOC_031387	ENSBTAG00000013799	2:107981292-107982291	999	-	2:107981292-107982291	999	TCONS_00089271	1	(1) NONMMUT059953 (2) NONMMUT008357 (3) NONMMUT048284	Mouse	NONCODE v4
XLOC_030777	ENSBTAG00000027962	2:112675322-112675995	673	+	2:112675322-112675995	673	TCONS_00085812,TCONS_00085813	2	(1) NONHSAT007156 (2) NONHSAT018235 (3) NONHSAT015645	Human	NONCODE v4
XLOC_030798	ENSBTAG00000005584	2:119050744-119051409	665	+	2:119050744-119051409	665	TCONS_00085920	1	(1) ENST00000560650.1|ENSG00000259462.1	Human	GENCODE v7
XLOC_030798	ENSBTAG00000005584	2:119050744-119051409	665	+	2:119050744-119051409	665	TCONS_00085920	1	(1) NONHSAT047841 (2) NONHSAT031175 (3) NONHSAT047841	Human	NONCODE v4
XLOC_030850	ENSBTAG00000040518	2:122343234-122344583	1349	+	2:122343234-122344583	1349	TCONS_00086193	1	(1) ENST00000547387.1|ENSG00000258017.1 (2) ENST00000550468.2|ENSG00000258232.2 (3) ENST00000548149.1|ENSG00000258017.1	Human	GENCODE v7
XLOC_030850	ENSBTAG00000040518	2:122343234-122344583	1349	+	2:122343234-122344583	1349	TCONS_00086193	1	(1) NONHSAT028092 (2) NONHSAT028091 (3) NONHSAT028079	Human	NONCODE v4
XLOC_030850	ENSBTAG00000040518	2:122343234-122344583	1349	+	2:122343234-122344583	1349	TCONS_00086193	1	(1) NONMMUT033245 (2) NONMMUT019331 (3) NONMMUT014136	Mouse	NONCODE v4
XLOC_031094	ENSBTAG00000002009	2:20918860-20919297	437	-	2:20918860-20919297	437	TCONS_00087594	2	(1) NONHSAT055154 (2) NONHSAT102482 (3) NONHSAT102480	Human	NONCODE v4
XLOC_031094	ENSBTAG00000002009	2:20918860-20919297	437	-	2:20918860-20919297	437	TCONS_00087594	2	(1) NONMMUT012908 (2) NONMMUT012907 (3) NONMMUT014904	Mouse	NONCODE v4
XLOC_030525	ENSBTAG00000033143	2:43529729-43530624	895	+	2:43529729-43530624	895	TCONS_00084522	2	(1) ENST00000606727.1|ENSG00000225595.2 (2) ENST00000440244.1|ENSG00000225595.2 (3) ENST00000606727.1|ENSG00000225595.2	Human	GENCODE v7
XLOC_030525	ENSBTAG00000033143	2:43529729-43530624	895	+	2:43529729-43530624	895	TCONS_00084522	2	(1) NONHSAT144545 (2) NONHSAT118220 (3) NONHSAT117554	Human	NONCODE v4
XLOC_030525	ENSBTAG00000033143	2:43529729-43530624	895	+	2:43529729-43530624	895	TCONS_00084522	2	(1) NONMMUT072478 (2) NONMMUT072478	Mouse	NONCODE v4
XLOC_031186	ENSBTAG00000047365	2:43575860-43577277	1417	-	2:43571625-43577277	5652	TCONS_00088055	3	(1) NONHSAT145998 (2) NONHSAT146564 (3) NONHSAT145998	Human	NONCODE v4
XLOC_031031	ENSBTAG00000018275	2:5015011-5016211	1200	-	2:5015011-5016211	1200	TCONS_00087258	2	(1) NONHSAT002522 (2) NONHSAT002522	Human	NONCODE v4
XLOC_031031	ENSBTAG00000018275	2:5015011-5016211	1200	-	2:5015011-5016211	1200	TCONS_00087258	2	(1) NONMMUT049342 (2) NONMMUT049342	Mouse	NONCODE v4
XLOC_030563	ENSBTAG00000021755	2:60615828-60616790	962	+	2:60615828-60616790	962	TCONS_00084708	1	(1) ENST00000573479.1|ENSG00000262477.1	Human	GENCODE v7
XLOC_030563	ENSBTAG00000021755	2:60615828-60616790	962	+	2:60615828-60616790	962	TCONS_00084708	1	(1) NONHSAT137902 (2) NONHSAT137903 (3) NONHSAT089127	Human	NONCODE v4
XLOC_030563	ENSBTAG00000021755	2:60615828-60616790	962	+	2:60615828-60616790	962	TCONS_00084708	1	(1) NONMMUT036133 (2) NONMMUT034235 (3) NONMMUT046331	Mouse	NONCODE v4
XLOC_031245	ENSBTAG00000019464	2:72589720-72592009	2289	-	2:72589720-72592009	2289	TCONS_00088400	4	(1) NONHSAT121107 (2) NONHSAT121106 (3) NONHSAT121111	Human	NONCODE v4
XLOC_031263	ENSBTAG00000009976	2:84413662-84414878	1216	-	2:84413662-84414878	1216	TCONS_00088524	2	(1) NONHSAT121784 (2) NONHSAT121784	Human	NONCODE v4
XLOC_031263	ENSBTAG00000009976	2:84413662-84414878	1216	-	2:84413662-84414878	1216	TCONS_00088524	2	(1) NONMMUT047350 (2) NONMMUT047351 (3) NONMMUT047350	Mouse	NONCODE v4
XLOC_031303	ENSBTAG00000019994	2:91685397-91686142	745	-	2:91685397-91686142	745	TCONS_00088817	1	(1) NONHSAT122736 (2) NONHSAT034389 (3) NONHSAT070170	Human	NONCODE v4
XLOC_031303	ENSBTAG00000019994	2:91685397-91686142	745	-	2:91685397-91686142	745	TCONS_00088817	1	(1) NONMMUT009064 (2) NONMMUT000225 (3) NONMMUT009064	Mouse	NONCODE v4
XLOC_030412	ENSBTAG00000047275	2:9684037-9685022	985	+	2:9684037-9685022	985	TCONS_00083857	3	(1) ENST00000531661.1|ENSG00000254473.1 (2) ENST00000440079.1|ENSG00000225733.1 (3) ENST00000426200.1|ENSG00000225733.1	Human	GENCODE v7
XLOC_030412	ENSBTAG00000047275	2:9684037-9685022	985	+	2:9684037-9685022	985	TCONS_00083857	3	(1) NONHSAT088374 (2) NONHSAT088373 (3) NONHSAT088371	Human	NONCODE v4
XLOC_034484	ENSBTAG00000033897	20:14459358-14459991	633	-	20:14459358-14459991	633	TCONS_00094655	1	(1) NONHSAT108992 (2) NONHSAT036337 (3) NONHSAT047089	Human	NONCODE v4
XLOC_034484	ENSBTAG00000033897	20:14459358-14459991	633	-	20:14459358-14459991	633	TCONS_00094655	1	(1) NONMMUT021070 (2) NONMMUT036748 (3) NONMMUT036745	Mouse	NONCODE v4
XLOC_034234	ENSBTAG00000012876	20:17609460-17610173	713	+	20:17609460-17610173	713	TCONS_00093364	1	(1) NONHSAT130715 (2) NONHSAT130715	Human	NONCODE v4
XLOC_034250	ENSBTAG00000046468	20:21814396-21815526	1130	+	20:21814298-21817080	2782	TCONS_00093423,TCONS_00093424	1	(1) ENST00000450451.1|ENSG00000237250.3 (2) ENST00000456105.2|ENSG00000234996.3 (3) ENST00000450451.1|ENSG00000237250.3	Human	GENCODE v7
XLOC_034250	ENSBTAG00000046468	20:21814396-21815526	1130	+	20:21814298-21817080	2782	TCONS_00093423,TCONS_00093424	1	(1) NONHSAT137148 (2) NONHSAT093448 (3) NONHSAT142394	Human	NONCODE v4
XLOC_034250	ENSBTAG00000046468	20:21814396-21815526	1130	+	20:21814298-21817080	2782	TCONS_00093423,TCONS_00093424	1	(1) NONMMUT013078 (2) NONMMUT013078	Mouse	NONCODE v4
XLOC_034423	ENSBTAG00000034824	20:2985749-2986486	737	-	20:2985749-2986486	737	TCONS_00094222	1	(1) NONHSAT137524 (2) NONHSAT128026 (3) NONHSAT137524	Human	NONCODE v4
XLOC_034423	ENSBTAG00000034824	20:2985749-2986486	737	-	20:2985749-2986486	737	TCONS_00094222	1	(1) NONMMUT040827 (2) NONMMUT001893 (3) NONMMUT040827	Mouse	NONCODE v4
XLOC_034294	ENSBTAG00000033224	20:31696673-31697454	781	+	20:31696673-31697454	781	TCONS_00093628	1	(1) NONHSAT025414 (2) NONHSAT025414	Human	NONCODE v4
XLOC_035908	ENSBTAG00000048002	21:14484199-14484581	382	+	21:14484199-14484581	382	TCONS_00096799,TCONS_00096800	1	(1) NONHSAT103683 (2) NONHSAT103683	Human	NONCODE v4
XLOC_036385	ENSBTAG00000048156	21:19391574-19391762	188	-	21:19206250-19564996	358746	TCONS_00098953,TCONS_00098954,TCONS_00098955,TCONS_00098956,TCONS_00098957,TCONS_00098958,TCONS_00098960,TCONS_00098961,TCONS_00098962,TCONS_00098963,TCONS_00098964	18	(1) NONHSAT048155 (2) NONHSAT048157 (3) NONHSAT048155	Human	NONCODE v4
XLOC_036059	ENSBTAG00000011113	21:39655563-39657038	1475	+	21:39655550-39680631	25081	TCONS_00097556,TCONS_00097557,TCONS_00097558,TCONS_00097559,TCONS_00097560,TCONS_00097561,TCONS_00097562,TCONS_00097563,TCONS_00097564	5	(1) ENST00000428390.1|ENSG00000214336.3 (2) ENST00000398142.3|ENSG00000214336.3 (3) ENST00000428390.1|ENSG00000214336.3	Human	GENCODE v7
XLOC_036059	ENSBTAG00000011113	21:39655563-39657038	1475	+	21:39655550-39680631	25081	TCONS_00097556,TCONS_00097557,TCONS_00097558,TCONS_00097559,TCONS_00097560,TCONS_00097561,TCONS_00097562,TCONS_00097563,TCONS_00097564	5	(1) NONHSAT118623 (2) NONHSAT118623	Human	NONCODE v4
XLOC_036083	ENSBTAG00000025764	21:45767368-45767989	621	+	21:45724721-45767989	43268	TCONS_00097657,TCONS_00097658,TCONS_00097659,TCONS_00097660	17	(1) NONHSAT113251 (2) NONHSAT013934 (3) NONHSAT060895	Human	NONCODE v4
XLOC_036083	ENSBTAG00000025764	21:45767368-45767989	621	+	21:45724721-45767989	43268	TCONS_00097657,TCONS_00097658,TCONS_00097659,TCONS_00097660	17	(1) NONMMUT016691 (2) NONMMUT070047 (3) NONMMUT043448	Mouse	NONCODE v4
XLOC_035894	ENSBTAG00000048158	21:7195111-7196130	1019	+	21:7195111-7196130	1019	TCONS_00096739	3	(1) ENST00000597173.1|ENSG00000226674.4 (2) ENST00000531661.1|ENSG00000254473.1 (3) ENST00000596747.1|ENSG00000226674.4	Human	GENCODE v7
XLOC_035894	ENSBTAG00000048158	21:7195111-7196130	1019	+	21:7195111-7196130	1019	TCONS_00096739	3	(1) NONHSAT129015 (2) NONHSAT011639 (3) NONHSAT097813	Human	NONCODE v4
XLOC_038452	ENSBTAG00000047441	22:13679510-13681231	1721	-	22:13679510-13682167	2657	TCONS_00104761,TCONS_00104762	2	(1) NONHSAT124838 (2) NONHSAT023960 (3) NONHSAT102860	Human	NONCODE v4
XLOC_038452	ENSBTAG00000047441	22:13679510-13681231	1721	-	22:13679510-13682167	2657	TCONS_00104761,TCONS_00104762	2	(1) NONMMUT048094 (2) NONMMUT048094	Mouse	NONCODE v4
XLOC_038128	ENSBTAG00000046036	22:16535373-16536133	760	+	22:16535373-16536133	760	TCONS_00102735	2	(1) NONHSAT090889 (2) NONHSAT108374 (3) NONHSAT108373	Human	NONCODE v4
XLOC_038188	ENSBTAG00000019048	22:36737621-36738157	536	+	22:36737621-36738157	536	TCONS_00103052	1	(1) NONHSAT004131 (2) NONHSAT004131	Human	NONCODE v4
XLOC_038188	ENSBTAG00000019048	22:36737621-36738157	536	+	22:36737621-36738157	536	TCONS_00103052	1	(1) NONMMUT052158 (2) NONMMUT052158	Mouse	NONCODE v4
XLOC_038225	ENSBTAG00000032347	22:48146336-48146712	376	+	22:48146336-48146712	376	TCONS_00103348	1	(1) NONHSAT030882 (2) NONHSAT144294 (3) NONHSAT030882	Human	NONCODE v4
XLOC_038251	ENSBTAG00000039664	22:49660685-49661474	789	+	22:49660685-49661474	789	TCONS_00103559	1	(1) NONHSAT027025 (2) NONHSAT027025	Human	NONCODE v4
XLOC_040252	ENSBTAG00000034879	23:10282783-10283741	958	-	23:10282783-10283741	958	TCONS_00110246	1	(1) ENST00000573479.1|ENSG00000262477.1	Human	GENCODE v7
XLOC_040252	ENSBTAG00000034879	23:10282783-10283741	958	-	23:10282783-10283741	958	TCONS_00110246	1	(1) NONHSAT137903 (2) NONHSAT137902 (3) NONHSAT089127	Human	NONCODE v4
XLOC_040252	ENSBTAG00000034879	23:10282783-10283741	958	-	23:10282783-10283741	958	TCONS_00110246	1	(1) NONMMUT034235 (2) NONMMUT036133 (3) NONMMUT046331	Mouse	NONCODE v4
XLOC_039841	ENSBTAG00000046237	23:21839485-21840055	570	+	23:21839485-21840055	570	TCONS_00108665	1	(1) NONHSAT080611 (2) NONHSAT123134 (3) NONHSAT009605	Human	NONCODE v4
XLOC_039908	ENSBTAG00000031913	23:27614103-27615194	1091	+	23:27607372-27615858	8486	TCONS_00109039,TCONS_00109040	1	(1) NONHSAT089433 (2) NONHSAT141040 (3) NONHSAT141039	Human	NONCODE v4
XLOC_040426	ENSBTAG00000001477	23:28298189-28298628	439	-	23:28298189-28298628	439	TCONS_00111165	1	(1) NONHSAT137521 (2) NONHSAT023213 (3) NONHSAT121206	Human	NONCODE v4
XLOC_040426	ENSBTAG00000001477	23:28298189-28298628	439	-	23:28298189-28298628	439	TCONS_00111165	1	(1) NONMMUT072887 (2) NONMMUT037038 (3) NONMMUT072887	Mouse	NONCODE v4
XLOC_040460	ENSBTAG00000027279	23:29411406-29412041	635	-	23:29411406-29412041	635	TCONS_00111269	1	(1) NONHSAT007409 (2) NONHSAT007409	Human	NONCODE v4
XLOC_040469	ENSBTAG00000035959	23:29961279-29962663	1384	-	23:29961279-29962663	1384	TCONS_00111290	1	(1) NONHSAT100546 (2) NONHSAT092341 (3) NONHSAT097678	Human	NONCODE v4
XLOC_040469	ENSBTAG00000035959	23:29961279-29962663	1384	-	23:29961279-29962663	1384	TCONS_00111290	1	(1) NONMMUT033771 (2) NONMMUT033772 (3) NONMMUT033773	Mouse	NONCODE v4
XLOC_040501	ENSBTAG00000031746	23:31298384-31299443	1059	-	23:31298384-31299443	1059	TCONS_00111451	1	(1) NONHSAT003346 (2) NONHSAT076207 (3) NONHSAT005325	Human	NONCODE v4
XLOC_040501	ENSBTAG00000031746	23:31298384-31299443	1059	-	23:31298384-31299443	1059	TCONS_00111451	1	(1) NONMMUT048727 (2) NONMMUT008564 (3) NONMMUT001894	Mouse	NONCODE v4
XLOC_040512	ENSBTAG00000031767	23:31517216-31517625	409	-	23:31516807-31519232	2425	TCONS_00111495,TCONS_00111496,TCONS_00111497	2	(1) ENSMUST00000177363.1|ENSMUSG00000093656.1 (2) ENSMUST00000090779.3|ENSMUSG00000070392.3 (3) ENSMUST00000177363.1|ENSMUSG00000093656.1	Mouse	GENCODE v7
XLOC_040512	ENSBTAG00000031767	23:31517216-31517625	409	-	23:31516807-31519232	2425	TCONS_00111495,TCONS_00111496,TCONS_00111497	2	(1) NONMMUT044257 (2) NONMMUT009946 (3) NONMMUT044257	Mouse	NONCODE v4
XLOC_040520	ENSBTAG00000007286	23:31645471-31645860	389	-	23:31639171-31646135	6964	TCONS_00111515,TCONS_00111516,TCONS_00111517	1	(1) ENSMUST00000090779.3|ENSMUSG00000070392.3 (2) ENSMUST00000176742.1|ENSMUSG00000093553.1 (3) ENSMUST00000176760.1|ENSMUSG00000093577.1	Mouse	GENCODE v7
XLOC_040520	ENSBTAG00000007286	23:31645471-31645860	389	-	23:31639171-31646135	6964	TCONS_00111515,TCONS_00111516,TCONS_00111517	1	(1) NONMMUT044249 (2) NONMMUT044251 (3) NONMMUT044250	Mouse	NONCODE v4
XLOC_040542	ENSBTAG00000038430	23:34219298-34219825	527	-	23:34219298-34219825	527	TCONS_00111593	1	(1) NONHSAT078266 (2) NONHSAT120488 (3) NONHSAT034842	Human	NONCODE v4
XLOC_040542	ENSBTAG00000038430	23:34219298-34219825	527	-	23:34219298-34219825	527	TCONS_00111593	1	(1) NONMMUT074663 (2) NONMMUT074663	Mouse	NONCODE v4
XLOC_039744	ENSBTAG00000046180	23:9781881-9782892	1011	+	23:9781841-9782892	1051	TCONS_00108033,TCONS_00108034	1	(1) ENST00000520129.1|ENSG00000254208.1	Human	GENCODE v7
XLOC_039744	ENSBTAG00000046180	23:9781881-9782892	1011	+	23:9781841-9782892	1051	TCONS_00108033,TCONS_00108034	1	(1) NONHSAT127514 (2) NONHSAT127514	Human	NONCODE v4
XLOC_042031	ENSBTAG00000045568	24:13077339-13078261	922	+	24:13077339-13078261	922	TCONS_00113603	1	(1) NONHSAT097284 (2) NONHSAT029731 (3) NONHSAT030802	Human	NONCODE v4
XLOC_042031	ENSBTAG00000045568	24:13077339-13078261	922	+	24:13077339-13078261	922	TCONS_00113603	1	(1) NONMMUT074463 (2) NONMMUT036396 (3) NONMMUT054276	Mouse	NONCODE v4
XLOC_042271	ENSBTAG00000011094	24:18145197-18146402	1205	-	24:18145197-18146402	1205	TCONS_00114810,TCONS_00114811	1	(1) NONHSAT041625 (2) NONHSAT011205 (3) NONHSAT011206	Human	NONCODE v4
XLOC_042271	ENSBTAG00000011094	24:18145197-18146402	1205	-	24:18145197-18146402	1205	TCONS_00114810,TCONS_00114811	1	(1) NONMMUT035746 (2) NONMMUT035747 (3) NONMMUT035746	Mouse	NONCODE v4
XLOC_042336	ENSBTAG00000015149	24:36277659-36279084	1425	-	24:36277659-36279084	1425	TCONS_00115182	2	(1) NONHSAT100546 (2) NONHSAT092341 (3) NONHSAT097678	Human	NONCODE v4
XLOC_042336	ENSBTAG00000015149	24:36277659-36279084	1425	-	24:36277659-36279084	1425	TCONS_00115182	2	(1) NONMMUT033772 (2) NONMMUT033771 (3) NONMMUT033773	Mouse	NONCODE v4
XLOC_042136	ENSBTAG00000046928	24:43454302-43455153	851	+	24:43454302-43455153	851	TCONS_00114162	1	(1) ENST00000581788.1|ENSG00000265194.1	Human	GENCODE v7
XLOC_042136	ENSBTAG00000046928	24:43454302-43455153	851	+	24:43454302-43455153	851	TCONS_00114162	1	(1) NONHSAT130397 (2) NONHSAT130402 (3) NONHSAT130400	Human	NONCODE v4
XLOC_042136	ENSBTAG00000046928	24:43454302-43455153	851	+	24:43454302-43455153	851	TCONS_00114162	1	(1) NONMMUT048049 (2) NONMMUT048049	Mouse	NONCODE v4
XLOC_042144	ENSBTAG00000046153	24:44291872-44292990	1118	+	24:44291872-44292990	1118	TCONS_00114257	1	(1) NONMMUT032432 (2) NONMMUT032431 (3) NONMMUT032432	Mouse	NONCODE v4
XLOC_043408	ENSBTAG00000033389	25:1167351-1168312	961	+	25:1167351-1168312	961	TCONS_00116926	1	(1) ENST00000573479.1|ENSG00000262477.1	Human	GENCODE v7
XLOC_043408	ENSBTAG00000033389	25:1167351-1168312	961	+	25:1167351-1168312	961	TCONS_00116926	1	(1) NONHSAT137902 (2) NONHSAT137903 (3) NONHSAT089127	Human	NONCODE v4
XLOC_043408	ENSBTAG00000033389	25:1167351-1168312	961	+	25:1167351-1168312	961	TCONS_00116926	1	(1) NONMMUT036133 (2) NONMMUT034235 (3) NONMMUT046331	Mouse	NONCODE v4
XLOC_045186	ENSBTAG00000007883	26:11110265-11111041	776	+	26:11079418-11113969	34551	TCONS_00122817,TCONS_00122818,TCONS_00122819,TCONS_00122820,TCONS_00122821,TCONS_00122822,TCONS_00122823,TCONS_00122825,TCONS_00122826,TCONS_00122827,TCONS_00122828	5	(1) NONHSAT093616 (2) NONHSAT078507 (3) NONHSAT097500	Human	NONCODE v4
XLOC_045190	ENSBTAG00000020790	26:11812676-11813475	799	+	26:11812676-11813475	799	TCONS_00122860	1	(1) NONHSAT102449 (2) NONHSAT102448 (3) NONHSAT102452	Human	NONCODE v4
XLOC_045190	ENSBTAG00000020790	26:11812676-11813475	799	+	26:11812676-11813475	799	TCONS_00122860	1	(1) NONMMUT018629 (2) NONMMUT018629	Mouse	NONCODE v4
XLOC_045201	ENSBTAG00000046100	26:14093095-14093609	514	+	26:14093095-14093609	514	TCONS_00122944	1	(1) NONHSAT061171 (2) NONHSAT115558 (3) NONHSAT070916	Human	NONCODE v4
XLOC_045201	ENSBTAG00000046100	26:14093095-14093609	514	+	26:14093095-14093609	514	TCONS_00122944	1	(1) NONMMUT061375 (2) NONMMUT073804 (3) NONMMUT073799	Mouse	NONCODE v4
XLOC_045257	ENSBTAG00000027715	26:21057820-21058839	1019	+	26:21057820-21058839	1019	TCONS_00123282,TCONS_00123283	1	(1) NONHSAT072131 (2) NONHSAT072131	Human	NONCODE v4
XLOC_045335	ENSBTAG00000039292	26:31870225-31871586	1361	+	26:31864590-31887737	23147	TCONS_00123787,TCONS_00123788,TCONS_00123789,TCONS_00123790,TCONS_00123791,TCONS_00123792,TCONS_00123793,TCONS_00123794,TCONS_00123795,TCONS_00123796	3	(1) NONHSAT016382 (2) NONHSAT016383 (3) NONHSAT016382	Human	NONCODE v4
XLOC_045335	ENSBTAG00000039292	26:31870225-31871586	1361	+	26:31864590-31887737	23147	TCONS_00123787,TCONS_00123788,TCONS_00123789,TCONS_00123790,TCONS_00123791,TCONS_00123792,TCONS_00123793,TCONS_00123794,TCONS_00123795,TCONS_00123796	3	(1) NONMMUT035110 (2) NONMMUT035110	Mouse	NONCODE v4
XLOC_045361	ENSBTAG00000039671	26:37282719-37285100	2381	+	26:37282719-37285100	2381	TCONS_00123911,TCONS_00123912,TCONS_00123913	2	(1) NONHSAT075914 (2) NONHSAT075916 (3) NONHSAT075915	Human	NONCODE v4
XLOC_045361	ENSBTAG00000039671	26:37282719-37285100	2381	+	26:37282719-37285100	2381	TCONS_00123911,TCONS_00123912,TCONS_00123913	2	(1) NONMMUT038177 (2) NONMMUT038177	Mouse	NONCODE v4
XLOC_046982	ENSBTAG00000006046	27:15623109-15623317	208	-	27:15622420-15623468	1048	TCONS_00128221,TCONS_00128222	1	(1) NONHSAT140033 (2) NONHSAT023348 (3) NONHSAT077343	Human	NONCODE v4
XLOC_047009	ENSBTAG00000047512	27:24633037-24633565	528	-	27:24632905-24633565	660	TCONS_00128387,TCONS_00128388	1	(1) ENST00000607598.1|ENSG00000272267.1	Human	GENCODE v7
XLOC_047009	ENSBTAG00000047512	27:24633037-24633565	528	-	27:24632905-24633565	660	TCONS_00128387,TCONS_00128388	1	(1) NONHSAT124960 (2) NONHSAT124960	Human	NONCODE v4
XLOC_047015	ENSBTAG00000017570	27:25555640-25556381	741	-	27:25555640-25556381	741	TCONS_00128400	1	(1) NONHSAT029040 (2) NONHSAT030272 (3) NONHSAT036217	Human	NONCODE v4
XLOC_047015	ENSBTAG00000017570	27:25555640-25556381	741	-	27:25555640-25556381	741	TCONS_00128400	1	(1) NONMMUT009869 (2) NONMMUT053567 (3) NONMMUT073058	Mouse	NONCODE v4
XLOC_047031	ENSBTAG00000005639	27:30509113-30509874	761	-	27:30509113-30509899	786	TCONS_00128444,TCONS_00128445	1	(1) NONHSAT142736 (2) NONHSAT142736	Human	NONCODE v4
XLOC_048115	ENSBTAG00000035206	28:16655903-16656452	549	-	28:16655903-16656452	549	TCONS_00131098	1	(1) ENST00000511821.1|ENSG00000248223.1	Human	GENCODE v7
XLOC_048115	ENSBTAG00000035206	28:16655903-16656452	549	-	28:16655903-16656452	549	TCONS_00131098	1	(1) NONHSAT075851 (2) NONHSAT138916 (3) NONHSAT113088	Human	NONCODE v4
XLOC_048132	ENSBTAG00000036111	28:21867759-21868711	952	-	28:21867759-21868711	952	TCONS_00131180	1	(1) NONHSAT093683 (2) NONHSAT093683	Human	NONCODE v4
XLOC_048132	ENSBTAG00000036111	28:21867759-21868711	952	-	28:21867759-21868711	952	TCONS_00131180	1	(1) NONMMUT025845 (2) NONMMUT025845	Mouse	NONCODE v4
XLOC_047950	ENSBTAG00000023037	28:30766407-30766924	517	+	28:30766407-30766924	517	TCONS_00130219	1	(1) ENSMUST00000122365.1|ENSMUSG00000098371.1	Mouse	GENCODE v7
XLOC_047950	ENSBTAG00000023037	28:30766407-30766924	517	+	28:30766407-30766924	517	TCONS_00130219	1	(1) NONHSAT090904 (2) NONHSAT131809 (3) NONHSAT078916	Human	NONCODE v4
XLOC_047950	ENSBTAG00000023037	28:30766407-30766924	517	+	28:30766407-30766924	517	TCONS_00130219	1	(1) NONMMUT026963 (2) NONMMUT026964 (3) NONMMUT020708	Mouse	NONCODE v4
XLOC_048046	ENSBTAG00000012132	28:3187636-3188295	659	-	28:3187636-3188295	659	TCONS_00130677	1	(1) NONHSAT125649 (2) NONHSAT125649	Human	NONCODE v4
XLOC_048046	ENSBTAG00000012132	28:3187636-3188295	659	-	28:3187636-3188295	659	TCONS_00130677	1	(1) NONMMUT021363 (2) NONMMUT021365 (3) NONMMUT021363	Mouse	NONCODE v4
XLOC_048205	ENSBTAG00000004050	28:32381531-32382170	639	-	28:32381308-32382170	862	TCONS_00131611,TCONS_00131612	1	(1) NONMMUT037483 (2) NONMMUT028943 (3) NONMMUT037483	Mouse	NONCODE v4
XLOC_048250	ENSBTAG00000037913	28:44925709-44927696	1987	-	28:44921657-44930341	8684	TCONS_00131843,TCONS_00131844,TCONS_00131845,TCONS_00131846	3	(1) NONHSAT013060 (2) NONHSAT120492 (3) NONHSAT013060	Human	NONCODE v4
XLOC_049590	ENSBTAG00000022137	29:18207629-18208408	779	-	29:18207629-18208408	779	TCONS_00135038	1	(1) NONHSAT035978 (2) NONHSAT035977 (3) NONHSAT035978	Human	NONCODE v4
XLOC_049126	ENSBTAG00000046335	29:272264-273010	746	+	29:272264-273010	746	TCONS_00132760	1	(1) NONHSAT067682 (2) NONHSAT069671 (3) NONHSAT006588	Human	NONCODE v4
XLOC_049126	ENSBTAG00000046335	29:272264-273010	746	+	29:272264-273010	746	TCONS_00132760	1	(1) NONMMUT044025 (2) NONMMUT044027 (3) NONMMUT044025	Mouse	NONCODE v4
XLOC_049257	ENSBTAG00000022372	29:28137005-28137881	876	+	29:28137005-28137881	876	TCONS_00133257	1	(1) NONHSAT054960 (2) NONHSAT036846 (3) NONHSAT007067	Human	NONCODE v4
XLOC_049257	ENSBTAG00000022372	29:28137005-28137881	876	+	29:28137005-28137881	876	TCONS_00133257	1	(1) NONMMUT042502 (2) NONMMUT072975 (3) NONMMUT036545	Mouse	NONCODE v4
XLOC_049668	ENSBTAG00000003760	29:30021531-30022049	518	-	29:30008654-30023257	14603	TCONS_00135330,TCONS_00135331,TCONS_00135332,TCONS_00135333,TCONS_00135334	2	(1) NONHSAT049658 (2) NONHSAT078266 (3) NONHSAT136573	Human	NONCODE v4
XLOC_049672	ENSBTAG00000047210	29:31113681-31114595	914	-	29:31113681-31114595	914	TCONS_00135345	1	(1) NONHSAT147439 (2) NONHSAT115430 (3) NONHSAT115429	Human	NONCODE v4
XLOC_049672	ENSBTAG00000047210	29:31113681-31114595	914	-	29:31113681-31114595	914	TCONS_00135345	1	(1) NONMMUT030088 (2) NONMMUT030088	Mouse	NONCODE v4
XLOC_049297	ENSBTAG00000045650	29:33618540-33618730	190	+	29:33618540-33618730	190	TCONS_00133493	1	(1) ENST00000424496.1|ENSG00000225528.1	Human	GENCODE v7
XLOC_049297	ENSBTAG00000045650	29:33618540-33618730	190	+	29:33618540-33618730	190	TCONS_00133493	1	(1) NONHSAT001909 (2) NONHSAT086823 (3) NONHSAT120942	Human	NONCODE v4
XLOC_049297	ENSBTAG00000045650	29:33618540-33618730	190	+	29:33618540-33618730	190	TCONS_00133493	1	(1) NONMMUT051203 (2) NONMMUT003809 (3) NONMMUT003808	Mouse	NONCODE v4
XLOC_049743	ENSBTAG00000031483	29:40214778-40215227	449	-	29:40214778-40215227	449	TCONS_00135541	1	(1) NONMMUT015388 (2) NONMMUT015388	Mouse	NONCODE v4
XLOC_049568	ENSBTAG00000046374	29:9175979-9176500	521	-	29:9161867-9178982	17115	TCONS_00134940,TCONS_00134941	1	(1) NONHSAT113352 (2) NONHSAT037293 (3) NONHSAT113352	Human	NONCODE v4
XLOC_049568	ENSBTAG00000046374	29:9175979-9176500	521	-	29:9161867-9178982	17115	TCONS_00134940,TCONS_00134941	1	(1) NONMMUT000445 (2) NONMMUT000445	Mouse	NONCODE v4
XLOC_052347	ENSBTAG00000040414	3:111030118-111030977	859	-	3:111030118-111030977	859	TCONS_00145841	1	(1) NONHSAT029731 (2) NONHSAT030802 (3) NONHSAT099154	Human	NONCODE v4
XLOC_051687	ENSBTAG00000026848	3:11468021-11468512	491	-	3:11468008-11468676	668	TCONS_00142136,TCONS_00142137	2	(1) NONHSAT102419 (2) NONHSAT102419	Human	NONCODE v4
XLOC_050979	ENSBTAG00000024407	3:19259499-19260488	989	+	3:19257348-19261264	3916	TCONS_00138530,TCONS_00138531	2	(1) NONHSAT004623 (2) NONHSAT004623	Human	NONCODE v4
XLOC_050979	ENSBTAG00000024407	3:19259499-19260488	989	+	3:19257348-19261264	3916	TCONS_00138530,TCONS_00138531	2	(1) NONMMUT045026 (2) NONMMUT045026	Mouse	NONCODE v4
XLOC_051857	ENSBTAG00000027263	3:21112094-21112565	471	-	3:21112094-21112565	471	TCONS_00143060	1	(1) ENST00000399247.2|ENSG00000214922.5 (2) ENST00000418963.1|ENSG00000223522.1 (3) ENST00000602890.1|ENSG00000269888.1	Human	GENCODE v7
XLOC_051857	ENSBTAG00000027263	3:21112094-21112565	471	-	3:21112094-21112565	471	TCONS_00143060	1	(1) NONHSAT055111 (2) NONHSAT130144 (3) NONHSAT061501	Human	NONCODE v4
XLOC_051857	ENSBTAG00000027263	3:21112094-21112565	471	-	3:21112094-21112565	471	TCONS_00143060	1	(1) NONMMUT071963 (2) NONMMUT066124 (3) NONMMUT074471	Mouse	NONCODE v4
XLOC_051055	ENSBTAG00000045979	3:25922887-25923738	851	+	3:25922887-25923738	851	TCONS_00138917	1	(1) NONHSAT025414 (2) NONHSAT115645 (3) NONHSAT064276	Human	NONCODE v4
XLOC_051901	ENSBTAG00000046566	3:27428793-27430601	1808	-	3:27428793-27430601	1808	TCONS_00143285	2	(1) NONHSAT023880 (2) NONHSAT023880	Human	NONCODE v4
XLOC_051911	ENSBTAG00000046438	3:28875280-28875606	326	-	3:28874021-28879342	5321	TCONS_00143309,TCONS_00143310	1	(1) NONHSAT078104 (2) NONHSAT068278 (3) NONHSAT068277	Human	NONCODE v4
XLOC_051148	ENSBTAG00000024280	3:43084878-43085405	527	+	3:43084878-43085405	527	TCONS_00139346,TCONS_00139347	1	(1) ENST00000399247.2|ENSG00000214922.5 (2) ENST00000418963.1|ENSG00000223522.1 (3) ENST00000602890.1|ENSG00000269888.1	Human	GENCODE v7
XLOC_051148	ENSBTAG00000024280	3:43084878-43085405	527	+	3:43084878-43085405	527	TCONS_00139346,TCONS_00139347	1	(1) NONHSAT055111 (2) NONHSAT061501 (3) NONHSAT061500	Human	NONCODE v4
XLOC_051148	ENSBTAG00000024280	3:43084878-43085405	527	+	3:43084878-43085405	527	TCONS_00139346,TCONS_00139347	1	(1) NONMMUT066124 (2) NONMMUT071963 (3) NONMMUT074471	Mouse	NONCODE v4
XLOC_051996	ENSBTAG00000015759	3:43137018-43137640	622	-	3:43137018-43137640	622	TCONS_00143804	1	(1) NONHSAT140168 (2) NONHSAT037456 (3) NONHSAT113163	Human	NONCODE v4
XLOC_051996	ENSBTAG00000015759	3:43137018-43137640	622	-	3:43137018-43137640	622	TCONS_00143804	1	(1) NONMMUT072967 (2) NONMMUT026258 (3) NONMMUT044204	Mouse	NONCODE v4
XLOC_052066	ENSBTAG00000047579	3:58428134-58428880	746	-	3:58428134-58428880	746	TCONS_00144243	1	(1) NONHSAT099836 (2) NONHSAT099836	Human	NONCODE v4
XLOC_052072	ENSBTAG00000040146	3:59327588-59328144	556	-	3:59325257-59328144	2887	TCONS_00144257,TCONS_00144258	1	(1) NONHSAT113251 (2) NONHSAT013934 (3) NONHSAT060895	Human	NONCODE v4
XLOC_052072	ENSBTAG00000040146	3:59327588-59328144	556	-	3:59325257-59328144	2887	TCONS_00144257,TCONS_00144258	1	(1) NONMMUT070047 (2) NONMMUT020931 (3) NONMMUT016691	Mouse	NONCODE v4
XLOC_052122	ENSBTAG00000005099	3:73263144-73263914	770	-	3:73263144-73263914	770	TCONS_00144506	1	(1) NONHSAT036382 (2) NONHSAT130148 (3) NONHSAT115287	Human	NONCODE v4
XLOC_055833	ENSBTAG00000015551	4:100280752-100281437	685	-	4:100280752-100281437	685	TCONS_00153192	1	(1) NONHSAT096259 (2) NONHSAT039408 (3) NONHSAT016467	Human	NONCODE v4
XLOC_055833	ENSBTAG00000015551	4:100280752-100281437	685	-	4:100280752-100281437	685	TCONS_00153192	1	(1) NONMMUT048457 (2) NONMMUT040046 (3) NONMMUT008784	Mouse	NONCODE v4
XLOC_055292	ENSBTAG00000031458	4:101019788-101021837	2049	+	4:101019788-101021837	2049	TCONS_00150563	2	(1) NONHSAT071551 (2) NONHSAT142570 (3) NONHSAT071551	Human	NONCODE v4
XLOC_055847	ENSBTAG00000017766	4:103726165-103727095	930	-	4:103726015-103731557	5542	TCONS_00153267	4	(1) ENST00000597173.1|ENSG00000226674.4 (2) ENST00000531661.1|ENSG00000254473.1 (3) ENST00000580659.1|ENSG00000265555.1	Human	GENCODE v7
XLOC_055847	ENSBTAG00000017766	4:103726165-103727095	930	-	4:103726015-103731557	5542	TCONS_00153267	4	(1) NONHSAT059725 (2) NONHSAT037129 (3) NONHSAT129015	Human	NONCODE v4
XLOC_055442	ENSBTAG00000047592	4:114825312-114825795	483	+	4:114825312-114825795	483	TCONS_00151133	2	(1) ENST00000427745.1|ENSG00000228216.1	Human	GENCODE v7
XLOC_055442	ENSBTAG00000047592	4:114825312-114825795	483	+	4:114825312-114825795	483	TCONS_00151133	2	(1) NONHSAT133105 (2) NONHSAT133105	Human	NONCODE v4
XLOC_054973	ENSBTAG00000045937	4:17767925-17769016	1091	+	4:17767925-17769016	1091	TCONS_00148999	1	(1) NONHSAT003346 (2) NONHSAT076207 (3) NONHSAT005325	Human	NONCODE v4
XLOC_054973	ENSBTAG00000045937	4:17767925-17769016	1091	+	4:17767925-17769016	1091	TCONS_00148999	1	(1) NONMMUT048727 (2) NONMMUT008564 (3) NONMMUT001894	Mouse	NONCODE v4
XLOC_055013	ENSBTAG00000019276	4:33507617-33508901	1284	+	4:33507617-33508901	1284	TCONS_00149209	1	(1) NONHSAT101891 (2) NONHSAT101893 (3) NONHSAT101891	Human	NONCODE v4
XLOC_055613	ENSBTAG00000047286	4:46611814-46612625	811	-	4:46611814-46612625	811	TCONS_00152099	1	(1) NONHSAT097885 (2) NONHSAT096499 (3) NONHSAT018574	Human	NONCODE v4
XLOC_055613	ENSBTAG00000047286	4:46611814-46612625	811	-	4:46611814-46612625	811	TCONS_00152099	1	(1) NONMMUT037898 (2) NONMMUT036372 (3) NONMMUT031745	Mouse	NONCODE v4
XLOC_055619	ENSBTAG00000000100	4:47306857-47307501	644	-	4:47306857-47307501	644	TCONS_00152149	1	(1) NONHSAT099298 (2) NONHSAT138729 (3) NONHSAT032335	Human	NONCODE v4
XLOC_055619	ENSBTAG00000000100	4:47306857-47307501	644	-	4:47306857-47307501	644	TCONS_00152149	1	(1) NONMMUT054629 (2) NONMMUT037064 (3) NONMMUT054629	Mouse	NONCODE v4
XLOC_055658	ENSBTAG00000020620	4:58724265-58724900	635	-	4:58724265-58724900	635	TCONS_00152370	1	(1) NONHSAT008544 (2) NONHSAT008545 (3) NONHSAT008544	Human	NONCODE v4
XLOC_055658	ENSBTAG00000020620	4:58724265-58724900	635	-	4:58724265-58724900	635	TCONS_00152370	1	(1) NONMMUT003037 (2) NONMMUT003037	Mouse	NONCODE v4
XLOC_055199	ENSBTAG00000027525	4:79255149-79256324	1175	+	4:79255149-79257185	2036	TCONS_00150148	2	(1) NONHSAT139296 (2) NONHSAT029557 (3) NONHSAT039273	Human	NONCODE v4
XLOC_055199	ENSBTAG00000027525	4:79255149-79256324	1175	+	4:79255149-79257185	2036	TCONS_00150148	2	(1) NONMMUT057313 (2) NONMMUT057313	Mouse	NONCODE v4
XLOC_055214	ENSBTAG00000031464	4:84662808-84663581	773	+	4:84662808-84663581	773	TCONS_00150221	1	(1) NONMMUT003450 (2) NONMMUT003450	Mouse	NONCODE v4
XLOC_055763	ENSBTAG00000009823	4:87410391-87412230	1839	-	4:87410391-87412230	1839	TCONS_00152864	1	(1) NONHSAT114651 (2) NONHSAT021315 (3) NONHSAT023551	Human	NONCODE v4
XLOC_055763	ENSBTAG00000009823	4:87410391-87412230	1839	-	4:87410391-87412230	1839	TCONS_00152864	1	(1) NONMMUT021605 (2) NONMMUT056914 (3) NONMMUT021605	Mouse	NONCODE v4
XLOC_055783	ENSBTAG00000048008	4:89234912-89235796	884	-	4:89229328-89235923	6595	TCONS_00152913	2	(1) ENST00000484322.1|ENSG00000242593.1	Human	GENCODE v7
XLOC_055783	ENSBTAG00000048008	4:89234912-89235796	884	-	4:89229328-89235923	6595	TCONS_00152913	2	(1) NONHSAT123074 (2) NONHSAT123074	Human	NONCODE v4
XLOC_055783	ENSBTAG00000048008	4:89234912-89235796	884	-	4:89229328-89235923	6595	TCONS_00152913	2	(1) NONMMUT055978 (2) NONMMUT055978	Mouse	NONCODE v4
XLOC_055255	ENSBTAG00000047361	4:93662296-93662746	450	+	4:93662296-93663264	968	TCONS_00150357,TCONS_00150358	1	(1) NONHSAT031129 (2) NONHSAT031129	Human	NONCODE v4
XLOC_055255	ENSBTAG00000047361	4:93662296-93662746	450	+	4:93662296-93663264	968	TCONS_00150357,TCONS_00150358	1	(1) NONMMUT065965 (2) NONMMUT065965	Mouse	NONCODE v4
XLOC_058447	ENSBTAG00000038407	5:100719638-100720427	789	+	5:100719638-100720427	789	TCONS_00158713	1	(1) NONHSAT027025 (2) NONHSAT027025	Human	NONCODE v4
XLOC_058457	ENSBTAG00000030404	5:101442523-101442823	300	+	5:101442523-101442823	300	TCONS_00158754	2	(1) NONHSAT029040 (2) NONHSAT029040	Human	NONCODE v4
XLOC_059225	ENSBTAG00000003197	5:102100648-102101142	494	-	5:102100648-102101142	494	TCONS_00162849,TCONS_00162850	1	(1) NONHSAT073010 (2) NONHSAT073083 (3) NONHSAT073149	Human	NONCODE v4
XLOC_059225	ENSBTAG00000003197	5:102100648-102101142	494	-	5:102100648-102101142	494	TCONS_00162849,TCONS_00162850	1	(1) NONMMUT046551 (2) NONMMUT028985 (3) NONMMUT046551	Mouse	NONCODE v4
XLOC_059250	ENSBTAG00000007024	5:104077163-104077952	789	-	5:104075870-104079420	3550	TCONS_00162998,TCONS_00162999	1	(1) NONHSAT013727 (2) NONHSAT102645 (3) NONHSAT036382	Human	NONCODE v4
XLOC_059339	ENSBTAG00000047899	5:112286611-112287081	470	-	5:112286611-112287081	470	TCONS_00163479	2	(1) ENST00000602890.1|ENSG00000269888.1	Human	GENCODE v7
XLOC_059339	ENSBTAG00000047899	5:112286611-112287081	470	-	5:112286611-112287081	470	TCONS_00163479	2	(1) NONHSAT070739 (2) NONHSAT070740 (3) NONHSAT040113	Human	NONCODE v4
XLOC_059339	ENSBTAG00000047899	5:112286611-112287081	470	-	5:112286611-112287081	470	TCONS_00163479	2	(1) NONMMUT060665 (2) NONMMUT073709 (3) NONMMUT060665	Mouse	NONCODE v4
XLOC_059378	ENSBTAG00000045575	5:114343283-114343741	458	-	5:114342657-114345667	3010	TCONS_00163628,TCONS_00163629	1	(1) NONHSAT032351 (2) NONHSAT032350 (3) NONHSAT032351	Human	NONCODE v4
XLOC_058731	ENSBTAG00000033608	5:19459449-19461191	1742	-	5:19455891-19461444	5553	TCONS_00160365	2	(1) NONHSAT029817 (2) NONHSAT029816 (3) NONHSAT029817	Human	NONCODE v4
XLOC_058091	ENSBTAG00000047354	5:32529439-32529956	517	+	5:32529439-32529956	517	TCONS_00156719	1	(1) NONHSAT093212 (2) NONHSAT093212	Human	NONCODE v4
XLOC_058091	ENSBTAG00000047354	5:32529439-32529956	517	+	5:32529439-32529956	517	TCONS_00156719	1	(1) NONMMUT072690 (2) NONMMUT072690	Mouse	NONCODE v4
XLOC_058868	ENSBTAG00000032150	5:35704691-35705161	470	-	5:35704691-35705161	470	TCONS_00161026	1	(1) NONHSAT009200 (2) NONHSAT136751 (3) NONHSAT076213	Human	NONCODE v4
XLOC_058110	ENSBTAG00000045574	5:37326839-37328199	1360	+	5:37326839-37328199	1360	TCONS_00156855	1	(1) NONHSAT148138 (2) NONHSAT148139 (3) NONHSAT148140	Human	NONCODE v4
XLOC_058875	ENSBTAG00000001079	5:39642691-39643783	1092	-	5:39642691-39643783	1092	TCONS_00161079	1	(1) ENST00000565387.1|ENSG00000261351.1	Human	GENCODE v7
XLOC_058875	ENSBTAG00000001079	5:39642691-39643783	1092	-	5:39642691-39643783	1092	TCONS_00161079	1	(1) NONHSAT046790 (2) NONHSAT060588 (3) NONHSAT046790	Human	NONCODE v4
XLOC_058906	ENSBTAG00000015395	5:45728876-45729747	871	-	5:45728876-45729747	871	TCONS_00161223	1	(1) NONHSAT146483 (2) NONHSAT052029 (3) NONHSAT052030	Human	NONCODE v4
XLOC_058906	ENSBTAG00000015395	5:45728876-45729747	871	-	5:45728876-45729747	871	TCONS_00161223	1	(1) NONMMUT027681 (2) NONMMUT009508 (3) NONMMUT054838	Mouse	NONCODE v4
XLOC_058297	ENSBTAG00000001858	5:70910366-70911285	919	+	5:70910366-70911285	919	TCONS_00157892	1	(1) NONHSAT081224 (2) NONHSAT014083 (3) NONHSAT014082	Human	NONCODE v4
XLOC_058297	ENSBTAG00000001858	5:70910366-70911285	919	+	5:70910366-70911285	919	TCONS_00157892	1	(1) NONMMUT019920 (2) NONMMUT019922 (3) NONMMUT019920	Mouse	NONCODE v4
XLOC_062547	ENSBTAG00000047432	6:103930900-103931310	410	-	6:103930900-103931310	410	TCONS_00170396	1	(1) ENSMUST00000181811.1|ENSMUSG00000097347.1	Mouse	GENCODE v7
XLOC_062547	ENSBTAG00000047432	6:103930900-103931310	410	-	6:103930900-103931310	410	TCONS_00170396	1	(1) NONHSAT097860 (2) NONHSAT108261 (3) NONHSAT103323	Human	NONCODE v4
XLOC_062547	ENSBTAG00000047432	6:103930900-103931310	410	-	6:103930900-103931310	410	TCONS_00170396	1	(1) NONMMUT019453 (2) NONMMUT063616 (3) NONMMUT048843	Mouse	NONCODE v4
XLOC_062255	ENSBTAG00000011299	6:12611740-12612251	511	-	6:12611740-12612251	511	TCONS_00168608	1	(1) NONHSAT053427 (2) NONHSAT016696 (3) NONHSAT125044	Human	NONCODE v4
XLOC_062314	ENSBTAG00000024578	6:27328572-27329745	1173	-	6:27328048-27333391	5343	TCONS_00168994,TCONS_00168995	2	(1) NONHSAT139296 (2) NONHSAT029557 (3) NONHSAT039273	Human	NONCODE v4
XLOC_062314	ENSBTAG00000024578	6:27328572-27329745	1173	-	6:27328048-27333391	5343	TCONS_00168994,TCONS_00168995	2	(1) NONMMUT057313 (2) NONMMUT057313	Mouse	NONCODE v4
XLOC_062171	ENSBTAG00000032764	6:323371-323914	543	-	6:323371-323914	543	TCONS_00168460	1	(1) ENST00000511821.1|ENSG00000248223.1	Human	GENCODE v7
XLOC_062171	ENSBTAG00000032764	6:323371-323914	543	-	6:323371-323914	543	TCONS_00168460	1	(1) NONHSAT075851 (2) NONHSAT138916 (3) NONHSAT113088	Human	NONCODE v4
XLOC_061851	ENSBTAG00000045523	6:35008595-35010340	1745	+	6:35008595-35010469	1874	TCONS_00166782,TCONS_00166783	1	(1) NONHSAT015273 (2) NONHSAT015273	Human	NONCODE v4
XLOC_062391	ENSBTAG00000002550	6:62506125-62506524	399	-	6:62504955-62509059	4104	TCONS_00169462,TCONS_00169463	1	(1) NONHSAT061171 (2) NONHSAT115558 (3) NONHSAT070916	Human	NONCODE v4
XLOC_062391	ENSBTAG00000002550	6:62506125-62506524	399	-	6:62504955-62509059	4104	TCONS_00169462,TCONS_00169463	1	(1) NONMMUT061375 (2) NONMMUT073804 (3) NONMMUT073799	Mouse	NONCODE v4
XLOC_062421	ENSBTAG00000004082	6:71053202-71053458	256	-	6:71030483-71053546	23063	TCONS_00169638,TCONS_00169639,TCONS_00169640	2	(1) NONHSAT033272 (2) NONHSAT127975 (3) NONHSAT053089	Human	NONCODE v4
XLOC_062421	ENSBTAG00000004082	6:71053202-71053458	256	-	6:71030483-71053546	23063	TCONS_00169638,TCONS_00169639,TCONS_00169640	2	(1) NONMMUT043080 (2) NONMMUT043081 (3) NONMMUT043080	Mouse	NONCODE v4
XLOC_062428	ENSBTAG00000022199	6:72503141-72504557	1416	-	6:72503141-72504572	1431	TCONS_00169652,TCONS_00169653	1	(1) NONHSAT097886 (2) NONHSAT136501 (3) NONHSAT097886	Human	NONCODE v4
XLOC_062428	ENSBTAG00000022199	6:72503141-72504557	1416	-	6:72503141-72504572	1431	TCONS_00169652,TCONS_00169653	1	(1) NONMMUT023980 (2) NONMMUT074750 (3) NONMMUT074748	Mouse	NONCODE v4
XLOC_061984	ENSBTAG00000032360	6:85640347-85641522	1175	+	6:85640347-85641522	1175	TCONS_00167571,TCONS_00167572	1	(1) NONHSAT139296 (2) NONHSAT029557 (3) NONHSAT039273	Human	NONCODE v4
XLOC_061984	ENSBTAG00000032360	6:85640347-85641522	1175	+	6:85640347-85641522	1175	TCONS_00167571,TCONS_00167572	1	(1) NONMMUT057313 (2) NONMMUT057313	Mouse	NONCODE v4
XLOC_062018	ENSBTAG00000027534	6:90636202-90637197	995	+	6:90636202-90637197	995	TCONS_00167695	1	(1) NONHSAT091147 (2) NONHSAT120011 (3) NONHSAT120020	Human	NONCODE v4
XLOC_062018	ENSBTAG00000027534	6:90636202-90637197	995	+	6:90636202-90637197	995	TCONS_00167695	1	(1) NONMMUT057118 (2) NONMMUT057120 (3) NONMMUT057119	Mouse	NONCODE v4
XLOC_062034	ENSBTAG00000007692	6:92487186-92487991	805	+	6:92487186-92487991	805	TCONS_00167746,TCONS_00167747	1	(1) NONHSAT122736 (2) NONHSAT034389 (3) NONHSAT070170	Human	NONCODE v4
XLOC_062034	ENSBTAG00000007692	6:92487186-92487991	805	+	6:92487186-92487991	805	TCONS_00167746,TCONS_00167747	1	(1) NONMMUT009064 (2) NONMMUT074040 (3) NONMMUT000225	Mouse	NONCODE v4
XLOC_062531	ENSBTAG00000046700	6:99833916-99835304	1388	-	6:99833916-99835304	1388	TCONS_00170270	1	(1) NONHSAT095873 (2) NONHSAT095874 (3) NONHSAT095871	Human	NONCODE v4
XLOC_066117	ENSBTAG00000025042	7:103822591-103823967	1376	-	7:103822591-103823967	1376	TCONS_00180758	2	(1) NONHSAT100546 (2) NONHSAT092341 (3) NONHSAT097678	Human	NONCODE v4
XLOC_066117	ENSBTAG00000025042	7:103822591-103823967	1376	-	7:103822591-103823967	1376	TCONS_00180758	2	(1) NONMMUT052055 (2) NONMMUT037053 (3) NONMMUT052055	Mouse	NONCODE v4
XLOC_065333	ENSBTAG00000006133	7:104576795-104577753	958	+	7:104576795-104577753	958	TCONS_00176730	2	(1) NONHSAT131002 (2) NONHSAT046586 (3) NONHSAT091298	Human	NONCODE v4
XLOC_065333	ENSBTAG00000006133	7:104576795-104577753	958	+	7:104576795-104577753	958	TCONS_00176730	2	(1) NONMMUT063455 (2) NONMMUT049186 (3) NONMMUT049190	Mouse	NONCODE v4
XLOC_065685	ENSBTAG00000025445	7:22831359-22831913	554	-	7:22831359-22831913	554	TCONS_00178625	1	(1) NONHSAT130313 (2) NONHSAT114671 (3) NONHSAT029319	Human	NONCODE v4
XLOC_064914	ENSBTAG00000017821	7:28185889-28186394	505	+	7:28161063-28187274	26211	TCONS_00174815,TCONS_00174816,TCONS_00174817,TCONS_00174818,TCONS_00174819,TCONS_00174820,TCONS_00174821,TCONS_00174822,TCONS_00174823,TCONS_00174824,TCONS_00174825,TCONS_00174826,TCONS_00174827,TCONS_00174828,TCONS_00174829	6	(1) NONHSAT070788 (2) NONHSAT131851 (3) NONHSAT036154	Human	NONCODE v4
XLOC_064914	ENSBTAG00000017821	7:28185889-28186394	505	+	7:28161063-28187274	26211	TCONS_00174815,TCONS_00174816,TCONS_00174817,TCONS_00174818,TCONS_00174819,TCONS_00174820,TCONS_00174821,TCONS_00174822,TCONS_00174823,TCONS_00174824,TCONS_00174825,TCONS_00174826,TCONS_00174827,TCONS_00174828,TCONS_00174829	6	(1) NONMMUT022553 (2) NONMMUT073989 (3) NONMMUT021031	Mouse	NONCODE v4
XLOC_065765	ENSBTAG00000010020	7:39875477-39876428	951	-	7:39875477-39876428	951	TCONS_00178993	1	(1) NONHSAT060535 (2) NONHSAT060533 (3) NONHSAT060535	Human	NONCODE v4
XLOC_064968	ENSBTAG00000046066	7:41476354-41476823	469	+	7:41476354-41476823	469	TCONS_00175087	1	(1) ENST00000418963.1|ENSG00000223522.1 (2) ENST00000602890.1|ENSG00000269888.1 (3) ENST00000593107.1|ENSG00000267449.1	Human	GENCODE v7
XLOC_064968	ENSBTAG00000046066	7:41476354-41476823	469	+	7:41476354-41476823	469	TCONS_00175087	1	(1) NONHSAT055111 (2) NONHSAT061501 (3) NONHSAT061500	Human	NONCODE v4
XLOC_064968	ENSBTAG00000046066	7:41476354-41476823	469	+	7:41476354-41476823	469	TCONS_00175087	1	(1) NONMMUT040028 (2) NONMMUT071848 (3) NONMMUT046631	Mouse	NONCODE v4
XLOC_065854	ENSBTAG00000040334	7:45556210-45557580	1370	-	7:45555337-45562207	6870	TCONS_00179455	2	(1) NONHSAT060335 (2) NONHSAT060336 (3) NONHSAT060334	Human	NONCODE v4
XLOC_065963	ENSBTAG00000019739	7:57828458-57829687	1229	-	7:57828458-57829687	1229	TCONS_00180019	2	(1) NONHSAT006598 (2) NONHSAT006602 (3) NONHSAT006595	Human	NONCODE v4
XLOC_065963	ENSBTAG00000019739	7:57828458-57829687	1229	-	7:57828458-57829687	1229	TCONS_00180019	2	(1) NONMMUT044014 (2) NONMMUT044014	Mouse	NONCODE v4
XLOC_066079	ENSBTAG00000022762	7:89654004-89655145	1141	-	7:89654004-89655145	1141	TCONS_00180499	1	(1) NONHSAT003346 (2) NONHSAT076207 (3) NONHSAT005325	Human	NONCODE v4
XLOC_066079	ENSBTAG00000022762	7:89654004-89655145	1141	-	7:89654004-89655145	1141	TCONS_00180499	1	(1) NONMMUT048727 (2) NONMMUT008564 (3) NONMMUT001894	Mouse	NONCODE v4
XLOC_068651	ENSBTAG00000034560	8:11064112-11064777	665	-	8:11064112-11064777	665	TCONS_00185809	1	(1) NONHSAT059577 (2) NONHSAT059577	Human	NONCODE v4
XLOC_068658	ENSBTAG00000018340	8:15978603-15979256	653	-	8:15978603-15979256	653	TCONS_00185824	1	(1) NONHSAT137445 (2) NONHSAT137446 (3) NONHSAT137445	Human	NONCODE v4
XLOC_068658	ENSBTAG00000018340	8:15978603-15979256	653	-	8:15978603-15979256	653	TCONS_00185824	1	(1) NONMMUT024721 (2) NONMMUT024723 (3) NONMMUT024722	Mouse	NONCODE v4
XLOC_068199	ENSBTAG00000039525	8:22932014-22932600	586	+	8:22931635-22932600	965	TCONS_00183203,TCONS_00183204	1	(1) NONHSAT130384 (2) NONHSAT130384	Human	NONCODE v4
XLOC_068211	ENSBTAG00000039675	8:23007455-23008041	586	+	8:23007455-23008041	586	TCONS_00183218	1	(1) NONHSAT130384 (2) NONHSAT130384	Human	NONCODE v4
XLOC_068214	ENSBTAG00000034320	8:23035515-23036091	576	+	8:23035515-23036091	576	TCONS_00183221	1	(1) NONHSAT130384 (2) NONHSAT130384	Human	NONCODE v4
XLOC_068255	ENSBTAG00000012916	8:31871390-31872132	742	+	8:31871390-31872132	742	TCONS_00183459	1	(1) NONHSAT062767 (2) NONHSAT062766 (3) NONHSAT062765	Human	NONCODE v4
XLOC_068262	ENSBTAG00000005972	8:38400859-38401511	652	+	8:38389547-38429692	40145	TCONS_00183484,TCONS_00183485,TCONS_00183486,TCONS_00183487,TCONS_00183488,TCONS_00183489,TCONS_00183490,TCONS_00183491,TCONS_00183492,TCONS_00183493,TCONS_00183494,TCONS_00183495,TCONS_00183496,TCONS_00183497	6	(1) NONHSAT001556 (2) NONHSAT001556	Human	NONCODE v4
XLOC_068262	ENSBTAG00000005972	8:38400859-38401511	652	+	8:38389547-38429692	40145	TCONS_00183484,TCONS_00183485,TCONS_00183486,TCONS_00183487,TCONS_00183488,TCONS_00183489,TCONS_00183490,TCONS_00183491,TCONS_00183492,TCONS_00183493,TCONS_00183494,TCONS_00183495,TCONS_00183496,TCONS_00183497	6	(1) NONMMUT050085 (2) NONMMUT050085	Mouse	NONCODE v4
XLOC_068786	ENSBTAG00000022796	8:48953078-48954464	1386	-	8:48953078-48954464	1386	TCONS_00186410	1	(1) NONHSAT100546 (2) NONHSAT092341 (3) NONHSAT097678	Human	NONCODE v4
XLOC_068786	ENSBTAG00000022796	8:48953078-48954464	1386	-	8:48953078-48954464	1386	TCONS_00186410	1	(1) NONMMUT033771 (2) NONMMUT033772 (3) NONMMUT033773	Mouse	NONCODE v4
XLOC_068369	ENSBTAG00000038411	8:62722030-62722587	557	+	8:62722030-62724021	1991	TCONS_00184130,TCONS_00184131	1	(1) NONHSAT136396 (2) NONHSAT008915 (3) NONHSAT136399	Human	NONCODE v4
XLOC_068462	ENSBTAG00000038779	8:78480270-78480894	624	+	8:78480270-78480894	624	TCONS_00184716,TCONS_00184717	1	(1) NONHSAT113251 (2) NONHSAT013934 (3) NONHSAT059637	Human	NONCODE v4
XLOC_068462	ENSBTAG00000038779	8:78480270-78480894	624	+	8:78480270-78480894	624	TCONS_00184716,TCONS_00184717	1	(1) NONMMUT020931 (2) NONMMUT070047 (3) NONMMUT016691	Mouse	NONCODE v4
XLOC_068498	ENSBTAG00000006182	8:88081848-88083087	1239	+	8:88081848-88083087	1239	TCONS_00185010	1	(1) NONHSAT018750 (2) NONHSAT018750	Human	NONCODE v4
XLOC_069065	ENSBTAG00000046079	8:97126436-97127407	971	-	8:97126436-97127407	971	TCONS_00187782	1	(1) lnc-MEIS2-2:1 (2) lnc-MEIS2-2:1	Human	lncRNAdb
XLOC_069065	ENSBTAG00000046079	8:97126436-97127407	971	-	8:97126436-97127407	971	TCONS_00187782	1	(1) NONHSAT041668 (2) NONHSAT023897 (3) NONHSAT041666	Human	NONCODE v4
XLOC_071096	ENSBTAG00000034662	9:18473883-18475244	1361	+	9:18473883-18475244	1361	TCONS_00190336,TCONS_00190337	1	(1) NONHSAT089433 (2) NONHSAT141040 (3) NONHSAT113591	Human	NONCODE v4
XLOC_071098	ENSBTAG00000047146	9:18971763-18972255	492	+	9:18971763-18972255	492	TCONS_00190342	2	(1) ENST00000531661.1|ENSG00000254473.1 (2) ENST00000436786.1|ENSG00000234840.1 (3) ENST00000524818.1|ENSG00000254473.1	Human	GENCODE v7
XLOC_071098	ENSBTAG00000047146	9:18971763-18972255	492	+	9:18971763-18972255	492	TCONS_00190342	2	(1) NONHSAT130442 (2) NONHSAT004151 (3) NONHSAT004150	Human	NONCODE v4
XLOC_071523	ENSBTAG00000047282	9:29145021-29146253	1232	-	9:29145021-29146253	1232	TCONS_00192609	5	(1) ENST00000531661.1|ENSG00000254473.1 (2) ENST00000557660.1|ENSG00000257621.3 (3) ENST00000524818.1|ENSG00000254473.1	Human	GENCODE v7
XLOC_071523	ENSBTAG00000047282	9:29145021-29146253	1232	-	9:29145021-29146253	1232	TCONS_00192609	5	(1) NONHSAT037129 (2) NONHSAT037129	Human	NONCODE v4
XLOC_071523	ENSBTAG00000047282	9:29145021-29146253	1232	-	9:29145021-29146253	1232	TCONS_00192609	5	(1) NONMMUT055258 (2) NONMMUT055258	Mouse	NONCODE v4
XLOC_071136	ENSBTAG00000035379	9:30223948-30224832	884	+	9:30223948-30224832	884	TCONS_00190505	2	(1) ENST00000436123.1|ENSG00000224074.3	Human	GENCODE v7
XLOC_071136	ENSBTAG00000035379	9:30223948-30224832	884	+	9:30223948-30224832	884	TCONS_00190505	2	(1) NONHSAT076216 (2) NONHSAT113423 (3) NONHSAT015805	Human	NONCODE v4
XLOC_071136	ENSBTAG00000035379	9:30223948-30224832	884	+	9:30223948-30224832	884	TCONS_00190505	2	(1) NONMMUT072658 (2) NONMMUT009207 (3) NONMMUT072658	Mouse	NONCODE v4
XLOC_071171	ENSBTAG00000007750	9:39819593-39820552	959	+	9:39819593-39820552	959	TCONS_00190760	1	(1) ENST00000573479.1|ENSG00000262477.1	Human	GENCODE v7
XLOC_071171	ENSBTAG00000007750	9:39819593-39820552	959	+	9:39819593-39820552	959	TCONS_00190760	1	(1) NONHSAT137902 (2) NONHSAT137903 (3) NONHSAT089127	Human	NONCODE v4
XLOC_071171	ENSBTAG00000007750	9:39819593-39820552	959	+	9:39819593-39820552	959	TCONS_00190760	1	(1) NONMMUT034235 (2) NONMMUT036133 (3) NONMMUT036134	Mouse	NONCODE v4
XLOC_071204	ENSBTAG00000022647	9:46186209-46187168	959	+	9:46186209-46187168	959	TCONS_00190964	1	(1) NONHSAT100546 (2) NONHSAT092341 (3) NONHSAT097678	Human	NONCODE v4
XLOC_071204	ENSBTAG00000022647	9:46186209-46187168	959	+	9:46186209-46187168	959	TCONS_00190964	1	(1) NONMMUT052055 (2) NONMMUT037053 (3) NONMMUT052055	Mouse	NONCODE v4
XLOC_071213	ENSBTAG00000046056	9:50574574-50577379	2805	+	9:50574574-50577379	2805	TCONS_00190987	3	(1) NONHSAT004901 (2) NONHSAT053115 (3) NONHSAT053111	Human	NONCODE v4
XLOC_071213	ENSBTAG00000046056	9:50574574-50577379	2805	+	9:50574574-50577379	2805	TCONS_00190987	3	(1) NONMMUT008377 (2) NONMMUT008377	Mouse	NONCODE v4
XLOC_071321	ENSBTAG00000046713	9:74338936-74339254	318	+	9:74338815-74340469	1654	TCONS_00191511,TCONS_00191512	1	(1) NONMMUT038914 (2) NONMMUT038914	Mouse	NONCODE v4
XLOC_071061	ENSBTAG00000035855	9:7903535-7904947	1412	+	9:7903535-7904947	1412	TCONS_00190155	1	(1) NONHSAT100546 (2) NONHSAT092341 (3) NONHSAT097678	Human	NONCODE v4
XLOC_071061	ENSBTAG00000035855	9:7903535-7904947	1412	+	9:7903535-7904947	1412	TCONS_00190155	1	(1) NONMMUT033772 (2) NONMMUT033771 (3) NONMMUT033773	Mouse	NONCODE v4
XLOC_071729	ENSBTAG00000037531	9:85002458-85003612	1154	-	9:85002458-85003612	1154	TCONS_00193581	3	(1) NONHSAT000142 (2) NONHSAT147151 (3) NONHSAT078037	Human	NONCODE v4
XLOC_071401	ENSBTAG00000046120	9:96791121-96791565	444	+	9:96791121-96791565	444	TCONS_00192027	1	(1) NONHSAT078924 (2) NONHSAT058850 (3) NONHSAT018541	Human	NONCODE v4
XLOC_071401	ENSBTAG00000046120	9:96791121-96791565	444	+	9:96791121-96791565	444	TCONS_00192027	1	(1) NONMMUT050735 (2) NONMMUT008490 (3) NONMMUT050735	Mouse	NONCODE v4
XLOC_071417	ENSBTAG00000047069	9:99863456-99864100	644	+	9:99863456-99864100	644	TCONS_00192126	2	(1) ENST00000515356.2|ENSG00000250802.2	Human	GENCODE v7
XLOC_071417	ENSBTAG00000047069	9:99863456-99864100	644	+	9:99863456-99864100	644	TCONS_00192126	2	(1) NONHSAT114983 (2) NONHSAT136619 (3) NONHSAT102282	Human	NONCODE v4
XLOC_071417	ENSBTAG00000047069	9:99863456-99864100	644	+	9:99863456-99864100	644	TCONS_00192126	2	(1) NONMMUT072967 (2) NONMMUT026258 (3) NONMMUT050459	Mouse	NONCODE v4
XLOC_074905	ENSBTAG00000046004	X:101428040-101428600	560	-	X:101428040-101428600	560	TCONS_00201194	1	(1) NONHSAT018761 (2) NONHSAT055038 (3) NONHSAT015980	Human	NONCODE v4
XLOC_074268	ENSBTAG00000040406	X:113801668-113803821	2153	+	X:113801668-113803821	2153	TCONS_00198444	1	(1) ENST00000560584.2|ENSG00000234377.3 (2) ENST00000606429.1|ENSG00000234377.3 (3) ENST00000560209.2|ENSG00000234377.3	Human	GENCODE v7
XLOC_074268	ENSBTAG00000040406	X:113801668-113803821	2153	+	X:113801668-113803821	2153	TCONS_00198444	1	(1) NONHSAT034452 (2) NONHSAT034443 (3) NONHSAT034456	Human	NONCODE v4
XLOC_074451	ENSBTAG00000026011	X:13673663-13674034	371	-	X:13671431-13676137	4706	TCONS_00199091,TCONS_00199092	1	(1) NONHSAT021781 (2) NONHSAT115601 (3) NONHSAT021781	Human	NONCODE v4
XLOC_074521	ENSBTAG00000047089	X:23420854-23421141	287	-	X:23420854-23421141	287	TCONS_00199447	1	(1) NONHSAT118246 (2) NONHSAT118245 (3) NONHSAT117892	Human	NONCODE v4
XLOC_074521	ENSBTAG00000047089	X:23420854-23421141	287	-	X:23420854-23421141	287	TCONS_00199447	1	(1) NONMMUT060673 (2) NONMMUT036916 (3) NONMMUT048442	Mouse	NONCODE v4
XLOC_073856	ENSBTAG00000018098	X:24737905-24739261	1356	+	X:24737905-24739261	1356	TCONS_00196477	1	(1) NONHSAT138830 (2) NONHSAT138830	Human	NONCODE v4
XLOC_073901	ENSBTAG00000047051	X:36171714-36172838	1124	+	X:36171714-36172916	1202	TCONS_00196698,TCONS_00196699	2	(1) NONHSAT018670 (2) NONHSAT018671 (3) NONHSAT137744	Human	NONCODE v4
XLOC_073909	ENSBTAG00000022128	X:38597970-38599160	1190	+	X:38597593-38599160	1567	TCONS_00196712,TCONS_00196713	2	(1) NONHSAT146832 (2) NONHSAT075551 (3) NONHSAT146832	Human	NONCODE v4
XLOC_074616	ENSBTAG00000001900	X:40582925-40585508	2583	-	X:40582059-40587588	5529	TCONS_00199871,TCONS_00199872	2	(1) lnc-VPRBP-1:1 (2) lnc-VPRBP-1:1	Human	lncRNAdb
XLOC_073964	ENSBTAG00000046608	X:50551258-50552964	1706	+	X:50446147-50555272	109125	TCONS_00196939,TCONS_00196940,TCONS_00196941,TCONS_00196942,TCONS_00196943,TCONS_00196944,TCONS_00196945,TCONS_00196946,TCONS_00196947,TCONS_00196948,TCONS_00196949,TCONS_00196950,TCONS_00196951,TCONS_00196953,TCONS_00196954,TCONS_00196955,TCONS_00196956,TCONS_00196957,TCONS_00196958,TCONS_00196959,TCONS_00196960,TCONS_00196961,TCONS_00196962,TCONS_00196963,TCONS_00196964,TCONS_00196965,TCONS_001…	6	(1) NONHSAT038046 (2) NONHSAT038046	Human	NONCODE v4
XLOC_074001	ENSBTAG00000046506	X:57676227-57676827	600	+	X:57676227-57676827	600	TCONS_00197124	2	(1) NONHSAT137966 (2) NONHSAT137966	Human	NONCODE v4
XLOC_074036	ENSBTAG00000020103	X:64976877-64977519	642	+	X:64976877-64977519	642	TCONS_00197264	2	(1) NONHSAT099298 (2) NONHSAT138729 (3) NONHSAT032335	Human	NONCODE v4
XLOC_074036	ENSBTAG00000020103	X:64976877-64977519	642	+	X:64976877-64977519	642	TCONS_00197264	2	(1) NONMMUT054629 (2) NONMMUT037064 (3) NONMMUT054629	Mouse	NONCODE v4
XLOC_074730	ENSBTAG00000016688	X:66722399-66723397	998	-	X:66722399-66723397	998	TCONS_00200228	1	(1) NONHSAT016601 (2) NONHSAT010376 (3) NONHSAT018284	Human	NONCODE v4
XLOC_074730	ENSBTAG00000016688	X:66722399-66723397	998	-	X:66722399-66723397	998	TCONS_00200228	1	(1) NONMMUT049194 (2) NONMMUT037432 (3) NONMMUT008530	Mouse	NONCODE v4
XLOC_074768	ENSBTAG00000027803	X:79506820-79508013	1193	-	X:79506820-79508013	1193	TCONS_00200364	1	(1) NONHSAT130700 (2) NONHSAT114609 (3) NONHSAT075008	Human	NONCODE v4
XLOC_074768	ENSBTAG00000027803	X:79506820-79508013	1193	-	X:79506820-79508013	1193	TCONS_00200364	1	(1) NONMMUT051427 (2) NONMMUT046791 (3) NONMMUT051427	Mouse	NONCODE v4
XLOC_074103	ENSBTAG00000047153	X:84067697-84068405	708	+	X:84067697-84068405	708	TCONS_00197655	1	(1) NONHSAT025414 (2) NONHSAT115645 (3) NONHSAT025414	Human	NONCODE v4
XLOC_074792	ENSBTAG00000033289	X:84305715-84306505	790	-	X:84305715-84306505	790	TCONS_00200456	1	(1) NONHSAT025414 (2) NONHSAT025414	Human	NONCODE v4
XLOC_074803	ENSBTAG00000023277	X:84901862-84902344	482	-	X:84900049-84903227	3178	TCONS_00200627,TCONS_00200628	1	(1) ENST00000449573.1|ENSG00000243004.1 (2) ENST00000413898.2|ENSG00000235733.2 (3) ENST00000424516.1|ENSG00000243004.1	Human	GENCODE v7
XLOC_074803	ENSBTAG00000023277	X:84901862-84902344	482	-	X:84900049-84903227	3178	TCONS_00200627,TCONS_00200628	1	(1) NONHSAT133952 (2) NONHSAT092540 (3) NONHSAT047614	Human	NONCODE v4
XLOC_074803	ENSBTAG00000023277	X:84901862-84902344	482	-	X:84900049-84903227	3178	TCONS_00200627,TCONS_00200628	1	(1) NONMMUT060674 (2) NONMMUT008510 (3) NONMMUT011328	Mouse	NONCODE v4
XLOC_074867	ENSBTAG00000013311	X:94378601-94380496	1895	-	X:94378159-94380748	2589	TCONS_00200939,TCONS_00200940	2	(1) ENSMUST00000181526.1|ENSMUSG00000097537.1	Mouse	GENCODE v7
XLOC_074867	ENSBTAG00000013311	X:94378601-94380496	1895	-	X:94378159-94380748	2589	TCONS_00200939,TCONS_00200940	2	(1) lnc-NUDT11-3:1 (2) lnc-NUDT11-3:1	Human	lncRNAdb
XLOC_074867	ENSBTAG00000013311	X:94378601-94380496	1895	-	X:94378159-94380748	2589	TCONS_00200939,TCONS_00200940	2	(1) NONHSAT023985 (2) NONHSAT023985	Human	NONCODE v4
XLOC_074867	ENSBTAG00000013311	X:94378601-94380496	1895	-	X:94378159-94380748	2589	TCONS_00200939,TCONS_00200940	2	(1) NONMMUT000613 (2) NONMMUT025508 (3) NONMMUT025507	Mouse	NONCODE v4
